# Supplementary material for: Transcriptome Analysis in Sheepgrass (Leymus chinensis): A Dominant Perennial Grass of the Eurasian Steppe
Source: PLoS One. 2013 Jul 4;8(7):e67974. doi: 10.1371/journal.pone.0067974 (PMC3701641; doi:10.1371/journal.pone.0067974)
Supplement: Table S2 — A list of 228 non-Poaceae plant species and 26 Poaceae species available at PlantGDB PUT. (XLS) [file pone.0067974.s002.xls]

## Sheet: Sheet1
26 Poaceae species available at PlantGDB PUT		228 non-Poaceae plant species available at PlantGDB PUT
/Brachypodium_distachyon (directory)		/Avena (directory)
/Cenchrus_ciliaris (directory)		/Chlorella_sp__NC64A (directory)
/Eragrostis_curvula (directory)		/Cichorium (directory)
/Hordeum_vulgare (directory)		/Citrus_x_limonia (directory)
/Leymus_cinereus_x_Leymus_triticoides (directory)		/Cynara_scolymus (directory)
/Lolium_perenne (directory)		/Gerbera_hybrid_cv___Terra_Regina_ (directory)
/Oryza_longistaminata (directory)		/Gossypium (directory)
/Oryza_sativa (directory)		/Lotus_corniculatus (directory)
/Oryza_sativa__indica_cultivar_group_ (directory)		/Lycopersicon_esculentum (directory)
/Oryza_sativa__japonica_cultivar_group_		/Lycopersicon_hirsutum (directory)
/Oryza_sativa_Indica_Group (directory)		/Lycopersicon_pennellii (directory)
/Oryza_sativa_Japonica_Group (directory)		/Medicago_sativ (directory)
/Panicum_virgatum (directory)		/Petunia_axillaris (directory)
/Phyllostachys_edulis (directory)		/Petunia_integrifolia_subsp__inflata (directory)
/Saccharum_hybrid_cultivar__mixed_ (directory)		/Picea_allspecies (directory)
/Saccharum_hybrid_cultivar_CoS_767 (directory)		/Picea_engelmannii_x_Picea_sitchensis (directory)
/Saccharum_hybrid_cultivar_SP70_1143 (directory)		/Poncirus_trifoliata (directory)
/Saccharum_hybrid_cultivar_SP80_3280 (directory)		/Populus_alba_x_Populus_tremula (directory)
/Saccharum_officinarum (directory)		/Thellungiella_halophila (directory)
/Secale_cereale (directory)		/Zinnia_elegans (directory)
/Sorghum_bicolor (directory)		/Actinidia_chinensis (directory)
/Sorghum_propinquum (directory)		/Actinidia_deliciosa (directory)
/Triticum_aestivum (directory)		/Actinidia_eriantha (directory)
/Triticum_monococcum (directory)		/Adiantum_capillus_veneris (directory)
/Triticum_turgidum_subsp__durum (directory)		/Agrostis_stolonifera (directory)
Zea mays		/Allium_cepa (directory)
		/Amborella_trichopoda (directory)
		/Antirrhinum_majus (directory)
		/Aquilegia_formosa_x_Aquilegia_pubescens (directory)
		/Arabidopsis_thaliana (directory)
		/Arachis_duranensis (directory)
		/Arachis_hypogaea (directory)
		/Arachis_ipaensis (directory)
		/Aristolochia_fimbriata (directory)
		/Artemisia_annua (directory)
		/Avena_barbata (directory)
		/Avena_sativa (directory)
		/Barnadesia_spinosa (directory)
		/Beta_vulgaris (directory)
		/Botryococcus_braunii (directory)
		/Brassica_napus (directory)
		/Brassica_oleracea (directory)
		/Brassica_oleracea_var__acephala (directory)
		/Brassica_oleracea_var__alboglabra (directory)
		/Brassica_rapa (directory)
		/Bruguiera_gymnorhiza (directory)
		/Cajanus_cajan (directory)
		/Camellia_sinensis (directory)
		/Cannabis_sativa (directory)
		/Capsicum_annuum (directory)
		/Carica_papaya (directory)
		/Carthamus_tinctorius (directory)
		/Catharanthus_roseus (directory)
		/Centaurea_maculosa (directory)
		/Centaurea_solstitialis (directory)
		/Ceratopteris_richardii (directory)
		/Chlamydomonas_reinhardtii (directory)
		/Chlorella_variabilis (directory)
		/Cicer_arietinum (directory)
		/Cichorium_endivia (directory)
		/Cichorium_intybus (directory)
		/Citrullus_lanatus (directory)
		/Citrus_aurantium (directory)
		/Citrus_clementina (directory)
		/Citrus_limonia (directory)
		/Citrus_reticulata (directory)
		/Citrus_sinensis (directory)
		/Citrus_trifoliata (directory)
		/Citrus_unshiu (directory)
		/Coccomyxa_sp__C_169 (directory)
		/Coffea_arabica (directory)
		/Coffea_canephora (directory)
		/Coffea_racemosa (directory)
		/Cryptomeria_japonica (directory)
		/Cucumis_melo (directory)
		/Cucumis_melo_subsp__melo (directory)
		/Cucumis_sativus (directory)
		/Curcuma_longa (directory)
		/Cyamopsis_tetragonoloba (directory)
		/Cycas_rumphii (directory)
		/Cynara_cardunculus_var__scolymus (directory)
		/Cynodon_dactylon (directory)
		/Dactylis_glomerata (directory)
		/Dioscorea_alata (directory)
		/Elaeis_guineensis (directory)
		/Eleusine_coracana (directory)
		/Elymus_wawawaiensis_Elymus_lanceolatus_mixed_EST_library (directory)
		/Eschscholzia_californica (directory)
		/Eucalyptus_globulus (directory)
		/Eucalyptus_gunnii (directory)
		/Euonymus_alatus (directory)
		/Euphorbia_esula (directory)
		/Eutrema_halophilum (directory)
		/Fagus_sylvatica (directory)
		/Festuca_arundinacea (directory)
		/Festuca_pratensis (directory)
		/Fragaria_vesca (directory)
		/Fragaria_x_ananassa (directory)
		/Fraxinus_excelsior (directory)
		/Gerbera_hybrid_cultivar (directory)
		/Ginkgo_biloba (directory)
		/Glycine_max (directory)
		/Glycine_soja (directory)
		/Glycyrrhiza_uralensis (directory)
		/Gnetum_gnemon (directory)
		/Gossypium_arboreum (directory)
		/Gossypium_barbadense (directory)
		/Gossypium_hirsutum (directory)
		/Gossypium_raimondii (directory)
		/Guizotia_abyssinica (directory)
		/Helianthus_annuus (directory)
		/Helianthus_argophyllus (directory)
		/Helianthus_ciliaris (directory)
		/Helianthus_exilis (directory)
		/Helianthus_paradoxus (directory)
		/Helianthus_petiolaris (directory)
		/Helianthus_tuberosus (directory)
		/Hevea_brasiliensis (directory)
		/Humulus_lupulus (directory)
		/Ipomoea_batatas (directory)
		/Ipomoea_nil (directory)
		/Jatropha_curcas (directory)
		/Juglans_hindsii_x_Juglans_regia (directory)
		/Lactuca_perennis (directory)
		/Lactuca_saligna (directory)
		/Lactuca_sativa (directory)
		/Lactuca_serriola (directory)
		/Lactuca_virosa (directory)
		/Limnanthes_alba (directory)
		/Linum_usitatissimum (directory)
		/Liriodendron_tulipifera (directory)
		/Lotus_japonicus (directory)
		/Malus_x_domestica (directory)
		/Manihot_esculenta (directory)
		/Marchantia_polymorpha (directory)
		/Medicago_sativa (directory)
		/Medicago_truncatula (directory)
		/Mesembryanthemum_crystallinum (directory)
		/Mesostigma_viride (directory)
		/Mimulus_guttatus (directory)
		/Mimulus_guttatus_var__nasutus (directory)
		/Mimulus_lewisii (directory)
		/Musa_ABB_Group (directory)
		/Musa_acuminata (directory)
		/Nicotiana_benthamiana (directory)
		/Nicotiana_langsdorffii_x_Nicotiana_sanderae (directory)
		/Nicotiana_sylvestris (directory)
		/Nicotiana_tabacum (directory)
		/Nuphar_advena (directory)
		/Ocimum_basilicum (directory)
		/Ostreococcus_lucimarinus_CCE9901 (directory)
		/Panax_ginseng (directory)
		/Panax_quinquefolius (directory)
		/Papaver_somniferum (directory)
		/Parthenium_argentatum (directory)
		/Paullinia_cupana_var__sorbilis (directory)
		/Persea_americana (directory)
		/Petunia_axillaris_subsp__axillaris (directory)
		/Petunia_x_hybrida (directory)
		/Phaseolus_acutifolius (directory)
		/Phaseolus_angustissimus (directory)
		/Phaseolus_coccineus (directory)
		/Phaseolus_vulgaris (directory)
		/Physcomitrella_patens (directory)
		/Picea_abies (directory)
		/Picea_engelmannii_x_Picea_glauca (directory)
		/Picea_glauca (directory)
		/Picea_sitchensis (directory)
		/Pinus_banksiana (directory)
		/Pinus_contorta (directory)
		/Pinus_pinaster (directory)
		/Pinus_taeda (directory)
		/Pisum_sativum (directory)
		/Populus_alba_x_Populus_tremula_var__glandulosa (directory)
		/Populus_deltoides (directory)
		/Populus_euphratica (directory)
		/Populus_nigra (directory)
		/Populus_tremula (directory)
		/Populus_tremula_x_Populus_alba (directory)
		/Populus_tremula_x_Populus_tremuloides (directory)
		/Populus_tremuloides (directory)
		/Populus_trichocarpa (directory)
		/Populus_trichocarpa_x_Populus_deltoides (directory)
		/Populus_trichocarpa_x_Populus_nigra (directory)
		/Populus_x_canadensis (directory)
		/Prosopis_juliflora (directory)
		/Prunus_armeniaca (directory)
		/Prunus_persica (directory)
		/Pseudoroegneria_spicata (directory)
		/Pseudotsuga_menziesii_var__menziesii (directory)
		/Quercus_petraea (directory)
		/Quercus_robur (directory)
		/Raphanus_raphanistrum_subsp__landra (directory)
		/Raphanus_raphanistrum_subsp__maritimus (directory)
		/Raphanus_raphanistrum_subsp__raphanistrum (directory)
		/Raphanus_sativus (directory)
		/Raphanus_sativus_var__oleiformis (directory)
		/Ricinus_communis (directory)
		/Salvia_miltiorrhiza (directory)
		/Saruma_henryi (directory)
		/Selaginella_moellendorffii (directory)
		/Solanum_chacoense (directory)
		/Solanum_habrochaites (directory)
		/Solanum_lycopersicum (directory)
		/Solanum_melongena (directory)
		/Solanum_pennellii (directory)
		/Solanum_torvum (directory)
		/Solanum_tuberosum (directory)
		/Striga_hermonthica (directory)
		/Syntrichia_ruralis (directory)
		/Tamarix_hispida (directory)
		/Taraxacum_kok_saghyz (directory)
		/Taraxacum_officinale (directory)
		/Theobroma_cacao (directory)
		/Trifolium_pratense (directory)
		/Triphysaria_pusilla (directory)
		/Triphysaria_versicolor (directory)
		/Tropaeolum_majus (directory)
		/Vigna_unguiculata (directory)
		/Vitis_shuttleworthii (directory)
		/Vitis_vinifera (directory)
		/Volvox_carteri_f__nagariensis (directory)
		/Welwitschia_mirabilis (directory)
		/Wrightia_tinctoria (directory)
		/Zamia_vazquezii (directory)
		/Zingiber_officinale (directory)
		/Zinnia_violacea (directory)
		/Zostera_marina (directory)
