# Supplementary material for: Transcriptome Analysis in Sheepgrass (Leymus chinensis): A Dominant Perennial Grass of the Eurasian Steppe
Source: PLoS One. 2013 Jul 4;8(7):e67974. doi: 10.1371/journal.pone.0067974 (PMC3701641; doi:10.1371/journal.pone.0067974)
Supplement: Table S3 — A list of 2,979 DEGs under freezing stress and their annotation characterization. (XLS) [file pone.0067974.s003.xls]

## Sheet: Sheet1
	RPKM			-40°C vs 25°C			-15°C vs 25°C
Unigene ID	Freezing -40°C	Freezing -15°C	Control 25°C	log2(Fold_change) normalized	p-value	Signature(p-value < 0.001)	log2(Fold_change) normalized	p-value	Signature(p-value < 0.001)	Annotation
contig00289	129.769	160.103	0	8.0191	6.7634e-29	TRUE	8.35528	1.68442e-34	TRUE	Dosage compensation complex, subunit MLE
contig00292	37.7355	79.8105	0	6.23715	1.87447e-10	TRUE	7.35094	1.35612e-19	TRUE	hypothetical protein
contig00486	112.278	192.236	0	7.81023	1.08669e-25	TRUE	8.61916	6.05445e-40	TRUE	hypothetical protein
contig00487	160.757	79.3333	0	8.32804	2.37469e-34	TRUE	7.34229	1.69246e-19	TRUE	hypothetical protein
contig00492	27.4703	19.3665	0	5.7791	4.95481e-08	TRUE	5.30793	4.44546e-06	TRUE	hypothetical protein
contig00493	55.3954	61.3701	0	6.791	2.24398e-14	TRUE	6.9719	8.78063e-16	TRUE	hypothetical protein
contig00494	64.0156	67.6964	0	6.99965	3.34435e-16	TRUE	7.11344	4.10526e-17	TRUE	hypothetical protein
contig00495	69.1615	97.5177	0	7.1112	2.86207e-17	TRUE	7.64002	4.35901e-23	TRUE	hypothetical protein
contig00496	405.07	399.804	0	9.66133	2.25702e-71	TRUE	9.67558	3.96828e-71	TRUE	hypothetical protein
contig00498	102.792	108.702	0	7.68289	6.60279e-24	TRUE	7.79667	3.1832e-25	TRUE	hypothetical protein
contig00499	119.829	56.3194	0	7.90413	4.36133e-27	TRUE	6.84799	1.05823e-14	TRUE	hypothetical protein
contig00500	68.9398	121.506	0	7.10657	3.17938e-17	TRUE	7.95732	1.30198e-27	TRUE	hypothetical protein
contig00501	106.218	37.442	0	7.73019	1.48437e-24	TRUE	6.25902	1.75528e-10	TRUE	hypothetical protein
contig00502	340.067	219.768	0	9.40898	2.88658e-62	TRUE	8.81227	1.93848e-44	TRUE	hypothetical protein
contig00505	120.935	60.8996	0	7.91739	2.73244e-27	TRUE	6.96079	1.10534e-15	TRUE	retrotransposon protein
contig00508	283.95	50.0462	0	9.1488	4.84665e-54	TRUE	6.67762	2.47329e-13	TRUE	hypothetical protein
contig00510	60.4192	56.794	0	6.91624	1.9069e-15	TRUE	6.8601	8.36052e-15	TRUE	hypothetical protein
contig00512	114.716	161.749	0	7.84122	3.82845e-26	TRUE	8.37005	8.74188e-35	TRUE	hypothetical protein
contig00513	199.16	93.6049	0	8.63708	8.72294e-41	TRUE	7.58094	2.50566e-22	TRUE	hypothetical protein
contig00514	886.581	625.039	0	10.7914	4.1038e-130	TRUE	10.3202	2.2269e-100	TRUE	hypothetical protein
contig00515	387.554	239.072	0	9.59755	5.86011e-69	TRUE	8.93373	1.64911e-47	TRUE	Cold-shock protein CS120
contig00538	389.895	366.501	0	9.60624	2.77669e-69	TRUE	9.55011	1.80145e-66	TRUE	Cold-shock protein CS120
contig00541	83.0472	39.0322	0	7.37516	4.47131e-20	TRUE	6.31902	7.52121e-11	TRUE	Cold-shock protein CS120
contig00561	36.2108	51.0572	0	6.17765	4.21701e-10	TRUE	6.70648	1.48123e-13	TRUE	conserved hypothetical protein
contig00571	130.835	36.8954	0	8.0309	4.34559e-29	TRUE	6.2378	2.35219e-10	TRUE	conserved hypothetical protein
contig00640	265.546	244.813	0	9.05212	2.94533e-51	TRUE	8.96797	2.07019e-48	TRUE	Bifunctional 6(G)-fructosyltransferase/2,1-fructan:2,1-fructan 1-fructosyltransferase
contig00646	226.891	415.89	0	8.82515	3.00057e-45	TRUE	9.73249	2.42925e-73	TRUE	hypothetical protein
contig00648	32.1513	158.667	0	6.00611	3.75841e-09	TRUE	8.34229	2.98796e-34	TRUE	hypothetical protein
contig00700	70.9876	275.254	0	7.1488	1.20677e-17	TRUE	9.13705	4.17224e-53	TRUE	hypothetical protein
contig00703	2315.23	2185.09	0	12.1762	1.6489e-265	TRUE	12.1259	6.6225e-256	TRUE	conserved hypothetical protein
contig00704	1529.85	1690.25	0	11.5785	1.0235e-195	TRUE	11.7555	6.753e-212	TRUE	conserved hypothetical protein
contig00709	436.866	253.639	0	9.77035	1.09396e-75	TRUE	9.01907	8.71816e-50	TRUE	hypothetical protein
contig00711	197.332	139.119	0	8.62379	1.73693e-40	TRUE	8.15261	8.27903e-31	TRUE	hypothetical protein
contig00713	202.917	286.113	0	8.66405	2.12584e-41	TRUE	9.19287	9.4846e-55	TRUE	hypothetical protein
contig00714	369.031	408.833	0	9.5269	2.24832e-66	TRUE	9.7078	2.2572e-72	TRUE	hypothetical protein
contig00716	466.67	388.82	0	9.86556	1.17202e-79	TRUE	9.63539	1.3275e-69	TRUE	hypothetical protein
contig00717	408.034	575.328	0	9.67185	8.86565e-72	TRUE	10.2007	3.30876e-94	TRUE	hypothetical protein
contig00718	88.7345	150.139	0	7.47072	3.38292e-21	TRUE	8.26258	9.21837e-33	TRUE	conserved hypothetical protein
contig00719	99.5798	229.758	0	7.63708	2.70146e-23	TRUE	8.8764	4.90737e-46	TRUE	conserved hypothetical protein
contig00721	57.8205	122.29	0	6.85281	6.79155e-15	TRUE	7.9666	9.33751e-28	TRUE	hypothetical protein
contig00766	234.305	231.259	0	8.87155	2.02557e-46	TRUE	8.8858	2.83338e-46	TRUE	conserved hypothetical protein
contig00772	48.7738	137.542	0	6.60734	6.17396e-13	TRUE	8.13616	1.58633e-30	TRUE	conserved hypothetical protein
contig00775	208.827	98.1489	0	8.70547	2.33681e-42	TRUE	7.64933	3.29211e-23	TRUE	hypothetical protein
contig00776	349.744	205.474	0	9.44946	1.19716e-63	TRUE	8.71525	4.00801e-42	TRUE	conserved hypothetical protein
contig00777	147.27	65.574	0	8.20163	5.21502e-32	TRUE	7.06748	1.13966e-16	TRUE	conserved hypothetical protein
contig00778	144.843	76.5859	0	8.17765	1.3924e-31	TRUE	7.29144	6.09301e-19	TRUE	conserved hypothetical protein
contig00783	127.274	14.9546	0	7.99109	1.91186e-28	TRUE	4.93495	6.33822e-05	TRUE	conserved hypothetical protein
contig01151	151.035	294.386	0	8.23805	1.1449e-32	TRUE	9.234	5.4393e-56	TRUE	Putative serpin-Z12
contig01152	60.2499	127.429	0	6.91219	2.07069e-15	TRUE	8.02598	1.06885e-28	TRUE	hypothetical protein
contig01233	156.35	110.226	0	8.28793	1.36675e-33	TRUE	7.81676	1.6426e-25	TRUE	Lon protease homolog 1, mitochondrial
contig01415	62.3456	43.9536	0	6.96152	7.48723e-16	TRUE	6.49034	5.66435e-12	TRUE	hypothetical protein
contig01416	67.6391	143.057	0	7.07909	5.90021e-17	TRUE	8.19287	1.6449e-31	TRUE	conserved hypothetical protein
contig01473	1099.36	808.747	0	11.1018	5.5472e-153	TRUE	10.692	4.0162e-122	TRUE	hypothetical protein
contig01512	296.27	83.5482	0	9.21007	7.0321e-56	TRUE	7.41697	2.41348e-20	TRUE	Dosage compensation complex, subunit MLE
contig01536	103.909	73.256	0	7.69848	4.0538e-24	TRUE	7.22731	2.91412e-18	TRUE	hypothetical protein
contig01551	21.0256	74.1153	0	5.39338	1.93649e-06	TRUE	7.24413	1.94322e-18	TRUE	Sodium/hydrogen exchanger 8
contig01591	41.9283	59.1189	0	6.38915	2.07345e-11	TRUE	6.91798	2.64964e-15	TRUE	conserved hypothetical protein
contig01719	293.641	224.268	0	9.19721	1.72881e-55	TRUE	8.84151	3.68162e-45	TRUE	Pyruvate decarboxylase isozyme 2
contig01741	66.1822	31.1056	0	7.04767	1.18255e-16	TRUE	5.99154	5.47778e-09	TRUE	ABC transporter C family member 10
contig01820	317.479	93.2595	0	9.30982	5.327e-59	TRUE	7.57561	2.9261e-22	TRUE	conserved hypothetical protein
contig01822	56.4547	53.0674	0	6.81832	1.32979e-14	TRUE	6.76218	5.37461e-14	TRUE	Early nodulin-like protein 3
contig01882	235.074	207.158	0	8.87627	1.53383e-46	TRUE	8.72702	2.12882e-42	TRUE	CBL-interacting protein kinase 2
contig01976	116.581	82.1897	0	7.86449	1.72899e-26	TRUE	7.39332	4.51132e-20	TRUE	conserved hypothetical protein
contig01994	32.8887	208.679	0	6.03882	2.51788e-09	TRUE	8.73757	1.20373e-42	TRUE	Ubiquitin-activating enzyme E1 2
contig02177	202.917	143.057	0	8.66405	2.12584e-41	TRUE	8.19287	1.6449e-31	TRUE	conserved hypothetical protein
contig02181	150.942	177.357	0	8.23715	1.18871e-32	TRUE	8.50294	1.88014e-37	TRUE	conserved hypothetical protein
contig02182	191.558	77.1705	0	8.58094	1.54683e-39	TRUE	7.30241	4.63576e-19	TRUE	conserved hypothetical protein
contig02183	49.7899	245.713	0	6.63708	3.69345e-13	TRUE	8.97326	1.49688e-48	TRUE	Peptide transporter PTR1
contig02184	59.2541	83.5482	0	6.88814	3.36577e-15	TRUE	7.41697	2.41348e-20	TRUE	conserved hypothetical protein
contig02185	98.7568	13.9247	0	7.62511	3.88176e-23	TRUE	4.83201	0.000119492	TRUE	hypothetical protein
contig02187	114.259	140.967	0	7.83546	4.65369e-26	TRUE	8.17164	3.87347e-31	TRUE	conserved hypothetical protein
contig02291	187.971	37.8627	0	8.55367	6.06464e-39	TRUE	6.27514	1.4019e-10	TRUE	Glycogenin-2
contig02292	120.5	84.9524	0	7.91219	3.28404e-27	TRUE	7.44101	1.26709e-20	TRUE	galactinol synthase
contig02334	36.2108	51.0572	0	6.17765	4.21701e-10	TRUE	6.70648	1.48123e-13	TRUE	Uncharacterized mscS family protein At1g78610
contig02335	146.321	80.2328	0	8.1923	7.65333e-32	TRUE	7.35855	1.11493e-19	TRUE	Uncharacterized mscS family protein At1g78610
contig02337	182.669	193.172	0	8.51239	4.62111e-38	TRUE	8.62617	4.2345e-40	TRUE	Uncharacterized mscS family protein At1g78610
contig02362	78.7884	27.7729	0	7.29921	3.16445e-19	TRUE	5.82804	3.50063e-08	TRUE	Cysteine proteinase 1
contig02489	398.319	234.012	0	9.63708	1.909e-70	TRUE	8.90287	1.03741e-46	TRUE	hypothetical protein
contig02496	54.3162	38.2929	0	6.76261	3.83132e-14	TRUE	6.29144	1.11446e-10	TRUE	Serine/threonine-protein phosphatase BSL2 homolog
contig02588	70.4643	37.258	0	7.13812	1.54489e-17	TRUE	6.25191	1.93688e-10	TRUE	conserved hypothetical protein
contig02615	125.785	266.035	0	7.97412	3.56107e-28	TRUE	9.0879	1.06713e-51	TRUE	hypothetical protein
contig02665	49.4465	69.7195	0	6.6271	4.3928e-13	TRUE	7.15592	1.56024e-17	TRUE	hypothetical protein
contig02708	198.242	232.934	0	8.63042	1.23262e-40	TRUE	8.89621	1.53718e-46	TRUE	RasGAP SH3 binding protein rasputin, contains NTF2 and RRM domains
contig02717	51.2125	144.419	0	6.67772	1.80483e-13	TRUE	8.20655	9.42547e-32	TRUE	conserved hypothetical protein
contig02766	118.508	125.322	0	7.88814	7.62799e-27	TRUE	8.00193	2.59263e-28	TRUE	hypothetical protein
contig02863	66.1822	31.1056	0	7.04767	1.18255e-16	TRUE	5.99154	5.47778e-09	TRUE	conserved hypothetical protein
contig02900	40.2795	198.779	0	6.33127	4.90521e-11	TRUE	8.66745	5.01972e-41	TRUE	conserved hypothetical protein
contig02901	137.351	38.7331	0	8.10103	2.95558e-30	TRUE	6.30793	8.81689e-11	TRUE	conserved hypothetical protein
contig02907	31.8655	22.4652	0	5.99323	4.39138e-09	TRUE	5.52205	7.23249e-07	TRUE	conserved hypothetical protein
contig02909	148.34	418.317	0	8.21206	3.38758e-32	TRUE	9.74089	1.13117e-73	TRUE	hypothetical protein
contig02916	140.583	24.7778	0	8.13458	7.87617e-31	TRUE	5.66341	1.91018e-07	TRUE	hypothetical protein
contig02917	48.691	77.236	0	6.60488	6.4385e-13	TRUE	7.30363	4.49605e-19	TRUE	Acid beta-fructofuranosidase
contig02951	44.8109	63.1833	0	6.48508	4.66682e-12	TRUE	7.0139	3.6279e-16	TRUE	hypothetical protein
contig03020	172.074	67.3955	0	8.42619	2.78785e-36	TRUE	7.10701	4.7428e-17	TRUE	conserved hypothetical protein
contig03096	71.6974	75.82	0	7.16315	8.63651e-18	TRUE	7.27694	8.72209e-19	TRUE	S3 self-incompatibility locus-linked pollen 3.15 protein, putative, expressed
contig03249	93.5184	131.861	0	7.54648	3.96024e-22	TRUE	8.0753	1.67376e-29	TRUE	Uncharacterized protein At3g06530
contig03329	128.031	225.655	0	7.99965	1.39396e-28	TRUE	8.8504	2.21066e-45	TRUE	DEAD-box ATP-dependent RNA helicase 50
contig03331	452.146	227.688	0	9.81995	9.8857e-78	TRUE	8.86334	1.04779e-45	TRUE	DEAD-box ATP-dependent RNA helicase 50
contig03333	88.5154	31.2016	0	7.46716	3.73424e-21	TRUE	5.99598	5.19531e-09	TRUE	DEAD-box ATP-dependent RNA helicase 50
contig03335	45.6672	160.977	0	6.51239	3.00657e-12	TRUE	8.36314	1.18898e-34	TRUE	DEAD-box ATP-dependent RNA helicase 50
contig03426	124.908	88.0604	0	7.96403	5.14012e-28	TRUE	7.49285	3.0675e-21	TRUE	Serine/threonine-protein phosphatase 4 regulatory subunit 3
contig03434	247.233	87.1494	0	8.94903	1.93561e-48	TRUE	7.47785	4.64375e-21	TRUE	hypothetical protein
contig03614	301.25	552.19	0	9.23412	1.2869e-56	TRUE	10.1415	2.76148e-91	TRUE	hypothetical protein
contig03622	384.953	33.9239	0	9.58784	1.34524e-68	TRUE	6.11666	1.17026e-09	TRUE	hypothetical protein
contig03669	23.7409	16.7373	0	5.5686	4.06049e-07	TRUE	5.09743	2.14234e-05	TRUE	MORC family CW-type zinc finger protein 3
contig03786	274.252	110.485	0	9.09866	1.40118e-52	TRUE	7.82013	1.46874e-25	TRUE	hypothetical protein
contig03789	319.67	128.781	0	9.31974	2.55387e-59	TRUE	8.04121	6.06049e-29	TRUE	hypothetical protein
contig03829	212.437	74.8839	0	8.73019	6.11239e-43	TRUE	7.25902	1.35351e-18	TRUE	hypothetical protein
contig03877	35.3189	24.8998	0	6.14167	6.79426e-10	TRUE	5.6705	1.7815e-07	TRUE	hypothetical protein
contig03944	128.952	36.3645	0	8.00999	9.49897e-29	TRUE	6.21689	3.12785e-10	TRUE	Transcription factor TCP3
contig03978	75.8703	13.3721	0	7.24476	1.22457e-18	TRUE	4.77359	0.000168307	TRUE	hypothetical protein
contig04038	120.5	254.857	0	7.91219	3.28404e-27	TRUE	9.02598	5.64334e-50	TRUE	hypothetical protein
contig04144	100.982	35.5962	0	7.65726	1.4586e-23	TRUE	6.18608	4.73057e-10	TRUE	conserved hypothetical protein
contig04148	34.305	24.185	0	6.09965	1.17135e-09	TRUE	5.62847	2.68217e-07	TRUE	conserved hypothetical protein
contig04252	106.218	112.326	0	7.73019	1.48437e-24	TRUE	7.84398	6.62307e-26	TRUE	ABC transporter F family member 4
contig04277	212.963	50.0462	0	8.73376	5.02991e-43	TRUE	6.67762	2.47329e-13	TRUE	hypothetical protein
contig04281	73.4103	34.5028	0	7.19721	3.86312e-18	TRUE	6.14107	8.54572e-10	TRUE	Dosage compensation complex, subunit MLE
contig04396	88.2042	71.0674	0	7.46208	4.2971e-21	TRUE	7.18355	8.21536e-18	TRUE	hypothetical protein
contig04397	127.274	209.365	0	7.99109	1.91186e-28	TRUE	8.74231	9.31011e-43	TRUE	hypothetical protein
contig04590	90.1855	15.8952	0	7.49412	1.76059e-21	TRUE	5.02295	3.56923e-05	TRUE	conserved hypothetical protein
contig04604	101.843	100.519	0	7.6695	1.00018e-23	TRUE	7.68375	1.15125e-23	TRUE	conserved hypothetical protein
contig04638	24.4701	69.0057	0	5.61225	2.68129e-07	TRUE	7.14107	2.19362e-17	TRUE	conserved hypothetical protein
contig04645	76.2739	80.6596	0	7.25242	1.01494e-18	TRUE	7.36621	9.1493e-20	TRUE	conserved hypothetical protein
contig04647	23.6625	133.457	0	5.56383	4.24611e-07	TRUE	8.09266	8.61574e-30	TRUE	conserved hypothetical protein
contig04651	47.0147	66.2907	0	6.55434	1.50955e-12	TRUE	7.08317	8.06734e-17	TRUE	Translation initiation factor 3, subunit a (eIF-3a)
contig04751	173.462	40.7634	0	8.43777	1.62418e-36	TRUE	6.38164	3.00961e-11	TRUE	hypothetical protein
contig04856	374.074	43.9536	0	9.54648	4.41731e-67	TRUE	6.49034	5.66435e-12	TRUE	hypothetical protein
contig04895	668.761	389.242	0	10.3846	4.9488e-105	TRUE	9.63696	1.15958e-69	TRUE	Late embryogenesis abundant protein D-34
contig04897	422.706	320.931	0	9.72281	8.91207e-74	TRUE	9.35855	6.44784e-60	TRUE	Late embryogenesis abundant protein D-34
contig04898	263.11	139.119	0	9.03882	6.93648e-51	TRUE	8.15261	8.27903e-31	TRUE	hypothetical protein
contig04976	36.0289	76.201	0	6.17038	4.64724e-10	TRUE	7.28417	7.29589e-19	TRUE	conserved hypothetical protein
contig05014	126.154	88.9384	0	7.97834	3.05196e-28	TRUE	7.50717	2.05864e-21	TRUE	conserved hypothetical protein
contig05015	84.5987	417.495	0	7.40187	2.20319e-20	TRUE	9.73805	1.46551e-73	TRUE	conserved hypothetical protein
contig05115	49.6176	17.4902	0	6.63208	4.02907e-13	TRUE	5.16091	1.36123e-05	TRUE	hypothetical protein
contig05123	44.2577	31.2016	0	6.46716	6.20493e-12	TRUE	5.99598	5.19531e-09	TRUE	hypothetical protein
contig05127	66.3865	46.8025	0	7.05212	1.07252e-16	TRUE	6.58094	1.29807e-12	TRUE	hypothetical protein
contig05129	41.6846	29.3876	0	6.38074	2.35406e-11	TRUE	5.90957	1.41922e-08	TRUE	Putative lactoylglutathione lyase
contig05315	57.8205	122.29	0	6.85281	6.79155e-15	TRUE	7.9666	9.33751e-28	TRUE	hypothetical protein
contig05439	39.6118	27.9263	0	6.30716	6.96344e-11	TRUE	5.83599	3.2117e-08	TRUE	hypothetical protein
contig05470	197.106	17.37	0	8.62213	1.89161e-40	TRUE	5.15096	1.46319e-05	TRUE	hypothetical protein
contig05654	30.2521	21.3277	0	5.91826	1.0619e-08	TRUE	5.44709	1.40236e-06	TRUE	hypothetical protein
contig05941	51.5809	436.374	0	6.68807	1.50021e-13	TRUE	9.80185	3.9754e-76	TRUE	hypothetical protein
contig05945	306.399	518.427	0	9.25857	2.2387e-57	TRUE	10.0504	5.80996e-87	TRUE	hypothetical protein
contig05974	118.836	55.8527	0	7.89212	6.63989e-27	TRUE	6.83599	1.33472e-14	TRUE	hypothetical protein
contig06198	85.8652	60.5349	0	7.4233	1.23881e-20	TRUE	6.95213	1.32153e-15	TRUE	ABC transporter C family member 2
contig06262	36.9574	60.795	0	6.20709	2.83312e-10	TRUE	6.95831	1.16345e-15	TRUE	Potassium transporter 25
contig06276	14.8442	52.3257	0	4.89113	7.59393e-05	TRUE	6.74188	7.80578e-14	TRUE	Methionine S-methyltransferase
contig06338	784.191	276.427	0	10.6144	1.4475e-118	TRUE	9.14319	2.76753e-53	TRUE	hypothetical protein
contig06391	23.1656	48.9951	0	5.53321	5.64082e-07	TRUE	6.647	4.22299e-13	TRUE	Gibberellin receptor GID1
contig06475	70.6379	74.6995	0	7.14167	1.42331e-17	TRUE	7.25546	1.47612e-18	TRUE	conserved hypothetical protein
contig06480	44.8109	157.958	0	6.48508	4.66682e-12	TRUE	8.33583	3.96607e-34	TRUE	conserved hypothetical protein
contig06552	44.2577	62.4033	0	6.46716	6.20493e-12	TRUE	6.99598	5.30312e-16	TRUE	hypothetical protein
contig06689	81.3423	49.154	0	7.34524	9.76258e-20	TRUE	6.65167	3.89452e-13	TRUE	Leucine-rich repeat and coiled-coil domain-containing protein 1
contig06714	53.1092	37.442	0	6.73019	6.98612e-14	TRUE	6.25902	1.75528e-10	TRUE	hypothetical protein
contig06715	53.5055	18.8607	0	6.74092	5.73391e-14	TRUE	5.26974	6.00179e-06	TRUE	hypothetical protein
contig06753	356.261	125.582	0	9.47609	1.42155e-64	TRUE	8.00491	2.32411e-28	TRUE	conserved hypothetical protein
contig06894	51.9547	73.256	0	6.69848	1.24397e-13	TRUE	7.22731	2.91412e-18	TRUE	NAC transcription factor
contig06930	29.8739	21.0611	0	5.90012	1.30746e-08	TRUE	5.42894	1.63899e-06	TRUE	hypothetical protein
contig06956	157.106	251.726	0	8.2949	1.01132e-33	TRUE	9.00814	1.7279e-49	TRUE	MADS-box transcription factor 14
contig06970	176.305	41.4317	0	8.46123	5.38498e-37	TRUE	6.40509	2.11721e-11	TRUE	hypothetical protein
contig06977	12.6898	71.5705	0	4.6649	0.000284775	TRUE	7.19372	6.4701e-18	TRUE	hypothetical protein
contig07032	62.3456	87.9072	0	6.96152	7.48723e-16	TRUE	7.49034	3.28876e-21	TRUE	hypothetical protein
contig07147	110.304	155.528	0	7.78464	2.53825e-25	TRUE	8.31346	1.05018e-33	TRUE	Protein synthesis inhibitor I
contig07151	65.328	23.0281	0	7.02893	1.78028e-16	TRUE	5.55775	5.22114e-07	TRUE	Protein synthesis inhibitor II
contig07178	30.1884	31.9242	0	5.91522	1.09973e-08	TRUE	6.02901	3.49078e-09	TRUE	hypothetical protein
contig07179	36.1196	38.1965	0	6.17401	4.4274e-10	TRUE	6.2878	1.17324e-10	TRUE	hypothetical protein
contig07331	119.496	112.326	0	7.90012	5.02074e-27	TRUE	7.84398	6.62307e-26	TRUE	conserved hypothetical protein
contig07432	68.2833	192.559	0	7.09276	4.34268e-17	TRUE	8.62159	5.35152e-40	TRUE	conserved hypothetical protein
contig07526	38.1369	26.8865	0	6.25242	1.51554e-10	TRUE	5.78124	5.76625e-08	TRUE	Formin-like protein 14
contig07536	75.2071	17.6737	0	7.2321	1.66793e-18	TRUE	5.17596	1.2193e-05	TRUE	hypothetical protein
contig07602	49.9634	17.6121	0	6.6421	3.38391e-13	TRUE	5.17092	1.26518e-05	TRUE	hypothetical protein
contig07614	22.4054	31.5917	0	5.48508	8.72503e-07	TRUE	6.0139	4.19101e-09	TRUE	Splicing factor U2af small subunit B
contig07620	119.895	16.9052	0	7.90493	4.23988e-27	TRUE	5.11183	1.93578e-05	TRUE	Probable UDP-N-acetylglucosamine--peptide N-acetylglucosaminyltransferase SPINDLY
contig07668	56.4547	39.8005	0	6.81832	1.32979e-14	TRUE	6.34715	5.00473e-11	TRUE	ADP-ribosylation factor
contig07903	88.243	15.5528	0	7.46271	4.22255e-21	TRUE	4.99154	4.39673e-05	TRUE	Leucyl-tRNA synthetase
contig07957	224.054	31.5917	0	8.80701	8.46089e-45	TRUE	6.0139	4.19101e-09	TRUE	hypothetical protein
contig07987	77.932	54.942	0	7.28345	4.70228e-19	TRUE	6.81227	2.10156e-14	TRUE	conserved hypothetical protein
contig08002	98.2157	23.0807	0	7.61718	4.92828e-23	TRUE	5.56104	5.06493e-07	TRUE	hypothetical protein
contig08071	173.182	195.349	0	8.43545	1.81063e-36	TRUE	8.64234	1.84672e-40	TRUE	hypothetical protein
contig08167	76.0043	160.749	0	7.24731	1.1505e-18	TRUE	8.3611	1.30177e-34	TRUE	conserved hypothetical protein
contig08220	129.185	182.15	0	8.01259	8.62381e-29	TRUE	8.54142	2.92506e-38	TRUE	hypothetical protein
contig08224	19.7514	41.7741	0	5.30318	4.07046e-06	TRUE	6.41697	1.76875e-11	TRUE	hypothetical protein
contig08234	40.507	28.5574	0	6.3394	4.35401e-11	TRUE	5.86823	2.25527e-08	TRUE	hypothetical protein
contig08264	154.188	108.702	0	8.26785	3.238e-33	TRUE	7.79667	3.1832e-25	TRUE	conserved hypothetical protein
contig08316	100.982	35.5962	0	7.65726	1.4586e-23	TRUE	6.18608	4.73057e-10	TRUE	S-glutathione dehydrogenase/class III alcohol dehydrogenase
contig08318	309.041	43.5747	0	9.27095	9.15473e-58	TRUE	6.47785	6.89928e-12	TRUE	hypothetical protein
contig08347	122.91	86.6514	0	7.94076	1.18937e-27	TRUE	7.46958	5.82747e-21	TRUE	hypothetical protein
contig08446	25.2456	17.7981	0	5.65726	1.72806e-07	TRUE	5.18608	1.13163e-05	TRUE	hypothetical protein
contig08470	201.021	47.2399	0	8.6505	4.33133e-41	TRUE	6.59436	1.03679e-12	TRUE	CCR4-NOT transcription complex subunit 1
contig08472	49.7899	70.2037	0	6.63708	3.69345e-13	TRUE	7.16591	1.23881e-17	TRUE	CCR4-NOT transcription complex subunit 1
contig08473	40.97	86.6514	0	6.3558	3.41769e-11	TRUE	7.46958	5.82747e-21	TRUE	transcriptional regulator, putative, expressed
contig08503	113.805	80.2328	0	7.82973	5.64901e-26	TRUE	7.35855	1.11493e-19	TRUE	hypothetical protein
contig08579	92.5128	65.2215	0	7.53088	6.20431e-22	TRUE	7.05971	1.35115e-16	TRUE	hypothetical protein
contig08703	61.5429	43.3877	0	6.94282	1.10461e-15	TRUE	6.47165	7.60551e-12	TRUE	conserved hypothetical protein
contig08767	50.4912	106.789	0	6.65726	2.59373e-13	TRUE	7.77105	7.32744e-25	TRUE	hypothetical protein
contig08824	316.312	111.5	0	9.30451	7.88544e-59	TRUE	7.83333	9.46336e-26	TRUE	hypothetical protein
contig08844	95.1736	22.3658	0	7.57179	1.8956e-22	TRUE	5.51565	7.66184e-07	TRUE	hypothetical protein
contig08846	44.6713	62.9865	0	6.48058	5.01433e-12	TRUE	7.0094	3.99229e-16	TRUE	Monothiol glutaredoxin-S2
contig08847	94.9635	100.424	0	7.5686	2.08112e-22	TRUE	7.68239	1.2007e-23	TRUE	Monothiol glutaredoxin-S2
contig08849	84.3499	19.8222	0	7.39762	2.46757e-20	TRUE	5.34148	3.39533e-06	TRUE	conserved hypothetical protein
contig08852	67.4799	23.7867	0	7.07569	6.3649e-17	TRUE	5.60451	3.37173e-07	TRUE	conserved hypothetical protein
contig08873	89.9027	15.8453	0	7.48959	1.99916e-21	TRUE	5.01842	3.67908e-05	TRUE	conserved hypothetical protein
contig08893	68.2833	96.2794	0	7.09276	4.34268e-17	TRUE	7.62159	7.56936e-23	TRUE	hypothetical protein
contig08904	49.1078	69.242	0	6.61718	5.2133e-13	TRUE	7.14601	1.95949e-17	TRUE	hypothetical protein
contig08907	56.9027	80.2328	0	6.82973	1.06637e-14	TRUE	7.35855	1.11493e-19	TRUE	hypothetical protein
contig08908	57.8205	40.7634	0	6.85281	6.79155e-15	TRUE	6.38164	3.00961e-11	TRUE	hypothetical protein
contig08927	52.7187	74.3333	0	6.71954	8.48937e-14	TRUE	7.24837	1.75366e-18	TRUE	hypothetical protein
contig08928	43.453	91.903	0	6.44069	9.40108e-12	TRUE	7.55447	5.38729e-22	TRUE	conserved hypothetical protein
contig09074	27.2614	19.2193	0	5.76809	5.56771e-08	TRUE	5.29691	4.8509e-06	TRUE	hypothetical protein
contig09077	43.1912	30.4498	0	6.43197	1.07647e-11	TRUE	5.96079	7.87023e-09	TRUE	hypothetical protein
contig09087	65.7775	46.3731	0	7.03882	1.43532e-16	TRUE	6.56765	1.61912e-12	TRUE	hypothetical protein
contig09097	89.6218	157.958	0	7.48508	2.26843e-21	TRUE	8.33583	3.96607e-34	TRUE	conserved hypothetical protein
contig09118	37.7355	133.018	0	6.23715	1.87447e-10	TRUE	8.0879	1.03409e-29	TRUE	conserved hypothetical protein
contig09147	168.041	276.427	0	8.39197	1.348e-35	TRUE	9.14319	2.76753e-53	TRUE	hypothetical protein
contig09148	49.7899	70.2037	0	6.63708	3.69345e-13	TRUE	7.16591	1.23881e-17	TRUE	nematode-resistance protein
contig09247	90.1855	63.5807	0	7.49412	1.76059e-21	TRUE	7.02295	2.99099e-16	TRUE	hypothetical protein
contig09268	82.7278	58.3231	0	7.3696	5.17441e-20	TRUE	6.89843	3.92271e-15	TRUE	conserved hypothetical protein
contig09290	36.3025	63.9831	0	6.1813	4.01572e-10	TRUE	7.03205	2.46046e-16	TRUE	hypothetical protein
contig09292	23.8991	33.6978	0	5.57819	3.71015e-07	TRUE	6.10701	1.3235e-09	TRUE	conserved hypothetical protein
contig09356	64.0156	45.1309	0	6.99965	3.34435e-16	TRUE	6.52848	3.07501e-12	TRUE	hypothetical protein
contig09388	17.8352	50.2952	0	5.15596	1.25972e-05	TRUE	6.68478	2.17954e-13	TRUE	hypothetical protein
contig09423	129.185	45.5375	0	8.01259	8.62381e-29	TRUE	6.54142	2.4918e-12	TRUE	hypothetical protein
contig09432	48.7738	34.3855	0	6.60734	6.17396e-13	TRUE	6.13616	9.10743e-10	TRUE	hypothetical protein
contig09447	28.1166	19.8222	0	5.81265	3.4569e-08	TRUE	5.34148	3.39533e-06	TRUE	hypothetical protein
contig09564	109.184	25.6582	0	7.76992	4.11303e-25	TRUE	5.71378	1.15638e-07	TRUE	conserved hypothetical protein
contig09565	417.287	227.326	0	9.7042	4.85002e-73	TRUE	8.86105	1.19637e-45	TRUE	conserved hypothetical protein
contig09566	430.185	370.676	0	9.74811	8.68261e-75	TRUE	9.56644	4.63566e-67	TRUE	hypothetical protein
contig09568	24.8088	96.1961	0	5.63208	2.21263e-07	TRUE	7.62034	7.85601e-23	TRUE	Uncharacterized protein ECU03
contig09659	134.77	95.0125	0	8.07365	8.54349e-30	TRUE	7.60248	1.33329e-22	TRUE	Zinc finger protein CONSTANS-LIKE 1
contig09660	67.2163	47.3875	0	7.07004	7.21698e-17	TRUE	6.59887	9.61132e-13	TRUE	hypothetical protein
contig09661	94.8065	50.1289	0	7.56622	2.23154e-22	TRUE	6.68	2.37152e-13	TRUE	hypothetical protein
contig09662	100.628	133.018	0	7.65219	1.70404e-23	TRUE	8.0879	1.03409e-29	TRUE	conserved hypothetical protein
contig09663	87.2232	36.8954	0	7.44594	6.69473e-21	TRUE	6.2378	2.35219e-10	TRUE	Myosin class I heavy chain
contig09703	131.154	30.8211	0	8.03442	3.80702e-29	TRUE	5.97828	6.4093e-09	TRUE	hypothetical protein
contig09890	40.97	57.7676	0	6.3558	3.41769e-11	TRUE	6.88462	5.16155e-15	TRUE	conserved hypothetical protein
contig09891	44.625	52.4343	0	6.47908	5.13537e-12	TRUE	6.74487	7.39037e-14	TRUE	conserved hypothetical protein
contig09990	34.8046	73.6116	0	6.12051	8.95353e-10	TRUE	7.23429	2.46393e-18	TRUE	Dehydration-responsive element-binding protein 1A
contig09992	19.6431	69.242	0	5.29525	4.33687e-06	TRUE	7.14601	1.95949e-17	TRUE	HvCBF10A
contig09993	27.7897	68.5711	0	5.79578	4.14663e-08	TRUE	7.13196	2.70024e-17	TRUE	Dehydration-responsive element-binding protein 1A
contig10007	35.4938	25.0231	0	6.1488	6.18681e-10	TRUE	5.67762	1.66043e-07	TRUE	conserved hypothetical protein
contig10246	103.162	181.823	0	7.68807	5.61772e-24	TRUE	8.53882	3.32048e-38	TRUE	hypothetical protein
contig10248	47.0147	16.5727	0	6.55434	1.50955e-12	TRUE	5.08317	2.36651e-05	TRUE	hypothetical protein
contig10444	142.257	20.0582	0	8.15166	3.98167e-31	TRUE	5.35855	2.95409e-06	TRUE	hypothetical protein
contig10515	76.9286	65.0815	0	7.26475	7.48747e-19	TRUE	7.05661	1.44569e-16	TRUE	conserved hypothetical protein
contig10591	29.627	125.322	0	5.88814	1.49801e-08	TRUE	8.00193	2.59263e-28	TRUE	hypothetical protein
contig10616	43.7179	30.8211	0	6.44946	8.19784e-12	TRUE	5.97828	6.4093e-09	TRUE	hypothetical protein
contig10651	61.8081	87.1494	0	6.94903	9.71294e-16	TRUE	7.47785	4.64375e-21	TRUE	hypothetical protein
contig10652	50.8492	35.8487	0	6.66746	2.16615e-13	TRUE	6.19628	4.1286e-10	TRUE
contig10668	92.7122	43.5747	0	7.53399	5.67545e-22	TRUE	6.47785	6.89928e-12	TRUE	hypothetical protein
contig10927	256.062	54.1571	0	8.99965	8.35823e-50	TRUE	6.79151	3.11143e-14	TRUE	Predicted DNA-binding protein, contains SAP domain
contig10955	35.1458	111.5	0	6.13458	7.45507e-10	TRUE	7.83333	9.46336e-26	TRUE	Cold-regulated protein 2 (Fragment)
contig10985	91.1408	21.4181	0	7.50933	1.14665e-21	TRUE	5.45319	1.33025e-06	TRUE	hypothetical protein
contig11118	127.059	153.559	0	7.98865	2.09119e-28	TRUE	8.29509	2.31731e-33	TRUE	catalytic,
contig11130	53.9078	19.0025	0	6.75172	4.6935e-14	TRUE	5.28055	5.51679e-06	TRUE	hypothetical protein
contig11132	27.1581	19.1465	0	5.76261	5.89842e-08	TRUE	5.29144	5.06495e-06	TRUE	hypothetical protein
contig11186	62.3456	87.9072	0	6.96152	7.48723e-16	TRUE	7.49034	3.28876e-21	TRUE	hypothetical protein
contig11234	32.8887	46.3731	0	6.03882	2.51788e-09	TRUE	6.56765	1.61912e-12	TRUE	hypothetical protein
contig11501	401.105	141.389	0	9.64714	7.90198e-71	TRUE	8.17596	3.2569e-31	TRUE	hypothetical protein
contig11740	85.6941	20.1381	0	7.42043	1.33885e-20	TRUE	5.36429	2.8182e-06	TRUE	clathrin assembly protein AP180 short form-like
contig11903	135.705	15.9453	0	8.08363	5.81305e-30	TRUE	5.02749	3.46205e-05	TRUE	conserved hypothetical protein
contig12292	46.2564	32.6107	0	6.53088	2.22349e-12	TRUE	6.05971	2.3957e-09	TRUE	hypothetical protein
contig12445	130.359	45.9515	0	8.02565	5.29393e-29	TRUE	6.55447	2.0122e-12	TRUE	RNA ligase isoform 1
contig12504	30.7714	43.3877	0	5.94282	7.98536e-09	TRUE	6.47165	7.60551e-12	TRUE	hypothetical protein
contig12628	70.2916	198.222	0	7.13458	1.67626e-17	TRUE	8.66341	6.19965e-41	TRUE	conserved hypothetical protein
contig12691	89.0651	62.7909	0	7.47609	2.91452e-21	TRUE	7.00491	4.39092e-16	TRUE	conserved hypothetical protein
contig13004	26.5546	56.163	0	5.73019	8.26964e-08	TRUE	6.84398	1.14381e-14	TRUE	Dosage compensation complex, subunit MLE
contig13013	29.8739	21.0611	0	5.90012	1.30746e-08	TRUE	5.42894	1.63899e-06	TRUE	conserved hypothetical protein
contig13210	65.7775	23.1865	0	7.03882	1.43532e-16	TRUE	5.56765	4.76454e-07	TRUE	hypothetical protein
contig13211	119.496	105.306	0	7.90012	5.02074e-27	TRUE	7.75087	1.40131e-24	TRUE	hypothetical protein
contig13240	107.011	169.746	0	7.74092	1.05252e-24	TRUE	8.43967	3.69603e-36	TRUE	Iron-sulfur cluster assembly enzyme ISCU, mitochondrial
contig13285	310.043	259.564	0	9.27563	6.52381e-58	TRUE	9.05238	1.05597e-50	TRUE	retrotransposon protein, putative, unclassified
contig13286	30.7714	43.3877	0	5.94282	7.98536e-09	TRUE	6.47165	7.60551e-12	TRUE	conserved hypothetical protein
contig13287	313.431	580.044	0	9.29131	2.07939e-58	TRUE	10.2124	8.47498e-95	TRUE	conserved hypothetical protein
contig13288	135.278	214.585	0	8.07909	6.92904e-30	TRUE	8.77784	1.32672e-43	TRUE	hypothetical protein
contig13381	293.842	82.8634	0	9.1982	1.61403e-55	TRUE	7.40509	3.30729e-20	TRUE	conserved hypothetical protein
contig13433	97.7692	68.9273	0	7.61061	6.00222e-23	TRUE	7.13943	2.27738e-17	TRUE	Serine/threonine-protein kinase CTR1
contig13435	210.875	148.667	0	8.71954	1.09137e-42	TRUE	8.24837	1.67356e-32	TRUE	hypothetical protein
contig13489	197.786	69.7195	0	8.6271	1.46372e-40	TRUE	7.15592	1.56024e-17	TRUE	conserved hypothetical protein
contig13491	64.0156	60.1746	0	6.99965	3.34435e-16	TRUE	6.94351	1.57697e-15	TRUE	conserved hypothetical protein
contig13538	24.5539	34.621	0	5.61718	2.55672e-07	TRUE	6.14601	8.01546e-10	TRUE	conserved hypothetical protein
contig13691	111.159	78.3669	0	7.79578	1.75703e-25	TRUE	7.3246	2.65305e-19	TRUE	calmodulin-binding protein
contig13795	115.331	67.7569	0	7.84894	2.94473e-26	TRUE	7.11473	3.98787e-17	TRUE	hypothetical protein
contig13886	55.7957	39.3359	0	6.80138	1.841e-14	TRUE	6.33021	6.40147e-11	TRUE	hypothetical protein
contig14036	151.473	35.5962	0	8.24222	9.60313e-33	TRUE	6.18608	4.73057e-10	TRUE
contig14112	64.2204	87.3167	0	7.00426	3.0305e-16	TRUE	7.48062	4.30301e-21	TRUE	conserved hypothetical protein
contig14114	50.8492	107.546	0	6.66746	2.16615e-13	TRUE	7.78124	5.26613e-25	TRUE	hypothetical protein
contig14233	54.7309	57.8779	0	6.77358	3.11875e-14	TRUE	6.88737	4.88772e-15	TRUE	hypothetical protein
contig14315	79.8412	11.2576	0	7.31836	1.94692e-19	TRUE	4.52526	0.000634489	TRUE	hypothetical protein
contig14366	89.6218	15.7958	0	7.48508	2.26843e-21	TRUE	5.0139	3.79163e-05	TRUE	Transcription factor ABA-INDUCIBLE bHLH-TYPE
contig14408	377.355	29.5595	0	9.55908	1.53678e-67	TRUE	5.91798	1.2898e-08	TRUE	hypothetical protein
contig14456	71.8771	50.6733	0	7.16676	7.9361e-18	TRUE	6.69559	1.79914e-13	TRUE	conserved hypothetical protein
contig14494	62.8925	59.1189	0	6.97412	5.7478e-16	TRUE	6.91798	2.64964e-15	TRUE	hypothetical protein
contig14556	123.524	45.4352	0	7.94795	9.1893e-28	TRUE	6.53817	2.62716e-12	TRUE	conserved hypothetical protein
contig14557	85.7918	25.9214	0	7.42207	1.28078e-20	TRUE	5.7285	9.95798e-08	TRUE	conserved hypothetical protein
contig14558	31.3774	33.1816	0	5.97096	5.73158e-09	TRUE	6.08474	1.75356e-09	TRUE	conserved hypothetical protein
contig14643	45.0219	63.4809	0	6.49186	4.18695e-12	TRUE	7.02068	3.13952e-16	TRUE	Probable serine/threonine-protein kinase At1g54610
contig14729	78.5008	18.4477	0	7.29394	3.61419e-19	TRUE	5.2378	7.67498e-06	TRUE	Ethylene receptor 1
contig14752	54.5228	19.2193	0	6.76809	3.45795e-14	TRUE	5.29691	4.8509e-06	TRUE	Aldehyde dehydrogenase family 2 member B4, mitochondrial
contig14753	50.4912	71.1925	0	6.65726	2.59373e-13	TRUE	7.18608	7.74143e-18	TRUE	hypothetical protein
contig14897	95.5966	67.3955	0	7.57819	1.57096e-22	TRUE	7.10701	4.7428e-17	TRUE	hypothetical protein
contig14933	53.5055	75.4428	0	6.74092	5.73391e-14	TRUE	7.26974	1.04104e-18	TRUE	hypothetical protein
contig15027	48.2811	85.0954	0	6.59269	7.92598e-13	TRUE	7.44344	1.18675e-20	TRUE	DDB1- and CUL4-associated factor 6
contig15070	20.5437	43.4499	0	5.35992	2.56277e-06	TRUE	6.47371	7.36304e-12	TRUE	hypothetical protein
contig15119	113.805	40.1164	0	7.82973	5.64901e-26	TRUE	6.35855	4.23472e-11	TRUE	hypothetical protein
contig15152	107.816	38.005	0	7.75172	7.42876e-25	TRUE	6.28055	1.29935e-10	TRUE	hypothetical protein
contig15283	18.9175	53.3474	0	5.24095	6.64219e-06	TRUE	6.76978	4.66938e-14	TRUE	Chloroplastic group IIA intron splicing facilitator CRS1, chloroplastic
contig15332	169.555	17.0766	0	8.40491	7.45305e-36	TRUE	5.12638	1.74579e-05	TRUE	MFAP1 protein
contig15362	62.3456	87.9072	0	6.96152	7.48723e-16	TRUE	7.49034	3.28876e-21	TRUE	hypothetical protein
contig15443	24.3042	34.2689	0	5.60244	2.94629e-07	TRUE	6.13126	9.70221e-10	TRUE	conserved hypothetical protein
contig15458	131.555	46.3731	0	8.03882	3.22408e-29	TRUE	6.56765	1.61912e-12	TRUE	hypothetical protein
contig15473	134.433	31.5917	0	8.07004	9.81613e-30	TRUE	6.0139	4.19101e-09	TRUE	hypothetical protein
contig15556	21.1809	37.3314	0	5.404	1.76966e-06	TRUE	6.25475	1.86228e-10	TRUE	Probable protein phosphatase 2C 48
contig15562	27.0047	38.0766	0	5.75444	6.42684e-08	TRUE	6.28326	1.25068e-10	TRUE	drought-inducible protein 1OS
contig15687	92.7122	130.724	0	7.53399	5.67545e-22	TRUE	8.06281	2.68919e-29	TRUE	conserved hypothetical protein
contig15723	86.3825	121.799	0	7.43197	9.7971e-21	TRUE	7.96079	1.14989e-27	TRUE	conserved hypothetical protein
contig15765	13.7351	96.8327	0	4.7791	0.000149494	TRUE	7.62985	5.91404e-23	TRUE	conserved hypothetical protein
contig15824	68.0672	15.9958	0	7.08819	4.81261e-17	TRUE	5.03205	3.35748e-05	TRUE	hypothetical protein
contig15832	48.1191	67.8479	0	6.58784	8.60546e-13	TRUE	7.11666	3.81772e-17	TRUE	hypothetical protein
contig15930	100.136	14.1192	0	7.64512	2.11512e-23	TRUE	4.85202	0.000105963	TRUE	conserved hypothetical protein
contig15932	51.5809	36.3645	0	6.68807	1.50021e-13	TRUE	6.21689	3.12785e-10	TRUE	conserved hypothetical protein
contig15944	202.535	57.1149	0	8.66133	2.45335e-41	TRUE	6.86823	7.13066e-15	TRUE	hypothetical protein
contig16085	100.51	47.2399	0	7.6505	1.79433e-23	TRUE	6.59436	1.03679e-12	TRUE	hypothetical protein
contig16147	76.8187	18.0524	0	7.26269	7.87941e-19	TRUE	5.20655	9.71855e-06	TRUE	hypothetical protein
contig16277	190.347	89.4631	0	8.57179	2.45152e-39	TRUE	7.51565	1.62272e-21	TRUE	hypothetical protein
contig16292	50.8492	71.6974	0	6.66746	2.16615e-13	TRUE	7.19628	6.09221e-18	TRUE	hypothetical protein
contig16311	89.1759	75.4428	0	7.47788	2.77265e-21	TRUE	7.26974	1.04104e-18	TRUE	conserved hypothetical protein
contig16334	12.0298	42.4049	0	4.58784	0.000429138	TRUE	6.43859	1.2708e-11	TRUE	Callose synthase 12
contig16412	25.9773	73.256	0	5.69848	1.14376e-07	TRUE	7.22731	2.91412e-18	TRUE	conserved hypothetical protein
contig16466	158.156	37.1667	0	8.30451	6.66078e-34	TRUE	6.24837	2.03393e-10	TRUE	hypothetical protein
contig16522	40.7372	114.879	0	6.34758	3.85997e-11	TRUE	7.8764	2.20583e-26	TRUE	hypothetical protein
contig16544	113.206	79.8105	0	7.82211	7.29932e-26	TRUE	7.35094	1.35612e-19	TRUE	hypothetical protein
contig16711	31.4462	22.1696	0	5.97412	5.52013e-09	TRUE	5.50294	8.58641e-07	TRUE	Protein ETHYLENE INSENSITIVE 3
contig16732	46.7084	32.9294	0	6.54491	1.76491e-12	TRUE	6.07374	2.01251e-09	TRUE	conserved hypothetical protein
contig16740	89.1442	62.8466	0	7.47737	2.8125e-21	TRUE	7.0062	4.27336e-16	TRUE	conserved hypothetical protein
contig16741	323.795	130.443	0	9.33824	6.41978e-60	TRUE	8.05971	3.02421e-29	TRUE	hypothetical protein
contig16742	212.316	115.14	0	8.72937	6.39284e-43	TRUE	7.87968	1.97132e-26	TRUE	conserved hypothetical protein
contig16819	119	20.9737	0	7.89412	6.19333e-27	TRUE	5.42294	1.72504e-06	TRUE	hypothetical protein
contig16887	245.82	86.6514	0	8.94076	3.20826e-48	TRUE	7.46958	5.82747e-21	TRUE	hypothetical protein
contig16967	140.583	49.5556	0	8.13458	7.87617e-31	TRUE	6.66341	3.17413e-13	TRUE	hypothetical protein
contig16988	242.017	21.3277	0	8.91826	1.25478e-47	TRUE	5.44709	1.40236e-06	TRUE	Cystathionine gamma-synthase
contig17021	29.9989	21.1492	0	5.90614	1.22052e-08	TRUE	5.43496	1.55661e-06	TRUE	hypothetical protein
contig17063	46.5568	65.645	0	6.54022	1.90703e-12	TRUE	7.06905	1.10129e-16	TRUE	hypothetical protein
contig17170	15.126	31.9916	0	4.91826	6.39952e-05	TRUE	6.03205	3.36402e-09	TRUE	translation initiation factor eIF4G
contig17185	53.9078	38.005	0	6.75172	4.6935e-14	TRUE	6.28055	1.29935e-10	TRUE	conserved hypothetical protein
contig17297	53.9078	38.005	0	6.75172	4.6935e-14	TRUE	6.28055	1.29935e-10	TRUE	hypothetical protein
contig17304	121.521	157.066	0	7.92436	2.13437e-27	TRUE	8.32766	5.66878e-34	TRUE	conserved hypothetical protein
contig17306	42.0513	140.819	0	6.39338	1.94496e-11	TRUE	8.17013	4.11553e-31	TRUE	conserved hypothetical protein
contig17376	123.616	58.0996	0	7.94903	8.83876e-28	TRUE	6.89289	4.38038e-15	TRUE	hypothetical protein
contig17396	62.8925	88.6784	0	6.97412	5.7478e-16	TRUE	7.50294	2.31656e-21	TRUE	hypothetical protein
contig17486	43.0185	40.4373	0	6.42619	1.17723e-11	TRUE	6.37005	3.57445e-11	TRUE	conserved hypothetical protein
contig17634	270.256	168.115	0	9.07749	5.65261e-52	TRUE	8.42574	7.02578e-36	TRUE	Stem-specific protein TSJT1
contig17636	281.457	114.879	0	9.13607	1.14786e-53	TRUE	7.8764	2.20583e-26	TRUE	Stem-specific protein TSJT1, putative, expressed
contig17665	139.489	19.668	0	8.12331	1.23141e-30	TRUE	5.33021	3.71928e-06	TRUE	hypothetical protein
contig17675	62.3456	131.861	0	6.96152	7.48723e-16	TRUE	8.0753	1.67376e-29	TRUE	hypothetical protein
contig17702	35.1458	49.5556	0	6.13458	7.45507e-10	TRUE	6.66341	3.17413e-13	TRUE
contig17747	74.1698	52.2897	0	7.21206	2.7074e-18	TRUE	6.74089	7.94902e-14	TRUE	Zinc finger CCCH domain-containing protein 35
contig17903	28.1166	59.4667	0	5.81265	3.4569e-08	TRUE	6.92644	2.23288e-15	TRUE	conserved hypothetical protein
contig17934	170.708	200.582	0	8.41469	4.74909e-36	TRUE	8.68048	2.53633e-41	TRUE	RhoA GTPase effector DIA/Diaphanous
contig17948	33.9798	47.9115	0	6.08591	1.39569e-09	TRUE	6.61473	7.34721e-13	TRUE	protein kinase YakA
contig18104	114.259	20.1381	0	7.83546	4.65369e-26	TRUE	5.36429	2.8182e-06	TRUE	COP9 signalosome complex subunit 6a
contig18173	88.5154	31.2016	0	7.46716	3.73424e-21	TRUE	5.99598	5.19531e-09	TRUE	hypothetical protein
contig18303	23.5074	33.1454	0	5.55434	4.63943e-07	TRUE	6.08317	1.78861e-09	TRUE	hypothetical protein
contig18318	29.0273	81.8569	0	5.85864	2.08624e-08	TRUE	7.38746	5.25998e-20	TRUE	hypothetical protein
contig18353	42.677	30.0873	0	6.41469	1.40518e-11	TRUE	5.94351	9.62078e-09	TRUE	hypothetical protein
contig18359	137.88	32.4017	0	8.10657	2.37989e-30	TRUE	6.05043	2.68629e-09	TRUE	conserved hypothetical protein
contig18410	143.395	20.2187	0	8.16315	2.50648e-31	TRUE	5.37005	2.68762e-06	TRUE	Transcription factor bHLH47
contig18464	59.7479	84.2444	0	6.90012	2.64481e-15	TRUE	7.42894	1.75296e-20	TRUE	conserved hypothetical protein
contig18475	149.37	105.306	0	8.22204	2.23689e-32	TRUE	7.75087	1.40131e-24	TRUE	hypothetical protein
contig18511	46.8611	66.0741	0	6.54962	1.63262e-12	TRUE	7.07844	8.95474e-17	TRUE	hypothetical protein
contig18522	23.9791	42.2631	0	5.58301	3.545e-07	TRUE	6.43376	1.36876e-11	TRUE	conserved hypothetical protein
contig18524	122.212	28.7197	0	7.93254	1.59564e-27	TRUE	5.8764	2.05973e-08	TRUE	conserved hypothetical protein
contig18542	110.644	31.2016	0	7.78909	2.19228e-25	TRUE	5.99598	5.19531e-09	TRUE	hypothetical protein
contig18569	40.7372	57.4394	0	6.34758	3.85997e-11	TRUE	6.8764	6.07178e-15	TRUE	conserved hypothetical protein
contig18597	70.6379	49.7997	0	7.14167	1.42331e-17	TRUE	6.6705	2.80344e-13	TRUE	hypothetical protein
contig18602	44.8109	126.367	0	6.48508	4.66682e-12	TRUE	8.0139	1.67014e-28	TRUE	conserved hypothetical protein
contig18606	233.434	235.101	0	8.86617	2.77794e-46	TRUE	8.90957	6.97888e-47	TRUE	hypothetical protein
contig18608	115.641	23.2934	0	7.85281	2.58017e-26	TRUE	5.57428	4.47963e-07	TRUE	hypothetical protein
contig18682	247.233	104.579	0	8.94903	1.93561e-48	TRUE	7.74089	1.9263e-24	TRUE	hypothetical protein
contig18683	50.4912	71.1925	0	6.65726	2.59373e-13	TRUE	7.18608	7.74143e-18	TRUE	hypothetical protein
contig18698	54.7309	38.5852	0	6.77358	3.11875e-14	TRUE	6.30241	9.53823e-11	TRUE	gag-pol polyprotein
contig18710	152.548	35.8487	0	8.25242	6.24222e-33	TRUE	6.19628	4.1286e-10	TRUE	conserved hypothetical protein
contig18734	38.6509	13.6244	0	6.27173	1.1551e-10	TRUE	4.80056	0.000143908	TRUE	conserved hypothetical protein
contig18755	75.8703	53.4885	0	7.24476	1.22457e-18	TRUE	6.77359	4.35007e-14	TRUE	hypothetical protein
contig18786	22.2663	31.3954	0	5.47609	9.45252e-07	TRUE	6.00491	4.66908e-09	TRUE	hypothetical protein
contig18912	65.3776	30.7275	0	7.03003	1.73841e-16	TRUE	5.97389	6.74981e-09	TRUE	Myosin-J heavy chain
contig18989	130.359	30.6343	0	8.02565	5.29393e-29	TRUE	5.96951	7.10636e-09	TRUE	hypothetical protein
contig19044	110.304	116.646	0	7.78464	2.53825e-25	TRUE	7.89843	1.03362e-26	TRUE	conserved hypothetical protein
contig19073	143.395	151.64	0	8.16315	2.50648e-31	TRUE	8.27694	5.02441e-33	TRUE	hypothetical protein
contig19082	137.88	48.6026	0	8.10657	2.37989e-30	TRUE	6.63539	5.15988e-13	TRUE	hypothetical protein
contig19100	24.4701	103.509	0	5.61225	2.68129e-07	TRUE	7.72604	3.08209e-24	TRUE	Transketolase 7
contig19110	172.074	161.749	0	8.42619	2.78785e-36	TRUE	8.37005	8.74188e-35	TRUE	hypothetical protein
contig19111	14.426	101.704	0	4.84991	9.79596e-05	TRUE	7.70066	6.82273e-24	TRUE	RING-H2 finger protein ATL4K
contig19112	188.296	91.903	0	8.55616	5.3562e-39	TRUE	7.55447	5.38729e-22	TRUE	RING-H2 finger protein ATL4K
contig19118	162.949	57.4394	0	8.34758	9.98427e-35	TRUE	6.8764	6.07178e-15	TRUE	conserved hypothetical protein
contig19188	64.0156	135.393	0	6.99965	3.34435e-16	TRUE	8.11344	3.85798e-30	TRUE	conserved hypothetical protein
contig19190	39.6118	83.779	0	6.30716	6.96344e-11	TRUE	7.42095	2.17062e-20	TRUE	conserved hypothetical protein
contig19307	52.9132	55.9557	0	6.72486	7.70366e-14	TRUE	6.83865	1.268e-14	TRUE	hypothetical protein
contig19353	381.821	269.183	0	9.57605	3.66607e-68	TRUE	9.10488	3.51633e-52	TRUE	hypothetical protein
contig19354	85.5805	134.076	0	7.41851	1.40978e-20	TRUE	8.09934	6.66092e-30	TRUE	conserved hypothetical protein
contig19355	67.8525	15.9453	0	7.08363	5.33028e-17	TRUE	5.02749	3.46205e-05	TRUE	conserved hypothetical protein
contig19452	111.447	39.285	0	7.79951	1.55251e-25	TRUE	6.32834	6.57683e-11	TRUE	Inositol-1,4,5-triphosphate 5-phosphatase (synaptojanin), INP51/INP52/INP53 family
contig19454	56.2333	59.4667	0	6.81265	1.48323e-14	TRUE	6.92644	2.23288e-15	TRUE	hypothetical protein
contig19471	44.8109	157.958	0	6.48508	4.66682e-12	TRUE	8.33583	3.96607e-34	TRUE	conserved hypothetical protein
contig19472	25.9773	54.942	0	5.69848	1.14376e-07	TRUE	6.81227	2.10156e-14	TRUE	hypothetical protein
contig19493	29.8739	42.1222	0	5.90012	1.30746e-08	TRUE	6.42894	1.4736e-11	TRUE	hypothetical protein
contig19495	50.6696	17.861	0	6.66235	2.371e-13	TRUE	5.19117	1.08979e-05	TRUE	hypothetical protein
contig19534	24.1406	17.0191	0	5.59269	3.23368e-07	TRUE	5.12151	1.80734e-05	TRUE	hypothetical protein
contig19642	47.7983	50.5467	0	6.57819	1.0129e-12	TRUE	6.69198	1.91848e-13	TRUE	Probable receptor-like protein kinase At5g24010
contig19715	206.82	48.6026	0	8.69153	4.93937e-42	TRUE	6.63539	5.15988e-13	TRUE	hypothetical protein
contig19794	41.9283	118.238	0	6.38915	2.07345e-11	TRUE	7.91798	5.23374e-27	TRUE	conserved hypothetical protein
contig19820	517.815	196.57	0	10.0156	2.55877e-86	TRUE	8.65133	1.16074e-40	TRUE	Cold-shock protein CS120
contig19917	65.7775	46.3731	0	7.03882	1.43532e-16	TRUE	6.56765	1.61912e-12	TRUE	hypothetical protein
contig19947	94.3387	88.6784	0	7.55908	2.74783e-22	TRUE	7.50294	2.31656e-21	TRUE	hypothetical protein
contig19948	36.5803	25.7891	0	6.1923	3.46292e-10	TRUE	5.72112	1.07347e-07	TRUE	hypothetical protein
contig19961	35.6704	25.1476	0	6.15596	5.62886e-10	TRUE	5.68478	1.54659e-07	TRUE	SWIb domain-containing protein
contig19995	24.0595	16.962	0	5.58784	3.38625e-07	TRUE	5.11666	1.87066e-05	TRUE	dehydration responsive element binding protein
contig20006	62.3456	43.9536	0	6.96152	7.48723e-16	TRUE	6.49034	5.66435e-12	TRUE	hypothetical protein
contig20013	29.627	167.096	0	5.88814	1.49801e-08	TRUE	8.41697	1.05022e-35	TRUE	hypothetical protein
contig20014	53.3728	137.969	0	6.73733	6.12597e-14	TRUE	8.14063	1.33026e-30	TRUE	conserved hypothetical protein
contig20015	73.1606	51.5782	0	7.1923	4.34279e-18	TRUE	6.72112	1.13816e-13	TRUE	hypothetical protein
contig20025	171.388	40.2762	0	8.42043	3.64206e-36	TRUE	6.36429	3.8918e-11	TRUE	Probable inactive purple acid phosphatase 1
contig20027	59.0102	20.8011	0	6.88219	3.79179e-15	TRUE	5.41102	1.9087e-06	TRUE	hypothetical protein
contig20046	51.396	36.2342	0	6.68289	1.64598e-13	TRUE	6.21171	3.35492e-10	TRUE	hypothetical protein
contig20076	112.027	78.9792	0	7.80701	1.21004e-25	TRUE	7.33583	1.9953e-19	TRUE	hypothetical protein
contig20102	89.6218	63.1833	0	7.48508	2.26843e-21	TRUE	7.0139	3.6279e-16	TRUE	hypothetical protein
contig20124	89.8464	76.01	0	7.48869	2.05044e-21	TRUE	7.28055	7.97878e-19	TRUE	conserved hypothetical protein
contig20125	134.014	330.679	0	8.06554	1.16666e-29	TRUE	9.40172	2.44649e-61	TRUE	hypothetical protein
contig20209	16.1845	34.2302	0	5.01584	3.37728e-05	TRUE	6.12963	9.90812e-10	TRUE	conserved hypothetical protein
contig20221	37.5379	26.4642	0	6.22958	2.08147e-10	TRUE	5.7584	7.32065e-08	TRUE	conserved hypothetical protein
contig20246	95.5966	33.6978	0	7.57819	1.57096e-22	TRUE	6.10701	1.3235e-09	TRUE	hypothetical protein
contig20250	450.118	408	0	9.81346	1.84153e-77	TRUE	9.70486	2.93884e-72	TRUE	Cysteine proteinase inhibitor
contig20280	16.4067	11.5667	0	5.03552	2.95523e-05	TRUE	4.56434	0.000521723	TRUE	conserved hypothetical protein
contig20299	74.6848	78.9792	0	7.22204	2.12825e-18	TRUE	7.33583	1.9953e-19	TRUE	conserved hypothetical protein
contig20300	27.4703	38.7331	0	5.7791	4.95481e-08	TRUE	6.30793	8.81689e-11	TRUE	Uncharacterized protein At3g27210
contig20307	29.75	41.9474	0	5.89412	1.39986e-08	TRUE	6.42294	1.615e-11	TRUE	hypothetical protein
contig20353	22.5464	127.161	0	5.49412	8.04602e-07	TRUE	8.02295	1.19577e-28	TRUE	hypothetical protein
contig20358	112.909	79.601	0	7.81832	8.28986e-26	TRUE	7.34715	1.49459e-19	TRUE	hypothetical protein
contig20359	221.581	145.057	0	8.791	2.09464e-44	TRUE	8.2129	7.26614e-32	TRUE	conserved hypothetical protein
contig20360	116.581	82.1897	0	7.86449	1.72899e-26	TRUE	7.39332	4.51132e-20	TRUE	hypothetical protein
contig20361	21.4663	90.8024	0	5.4233	1.50001e-06	TRUE	7.53709	8.85228e-22	TRUE	glycinebetaine/proline transporter
contig20399	52.7187	37.1667	0	6.71954	8.48937e-14	TRUE	6.24837	2.03393e-10	TRUE	conserved hypothetical protein
contig20504	25.8836	18.2479	0	5.69327	1.20576e-07	TRUE	5.22209	8.64683e-06	TRUE	Probable protein phosphatase 2C 32
contig20541	77.5107	54.645	0	7.27563	5.71556e-19	TRUE	6.80445	2.43764e-14	TRUE	hypothetical protein
contig20576	67.007	94.4797	0	7.06554	7.975e-17	TRUE	7.59436	1.69251e-22	TRUE	hypothetical protein
contig20593	130.954	92.3227	0	8.03222	4.13551e-29	TRUE	7.56104	4.45941e-22	TRUE	hypothetical protein
contig20718	72.0577	25.4003	0	7.17038	7.2897e-18	TRUE	5.69921	1.33913e-07	TRUE	hypothetical protein
contig20719	113.206	26.6035	0	7.82211	7.29932e-26	TRUE	5.76598	6.76602e-08	TRUE	hypothetical protein
contig20759	33.1933	46.8025	0	6.05212	2.13491e-09	TRUE	6.58094	1.29807e-12	TRUE	hypothetical protein
contig20761	25.5151	35.9763	0	5.67258	1.48408e-07	TRUE	6.20141	3.85441e-10	TRUE	hypothetical protein
contig20788	54.3162	38.2929	0	6.76261	3.83132e-14	TRUE	6.29144	1.11446e-10	TRUE	O-acyltransferase WSD1
contig20809	73.6618	86.5525	0	7.20215	3.43395e-18	TRUE	7.46794	6.09651e-21	TRUE	Regulation of nuclear pre-mRNA domain-containing protein 1B
contig20810	79.2237	55.8527	0	7.30716	2.58829e-19	TRUE	6.83599	1.33472e-14	TRUE	conserved hypothetical protein
contig20815	388.721	60.8996	0	9.60189	4.03777e-69	TRUE	6.96079	1.10534e-15	TRUE	ABC transporter B family member 25, mitochondrial
contig20844	50.8492	71.6974	0	6.66746	2.16615e-13	TRUE	7.19628	6.09221e-18	TRUE	hypothetical protein
contig20854	46.7084	49.3941	0	6.54491	1.76491e-12	TRUE	6.6587	3.44599e-13	TRUE	conserved hypothetical protein
contig20874	115.023	54.0606	0	7.84508	3.35869e-26	TRUE	6.78894	3.26552e-14	TRUE	hypothetical protein
contig20888	201.021	47.2399	0	8.6505	4.33133e-41	TRUE	6.59436	1.03679e-12	TRUE	conserved hypothetical protein
contig20906	32.2961	45.5375	0	6.01259	3.47366e-09	TRUE	6.54142	2.4918e-12	TRUE	conserved hypothetical protein
contig20958	36.1196	38.1965	0	6.17401	4.4274e-10	TRUE	6.2878	1.17324e-10	TRUE	hypothetical protein
contig21002	188.677	44.3392	0	8.55908	4.63135e-39	TRUE	6.50294	4.63584e-12	TRUE	hypothetical protein
contig21070	21.9258	77.2885	0	5.45386	1.15019e-06	TRUE	7.30461	4.38716e-19	TRUE	conserved hypothetical protein
contig21087	184.629	21.6938	0	8.52778	2.17793e-38	TRUE	5.47165	1.13255e-06	TRUE	hypothetical protein
contig21213	134.014	330.679	0	8.06554	1.16666e-29	TRUE	9.40172	2.44649e-61	TRUE	conserved hypothetical protein
contig21230	47.1694	33.2544	0	6.55908	1.39511e-12	TRUE	6.0879	1.68529e-09	TRUE	conserved hypothetical protein
contig21233	52.3339	18.4477	0	6.70898	1.02895e-13	TRUE	5.2378	7.67498e-06	TRUE	hypothetical protein
contig21346	17.7469	25.0231	0	5.1488	1.32754e-05	TRUE	5.67762	1.66043e-07	TRUE	conserved hypothetical protein
contig21472	16.1481	34.1532	0	5.01259	3.45213e-05	TRUE	6.12638	1.03318e-09	TRUE	hypothetical protein
contig21478	37.9352	53.4885	0	6.24476	1.68634e-10	TRUE	6.77359	4.35007e-14	TRUE	hypothetical protein
contig21483	228.336	96.586	0	8.83431	1.77141e-45	TRUE	7.62617	6.60166e-23	TRUE	hypothetical protein
contig21559	55.3648	19.5161	0	6.7902	2.27817e-14	TRUE	5.31902	4.06879e-06	TRUE	hypothetical protein
contig21584	107.011	75.4428	0	7.74092	1.05252e-24	TRUE	7.26974	1.04104e-18	TRUE	hypothetical protein
contig21630	123.616	130.724	0	7.94903	8.83876e-28	TRUE	8.06281	2.68919e-29	TRUE	conserved hypothetical protein
contig21724	33.3476	23.5101	0	6.05881	1.96377e-09	TRUE	5.58764	3.9536e-07	TRUE	hypothetical protein
contig21780	52.7187	111.5	0	6.71954	8.48937e-14	TRUE	7.83333	9.46336e-26	TRUE	Ubiquitin-activating enzyme E1 3
contig21781	20.6027	29.0498	0	5.36406	2.47619e-06	TRUE	5.89289	1.71311e-08	TRUE	hypothetical protein
contig21819	36.3946	12.8291	0	6.18496	3.82316e-10	TRUE	4.71378	0.000236058	TRUE	conserved hypothetical protein
contig21871	115.023	108.121	0	7.84508	3.35869e-26	TRUE	7.78894	4.0992e-25	TRUE	DEAD-box ATP-dependent RNA helicase 47A
contig21950	139.218	49.0744	0	8.12051	1.37564e-30	TRUE	6.64933	4.05567e-13	TRUE	hypothetical protein
contig21963	29.75	20.9737	0	5.89412	1.39986e-08	TRUE	5.42294	1.72504e-06	TRUE	Dual specificity mitogen-activated protein kinase kinase 1
contig21964	134.014	141.72	0	8.06554	1.16666e-29	TRUE	8.17933	2.84422e-31	TRUE	conserved hypothetical protein
contig21966	76.6818	27.0303	0	7.26011	8.39678e-19	TRUE	5.78894	5.31692e-08	TRUE	NAC domain-containing protein 90
contig21981	354.938	50.0462	0	9.47072	2.18895e-64	TRUE	6.67762	2.47329e-13	TRUE	hypothetical protein
contig21982	58.7684	27.6211	0	6.87627	4.26796e-15	TRUE	5.82013	3.81224e-08	TRUE	hypothetical protein
contig22102	28.679	20.2187	0	5.84122	2.53003e-08	TRUE	5.37005	2.68762e-06	TRUE	hypothetical protein
contig22135	43.1912	60.8996	0	6.43197	1.07647e-11	TRUE	6.96079	1.10534e-15	TRUE	conserved hypothetical protein
contig22192	60.7605	42.8362	0	6.92436	1.61513e-15	TRUE	6.45319	1.01423e-11	TRUE	Uncharacterized oxidoreductase At1g06690, chloroplastic
contig22198	64.0156	45.1309	0	6.99965	3.34435e-16	TRUE	6.52848	3.07501e-12	TRUE	gag-pol polyprotein
contig22511	40.507	114.23	0	6.3394	4.35401e-11	TRUE	7.86823	2.91572e-26	TRUE	conserved hypothetical protein
contig23694	79.6147	59.2466	0	7.31426	2.1612e-19	TRUE	6.92109	2.48827e-15	TRUE	conserved hypothetical protein
contig23821	59.8246	22.7103	0	6.90197	2.5477e-15	TRUE	5.53771	6.27475e-07	TRUE	hypothetical protein
contig24343	78.6156	96.0682	0	7.29605	3.42746e-19	TRUE	7.61842	8.31742e-23	TRUE	CBL-interacting protein kinase 4
contig25631	33.4722	33.037	0	6.06419	1.83585e-09	TRUE	6.07844	1.8976e-09	TRUE	Zinc finger CCCH domain-containing protein 18
contig26010	98.0238	19.7448	0	7.61436	5.36381e-23	TRUE	5.33583	3.5542e-06	TRUE	conserved hypothetical protein
contig26087	21.4022	20.1181	0	5.41899	1.5567e-06	TRUE	5.36285	2.85167e-06	TRUE	Two-component response regulator ARR11
contig26238	21.7925	46.0912	0	5.44506	1.24218e-06	TRUE	6.55885	1.87233e-12	TRUE	conserved hypothetical protein
contig26242	50.9008	41.0115	0	6.66892	2.11071e-13	TRUE	6.39039	2.64095e-11	TRUE	Diacylglycerol kinase 1
contig26350	44.3033	15.6169	0	6.46864	6.06085e-12	TRUE	4.99747	4.22828e-05	TRUE	Small RNA degrading nuclease 3
contig26370	44.2577	26.0014	0	6.46716	6.20493e-12	TRUE	5.73295	9.51594e-08	TRUE	Autophagy-related protein 2
contig26461	75.1545	15.8952	0	7.23109	1.70931e-18	TRUE	5.02295	3.56923e-05	TRUE	Putative F-box/kelch-repeat protein At1g15680
contig26513	22.5937	47.7857	0	5.49715	7.82999e-07	TRUE	6.61094	7.8363e-13	TRUE	Transcription factor bHLH113
contig26662	15.32	32.4017	0	4.93664	5.69001e-05	TRUE	6.05043	2.68629e-09	TRUE	Serine/threonine-protein phosphatase 6 regulatory ankyrin repeat subunit B
contig26689	38.7135	32.7516	0	6.27407	1.11756e-10	TRUE	6.06593	2.21798e-09	TRUE	pumilio-like
contig26759	31.1728	49.4478	0	5.96152	6.40998e-09	TRUE	6.66027	3.35306e-13	TRUE	Heat stress transcription factor C-2a
contig26808	78.7884	11.1092	0	7.29921	3.16445e-19	TRUE	4.50611	0.000697153	TRUE	Vicilin-like antimicrobial peptides 2-2
contig26824	23.4817	33.1092	0	5.55277	4.70794e-07	TRUE	6.08159	1.8243e-09	TRUE	Fidgetin-like protein 1
contig27445	42.5757	24.0127	0	6.41126	1.48108e-11	TRUE	5.61816	2.96105e-07	TRUE	Protein RRP5 homolog
contig27500	25.6367	78.3202	0	5.67944	1.38566e-07	TRUE	7.32374	2.71139e-19	TRUE	General transcriptional corepressor TUP1
contig27504	136.404	102.175	0	8.09105	4.36065e-30	TRUE	7.70733	5.54186e-24	TRUE	plasma membrane associated protein
contig27754	70.2916	43.3611	0	7.13458	1.67626e-17	TRUE	6.47076	7.71165e-12	TRUE	conserved hypothetical protein
contig27767	88.1887	18.6519	0	7.46182	4.32727e-21	TRUE	5.25368	6.79563e-06	TRUE	Protein RRP5 homolog
contig27824	53.2407	56.302	0	6.73376	6.54289e-14	TRUE	6.84755	1.06744e-14	TRUE	Glutamate receptor 3.5
contig27847	35.8936	31.6312	0	6.16496	4.99555e-10	TRUE	6.01571	4.10083e-09	TRUE	hypothetical protein
contig27952	18.0598	95.4912	0	5.17401	1.10257e-05	TRUE	7.60973	1.07633e-22	TRUE	hypothetical protein
contig28027	36.3946	32.0728	0	6.18496	3.82316e-10	TRUE	6.03571	3.21736e-09	TRUE	Putative pre-mRNA-splicing factor ATP-dependent RNA helicase DHX16
contig28037	36.4872	25.7235	0	6.18862	3.639e-10	TRUE	5.71745	1.11425e-07	TRUE	conserved hypothetical protein
contig28103	27.5406	32.3602	0	5.78279	4.76414e-08	TRUE	6.04858	2.74807e-09	TRUE	hypothetical protein
contig28109	46.0189	32.4433	0	6.52346	2.51083e-12	TRUE	6.05228	2.62577e-09	TRUE	conserved hypothetical protein
contig28138	37.6859	26.5685	0	6.23525	1.92438e-10	TRUE	5.76408	6.9011e-08	TRUE	Disease resistance RPP13-like protein 4
contig28171	46.4964	32.7799	0	6.53835	1.96678e-12	TRUE	6.06717	2.18389e-09	TRUE	hypothetical protein
contig28246	28.1903	26.4989	0	5.81643	3.31815e-08	TRUE	5.76029	7.17838e-08	TRUE	Transcription factor MYB21
contig28298	47.2315	19.9789	0	6.56098	1.35162e-12	TRUE	5.35284	3.09546e-06	TRUE	UPF0706 protein At5g01750
contig28329	56.8276	60.0951	0	6.82782	1.10658e-14	TRUE	6.94161	1.63971e-15	TRUE	Late embryogenesis abundant protein D-34
contig28437	124.441	13.4971	0	7.95863	6.2515e-28	TRUE	4.78701	0.000155737	TRUE	Probable serine/threonine-protein kinase ndrA
contig28446	38.3409	27.0303	0	6.26011	1.36061e-10	TRUE	5.78894	5.31692e-08	TRUE	conserved hypothetical protein
contig28456	38.3922	13.5332	0	6.26204	1.32421e-10	TRUE	4.79087	0.000152283	TRUE	conserved hypothetical protein
contig28747	39.5572	20.9159	0	6.30517	7.16632e-11	TRUE	5.41896	1.78452e-06	TRUE	conserved hypothetical protein
contig28837	119.829	28.1597	0	7.90413	4.36133e-27	TRUE	5.84799	2.81772e-08	TRUE	conserved hypothetical protein
contig28997	40.6218	21.4788	0	6.34348	4.1002e-11	TRUE	5.45727	1.28395e-06	TRUE	conserved hypothetical protein
contig29051	20.3976	64.7112	0	5.34963	2.79051e-06	TRUE	7.04838	1.7292e-16	TRUE	hypothetical protein
contig29104	112.829	50.619	0	7.81729	8.58172e-26	TRUE	6.69404	1.84942e-13	TRUE	CBL-interacting protein kinase 4
contig29124	51.7298	14.5878	0	6.69222	1.39233e-13	TRUE	4.89912	7.93914e-05	TRUE	ATP-dependent DNA helicase recG
contig29166	20.7218	29.2177	0	5.37238	2.3104e-06	TRUE	5.9012	1.56004e-08	TRUE	conserved hypothetical protein
contig29180	41.5637	21.9768	0	6.37655	2.50703e-11	TRUE	5.49034	9.60488e-07	TRUE	Ethylene-responsive transcription factor ERF112
contig29240	93.9268	22.0728	0	7.55277	3.30116e-22	TRUE	5.49663	9.08344e-07	TRUE	Uncharacterized protein C757.02c
contig29299	53.267	15.0213	0	6.73447	6.45745e-14	TRUE	4.94137	6.08453e-05	TRUE	conserved hypothetical protein
contig29325	31.5385	59.2923	0	5.97834	5.24904e-09	TRUE	6.9222	2.4329e-15	TRUE	conserved hypothetical protein
contig29436	32.0555	22.5991	0	6.0018	3.95968e-09	TRUE	5.53063	6.69225e-07	TRUE	hypothetical protein
contig29490	21.3703	75.3303	0	5.41684	1.58572e-06	TRUE	7.26759	1.09746e-18	TRUE	conserved hypothetical protein
contig29491	53.6657	15.1337	0	6.74523	5.29433e-14	TRUE	4.95213	5.67974e-05	TRUE	conserved hypothetical protein
contig29521	64.5923	22.7688	0	7.01259	2.53426e-16	TRUE	5.54142	6.06596e-07	TRUE	LRR receptor-like serine/threonine-protein kinase FLS2
contig29542	75.3577	15.1792	0	7.23498	1.55486e-18	TRUE	4.95645	5.52397e-05	TRUE	hypothetical protein
contig29544	53.8269	37.9479	0	6.74956	4.88633e-14	TRUE	6.27838	1.33953e-10	TRUE	hypothetical protein
contig29586	10.9462	46.3023	0	4.45166	0.000846078	TRUE	6.56544	1.67927e-12	TRUE	SWI/SNF complex subunit SWI3C
contig29624	43.453	38.2929	0	6.44069	9.40108e-12	TRUE	6.29144	1.11446e-10	TRUE	hypothetical protein
contig29649	43.5851	53.773	0	6.44506	8.78054e-12	TRUE	6.78124	3.77159e-14	TRUE	conserved hypothetical protein
contig29672	21.859	30.8211	0	5.44946	1.19543e-06	TRUE	5.97828	6.4093e-09	TRUE	Calcineurin B-like protein 1
contig29692	131.354	100.322	0	8.03662	3.50384e-29	TRUE	7.68092	1.25623e-23	TRUE	conserved hypothetical protein
contig29700	65.5769	15.4106	0	7.03442	1.58003e-16	TRUE	4.97828	4.79547e-05	TRUE	UNC93-like protein
contig29753	11.0815	39.0623	0	4.46939	0.000776992	TRUE	6.32014	7.4017e-11	TRUE	hypothetical protein
contig29819	33.2446	54.6873	0	6.05435	2.07643e-09	TRUE	6.80556	2.38674e-14	TRUE	pleckstrin homology (PH) domain-containing protein-like
contig29855	45.3781	23.9937	0	6.50323	3.48702e-12	TRUE	5.61701	2.99354e-07	TRUE	conserved hypothetical protein
contig29890	55.7523	15.7221	0	6.80026	1.8809e-14	TRUE	5.00716	3.96564e-05	TRUE	Acetyl-CoA carboxylase, mitochondrial
contig29905	33.9798	23.9558	0	6.08591	1.39569e-09	TRUE	5.61473	3.05943e-07	TRUE	conserved hypothetical protein
contig29932	44.741	47.3136	0	6.48283	4.8377e-12	TRUE	6.59661	9.98296e-13	TRUE	T-complex protein 1 subunit epsilon
contig29949	11.2378	47.536	0	4.48959	0.000704289	TRUE	6.60338	8.90613e-13	TRUE	hypothetical protein
contig30030	45.3781	55.9852	0	6.50323	3.48702e-12	TRUE	6.83941	1.24952e-14	TRUE	Ethylene-responsive transcription factor RAP2-3
contig30065	11.4716	64.6997	0	4.5193	0.00060824	TRUE	7.04812	1.73885e-16	TRUE	Late embryogenesis abundant protein 1
contig30074	79.4117	79.9789	0	7.31058	2.37323e-19	TRUE	7.35398	1.25422e-19	TRUE	conserved hypothetical protein
contig30091	45.6672	40.2442	0	6.51239	3.00657e-12	TRUE	6.36314	3.95828e-11	TRUE	conserved hypothetical protein
contig30153	11.4533	40.3727	0	4.51699	0.000615264	TRUE	6.36774	3.69843e-11	TRUE	WD repeat-containing protein 3 homolog
contig30261	35.7891	33.6417	0	6.16075	5.2826e-10	TRUE	6.10461	1.36453e-09	TRUE	hypothetical protein
contig30278	11.6015	40.8954	0	4.53554	0.000560713	TRUE	6.3863	2.80751e-11	TRUE	DNA ligase 4
contig30306	34.9176	32.8225	0	6.12518	8.42632e-10	TRUE	6.06905	2.13364e-09	TRUE	hypothetical protein
contig30346	152.548	99.2733	0	8.25242	6.24222e-33	TRUE	7.66577	1.99846e-23	TRUE	farnesylated protein 1
contig30393	83.0931	41.8433	0	7.37596	4.37862e-20	TRUE	6.41936	1.70571e-11	TRUE	Large subunit GTPase 1 homolog
contig30490	47.5605	25.1476	0	6.57099	1.14314e-12	TRUE	5.68478	1.54659e-07	TRUE	conserved hypothetical protein
contig30518	59.7479	33.6978	0	6.90012	2.64481e-15	TRUE	6.10701	1.3235e-09	TRUE	Pentatricopeptide repeat-containing protein At1g74850, chloroplastic
contig30623	12.0096	50.8007	0	4.58542	0.000434562	TRUE	6.69921	1.68673e-13	TRUE	Probably inactive leucine-rich repeat receptor-like protein kinase At5g48380
contig30723	36.5182	42.9089	0	6.18985	3.57943e-10	TRUE	6.45564	9.76422e-12	TRUE	Receptor-like protein kinase FERONIA
contig30727	24.2631	85.5273	0	5.59999	3.01598e-07	TRUE	7.45075	9.73864e-21	TRUE	hypothetical protein
contig30801	36.8309	25.9658	0	6.20215	3.03045e-10	TRUE	5.73097	9.71023e-08	TRUE	conserved hypothetical protein
contig30811	85.4995	17.222	0	7.41715	1.46262e-20	TRUE	5.13861	1.59938e-05	TRUE	conserved hypothetical protein
contig30859	209.426	138.96	0	8.70959	1.87052e-42	TRUE	8.15096	8.84055e-31	TRUE	Cold-regulated protein BLT14
contig30864	24.596	34.6804	0	5.61966	2.49634e-07	TRUE	6.14848	7.76163e-10	TRUE	WW domain-binding protein 4
contig30880	12.3404	43.4997	0	4.62461	0.00035372	TRUE	6.47537	7.1742e-12	TRUE	1,4-alpha-glucan-branching enzyme 2, chloroplastic/amyloplastic
contig30896	12.6006	44.4171	0	4.65472	0.00030096	TRUE	6.50547	4.45202e-12	TRUE	Myosin class I heavy chain
contig30953	24.8518	43.8013	0	5.63458	2.15938e-07	TRUE	6.48533	6.1316e-12	TRUE	Stachyose synthase
contig30986	50.0506	35.2856	0	6.64462	3.23834e-13	TRUE	6.17344	5.59421e-10	TRUE	Calcium-dependent protein kinase 14
contig30991	38.2047	35.9124	0	6.25498	1.4622e-10	TRUE	6.19884	3.98937e-10	TRUE	ABA induced plasma membrane protein PM 19
contig31001	25.2456	35.5962	0	5.65726	1.72806e-07	TRUE	6.18608	4.73057e-10	TRUE	hypothetical protein
contig31089	12.9652	45.7022	0	4.69587	0.000240171	TRUE	6.54662	2.28855e-12	TRUE	Putative coatomer subunit beta'-3
contig31166	127.349	98.759	0	7.99194	1.85268e-28	TRUE	7.65827	2.51061e-23	TRUE	hblt14.2 protein
contig31232	38.4093	27.0786	0	6.26269	1.31227e-10	TRUE	5.79151	5.17415e-08	TRUE	Putative esterase ytxM
contig31235	25.8369	36.43	0	5.69066	1.23785e-07	TRUE	6.21949	3.01962e-10	TRUE	Probable serine/threonine-protein kinase NAK
contig31276	25.9773	36.628	0	5.69848	1.14376e-07	TRUE	6.22731	2.715e-10	TRUE	Autophagy-related protein 13
contig31319	25.8836	36.4958	0	5.69327	1.20576e-07	TRUE	6.22209	2.9148e-10	TRUE	conserved hypothetical protein
contig31423	13.0835	64.5669	0	4.70898	0.000223252	TRUE	7.04515	1.8543e-16	TRUE	Centromere/kinetochore protein zw10 homolog
contig31441	13.2039	65.1614	0	4.7222	0.000207262	TRUE	7.05838	1.39093e-16	TRUE	hypothetical protein
contig31492	13.1797	46.4583	0	4.71954	0.000210387	TRUE	6.5703	1.54957e-12	TRUE	Protein TAPT1 homolog
contig31511	26.311	37.0985	0	5.71689	9.48134e-08	TRUE	6.24572	2.1096e-10	TRUE	conserved hypothetical protein
contig31608	66.2638	18.6864	0	7.04945	1.13732e-16	TRUE	5.25635	6.65757e-06	TRUE	conserved hypothetical protein
contig31655	80.1089	18.8256	0	7.32319	1.72114e-19	TRUE	5.26705	6.12845e-06	TRUE	Dehydration-responsive element-binding protein 1H
contig31663	26.703	37.6511	0	5.73823	7.60969e-08	TRUE	6.26705	1.56957e-10	TRUE	Rae1-like protein At1g80670
contig31811	13.5534	57.3308	0	4.75988	0.000167148	TRUE	6.87367	6.40718e-15	TRUE	Target of rapamycin
contig31859	13.788	58.3231	0	4.78464	0.000144727	TRUE	6.89843	3.92271e-15	TRUE	K06940
contig31883	55.1519	19.441	0	6.78464	2.53144e-14	TRUE	5.31346	4.25363e-06	TRUE	conserved hypothetical protein
contig31908	41.1266	28.9943	0	6.3613	3.14914e-11	TRUE	5.89013	1.76702e-08	TRUE	Glucan endo-1,3-beta-glucosidase 5
contig31932	27.7897	39.1835	0	5.79578	4.14663e-08	TRUE	6.3246	6.94077e-11	TRUE	tRNA uridine 5-carboxymethylaminomethyl modification enzyme mnmG
contig31951	13.868	58.6615	0	4.79299	0.000137798	TRUE	6.90677	3.31947e-15	TRUE	Replication factor A protein 1
contig31980	13.8412	58.5483	0	4.7902	0.000140079	TRUE	6.90399	3.51015e-15	TRUE	F-box/LRR-repeat protein 4
contig31995	110.944	58.6615	0	7.79299	1.92719e-25	TRUE	6.90677	3.31947e-15	TRUE	Cysteine-rich receptor-like protein kinase 10
contig31998	13.868	48.8846	0	4.79299	0.000137798	TRUE	6.64374	4.46801e-13	TRUE	UPF0481 protein At3g47200
contig32035	56.3438	19.8612	0	6.81549	1.40455e-14	TRUE	5.34431	3.31816e-06	TRUE	tetratricopeptide repeat(TPR)-containing protein
contig32119	70.2916	29.7333	0	7.13458	1.67626e-17	TRUE	5.92644	1.17096e-08	TRUE	conserved hypothetical protein
contig32124	70.154	29.6751	0	7.13176	1.78888e-17	TRUE	5.92361	1.20945e-08	TRUE	hypothetical protein
contig32169	56.566	29.9093	0	6.82117	1.25876e-14	TRUE	5.93495	1.06196e-08	TRUE	hypothetical protein
contig32190	28.283	39.879	0	5.82117	3.15164e-08	TRUE	6.34999	4.80109e-11	TRUE	conserved hypothetical protein
contig32231	42.7619	30.1471	0	6.41756	1.34468e-11	TRUE	5.94638	9.30692e-09	TRUE	E3 ubiquitin-protein ligase KEG
contig32234	56.9027	20.0582	0	6.82973	1.06637e-14	TRUE	5.35855	2.95409e-06	TRUE	caleosin 1
contig32272	43.2781	30.5111	0	6.43487	1.02912e-11	TRUE	5.96369	7.60785e-09	TRUE	Glucan endo-1,3-beta-glucosidase-like protein 1
contig32321	57.3579	20.2187	0	6.84122	8.52411e-15	TRUE	5.37005	2.68762e-06	TRUE	conserved hypothetical protein
contig32371	14.3971	50.7497	0	4.84701	9.97062e-05	TRUE	6.69776	1.73089e-13	TRUE	ABC transporter C family member 8
contig32387	43.2781	30.5111	0	6.43487	1.02912e-11	TRUE	5.96369	7.60785e-09	TRUE	hypothetical protein
contig32440	101.39	102.114	0	7.66308	1.2196e-23	TRUE	7.70648	5.69213e-24	TRUE	conserved hypothetical protein
contig32473	14.5726	51.3686	0	4.86449	8.95843e-05	TRUE	6.71525	1.26539e-13	TRUE	7-ethoxycoumarin O-deethylase
contig32571	58.8891	62.2751	0	6.87923	4.02328e-15	TRUE	6.99302	5.64486e-16	TRUE	conserved hypothetical protein
contig32805	75.471	10.6414	0	7.23715	1.47487e-18	TRUE	4.44405	0.000938884	TRUE	hypothetical protein
contig32812	45.5704	32.1271	0	6.50933	3.15948e-12	TRUE	6.03815	3.1228e-09	TRUE	conserved hypothetical protein
contig32819	60.6321	42.7456	0	6.92131	1.71925e-15	TRUE	6.45014	1.06339e-11	TRUE	conserved hypothetical protein
contig32832	46.9634	33.1092	0	6.55277	1.54959e-12	TRUE	6.08159	1.8243e-09	TRUE	conserved hypothetical protein
contig32837	75.7901	10.6864	0	7.24324	1.27116e-18	TRUE	4.45014	0.000912324	TRUE	Tubulin alpha-1 chain
contig32851	30.316	64.1184	0	5.92131	1.02523e-08	TRUE	7.0351	2.30427e-16	TRUE	Protein FAR1-RELATED SEQUENCE 8
contig32857	30.4448	42.9271	0	5.92742	9.55247e-09	TRUE	6.45625	9.67174e-12	TRUE	hypothetical protein
contig32858	45.6672	42.9271	0	6.51239	3.00657e-12	TRUE	6.45625	9.67174e-12	TRUE	E3 ubiquitin-protein ligase UPL6
contig32914	91.5286	10.7546	0	7.51545	9.63711e-22	TRUE	4.45931	0.000873507	TRUE	hypothetical protein
contig32927	15.2873	53.8877	0	4.93356	5.80369e-05	TRUE	6.78432	3.56097e-14	TRUE	conserved hypothetical protein
contig32956	61.5429	43.3877	0	6.94282	1.10461e-15	TRUE	6.47165	7.60551e-12	TRUE	hypothetical protein
contig33038	31.0379	43.7633	0	5.95526	6.90117e-09	TRUE	6.48408	6.25383e-12	TRUE	hypothetical protein
contig33062	62.3456	21.9768	0	6.96152	7.48723e-16	TRUE	5.49034	9.60488e-07	TRUE	conserved hypothetical protein
contig33096	78.1018	11.0123	0	7.28659	4.34687e-19	TRUE	4.49348	0.000741372	TRUE	Two-component response regulator-like PRR1
contig33131	15.7577	55.5458	0	4.97728	4.36736e-05	TRUE	6.82804	1.55511e-14	TRUE	SNAP-28
contig33176	79.4872	11.2077	0	7.31195	2.29205e-19	TRUE	4.51885	0.000654897	TRUE	SCF E3 ubiquitin ligase complex F-box protein grrA
contig33177	174.1	11.1582	0	8.44307	1.26728e-36	TRUE	4.51246	0.000675783	TRUE	hypothetical protein
contig33312	16.0757	56.6667	0	5.00611	3.60584e-05	TRUE	6.85686	8.90591e-15	TRUE	conserved hypothetical protein
contig33335	64.7381	34.2302	0	7.01584	2.36281e-16	TRUE	6.12963	9.90812e-10	TRUE	polymyositis/scleroderma autoantigen 2 #NAME?
contig33367	32.369	45.6403	0	6.01584	3.33866e-09	TRUE	6.54467	2.3629e-12	TRUE	conserved hypothetical protein
contig33413	114.847	34.7002	0	7.84287	3.61985e-26	TRUE	6.1493	7.67864e-10	TRUE	polyprotein
contig33418	32.5897	57.4394	0	6.02565	2.96138e-09	TRUE	6.8764	6.07178e-15	TRUE	hypothetical protein
contig33480	180.474	11.5667	0	8.49495	1.07529e-37	TRUE	4.56434	0.000521723	TRUE	conserved hypothetical protein
contig33507	115.375	11.6199	0	7.84949	2.88977e-26	TRUE	4.57096	0.000504482	TRUE	Glucan endo-1,3-beta-glucosidase 9
contig33508	16.4822	81.3395	0	5.04214	2.82444e-05	TRUE	7.37832	6.68026e-20	TRUE	Uncharacterized mscS family protein At1g78610
contig33545	82.7915	11.6736	0	7.37071	5.02586e-20	TRUE	4.57761	0.000487668	TRUE	conserved hypothetical protein
contig33559	33.5035	59.0498	0	6.06554	1.80507e-09	TRUE	6.91629	2.74131e-15	TRUE	conserved hypothetical protein
contig33571	100.043	23.5101	0	7.64378	2.20353e-23	TRUE	5.58764	3.9536e-07	TRUE	Secologanin synthase
contig33575	50.7293	35.7641	0	6.66405	2.3008e-13	TRUE	6.19287	4.32107e-10	TRUE	Pathogenesis-related protein 5
contig33614	16.7517	70.8598	0	5.06554	2.40314e-05	TRUE	7.17933	9.06682e-18	TRUE	U-box domain-containing protein 44
contig33645	16.791	71.0258	0	5.06892	2.34737e-05	TRUE	7.1827	8.37935e-18	TRUE	conserved hypothetical protein
contig33647	84.3499	35.68	0	7.39762	2.46757e-20	TRUE	6.18948	4.52163e-10	TRUE	hypothetical protein
contig33688	101.698	23.8991	0	7.66746	1.06552e-23	TRUE	5.61132	3.16062e-07	TRUE	U5 small nuclear ribonucleoprotein 200 kDa helicase
contig33702	135.598	11.9496	0	8.08249	6.07451e-30	TRUE	4.61132	0.000409781	TRUE	hypothetical protein
contig33710	16.9098	59.6069	0	5.07909	2.18635e-05	TRUE	6.92984	2.08408e-15	TRUE	conserved hypothetical protein
contig33745	68.61	36.2775	0	7.09965	3.71828e-17	TRUE	6.21344	3.27762e-10	TRUE	hypothetical protein
contig33784	69.9487	24.6569	0	7.12753	1.97132e-17	TRUE	5.65635	2.04686e-07	TRUE	conserved hypothetical protein
contig33811	86.3825	12.1799	0	7.43197	9.7971e-21	TRUE	4.63886	0.000354507	TRUE	conserved hypothetical protein
contig33854	34.8046	49.0744	0	6.12051	8.95353e-10	TRUE	6.64933	4.05567e-13	TRUE	conserved hypothetical protein
contig33858	70.9876	25.0231	0	7.1488	1.20677e-17	TRUE	5.67762	1.66043e-07	TRUE	Dof zinc finger protein DOF2.3
contig33972	70.9876	25.0231	0	7.1488	1.20677e-17	TRUE	5.67762	1.66043e-07	TRUE	conserved hypothetical protein
contig33992	71.3407	25.1476	0	7.15596	1.02166e-17	TRUE	5.68478	1.54659e-07	TRUE	hypothetical protein
contig34005	88.9546	12.5426	0	7.4743	3.0633e-21	TRUE	4.6812	0.000282377	TRUE	conserved hypothetical protein
contig34024	107.546	12.6367	0	7.74811	8.34794e-25	TRUE	4.69198	0.000266231	TRUE	hypothetical protein
contig34058	90.0722	12.7002	0	7.49231	1.85256e-21	TRUE	4.69921	0.000255864	TRUE	hypothetical protein
contig34100	73.7249	38.982	0	7.20338	3.33394e-18	TRUE	6.31717	7.72432e-11	TRUE	Regulation of nuclear pre-mRNA domain-containing protein 1A
contig34118	72.7893	25.6582	0	7.18496	5.16934e-18	TRUE	5.71378	1.15638e-07	TRUE	retrotransposon protein, putative, unclassified
contig34162	18.3369	64.6377	0	5.19598	9.35711e-06	TRUE	7.04673	1.79186e-16	TRUE	Uncharacterized membrane protein At1g63010
contig34163	18.384	90.7248	0	5.19968	9.10051e-06	TRUE	7.53586	9.1682e-22	TRUE	conserved hypothetical protein
contig34174	91.9198	12.9607	0	7.52161	8.08881e-22	TRUE	4.7285	0.000217447	TRUE	hypothetical protein
contig34175	55.1519	38.882	0	6.78464	2.53144e-14	TRUE	6.31346	8.1456e-11	TRUE	conserved hypothetical protein
contig34181	36.9574	52.11	0	6.20709	2.83312e-10	TRUE	6.73592	8.70264e-14	TRUE	hypothetical protein
contig34184	36.9574	52.11	0	6.20709	2.83312e-10	TRUE	6.73592	8.70264e-14	TRUE	CBL-interacting protein kinase 21
contig34246	206.459	39.6963	0	8.68901	5.65171e-42	TRUE	6.34337	5.28853e-11	TRUE	Cell division cycle and apoptosis regulator protein 1
contig34252	94.0911	13.2668	0	7.55529	3.06811e-22	TRUE	4.76218	0.000179693	TRUE	Probable galactinol--sucrose galactosyltransferase 4
contig34268	37.7355	53.207	0	6.23715	1.87447e-10	TRUE	6.76598	5.01044e-14	TRUE	hypothetical protein
contig34287	37.9352	53.4885	0	6.24476	1.68634e-10	TRUE	6.77359	4.35007e-14	TRUE	conserved hypothetical protein
contig34327	19.4302	178.078	0	5.27953	4.91368e-06	TRUE	8.50879	1.42013e-37	TRUE	conserved hypothetical protein
contig34364	156.289	27.5459	0	8.28737	1.4003e-33	TRUE	5.8162	3.97702e-08	TRUE	hypothetical protein
contig34435	139.026	42.0055	0	8.11851	1.48855e-30	TRUE	6.42494	1.56654e-11	TRUE	Carboxypeptidase D
contig34442	19.7514	83.5482	0	5.30318	4.07046e-06	TRUE	7.41697	2.41348e-20	TRUE	conserved hypothetical protein
contig34461	99.5798	14.0407	0	7.63708	2.70146e-23	TRUE	4.84398	0.000111222	TRUE	Probable mannan synthase 3
contig34487	20.1397	70.9925	0	5.33127	3.24351e-06	TRUE	7.18203	8.51277e-18	TRUE	hypothetical protein
contig34489	260.354	14.1192	0	9.02363	1.83235e-50	TRUE	4.85202	0.000105963	TRUE	hypothetical protein
contig34559	102.425	43.3257	0	7.67772	7.75261e-24	TRUE	6.46958	7.8553e-12	TRUE	hypothetical protein
contig34578	20.5437	72.4164	0	5.35992	2.56277e-06	TRUE	7.21068	4.3337e-18	TRUE	Pentatricopeptide repeat-containing protein At1g06710, mitochondrial
contig34595	103.909	29.3024	0	7.69848	4.0538e-24	TRUE	5.90538	1.48815e-08	TRUE	hypothetical protein
contig34668	87.1701	30.7275	0	7.44506	6.8573e-21	TRUE	5.97389	6.74981e-09	TRUE	hypothetical protein
contig34691	21.6609	76.3545	0	5.43632	1.34037e-06	TRUE	7.28707	6.78992e-19	TRUE	Disease resistance protein RPM1
contig34693	86.3825	30.4498	0	7.43197	9.7971e-21	TRUE	5.96079	7.87023e-09	TRUE	Pre-mRNA-splicing factor SF2
contig34740	87.9723	31.0102	0	7.45828	4.77149e-21	TRUE	5.9871	5.77388e-09	TRUE	conserved hypothetical protein
contig34765	22.1288	78.0041	0	5.46716	1.02313e-06	TRUE	7.31791	3.14169e-19	TRUE	meprin and TRAF homology domain-containing protein-like
contig34971	197.106	17.37	0	8.62213	1.89161e-40	TRUE	5.15096	1.46319e-05	TRUE	hypothetical protein
contig34999	125.345	17.6737	0	7.96906	4.2808e-28	TRUE	5.17596	1.2193e-05	TRUE	conserved hypothetical protein
contig35090	236.365	18.5153	0	8.88418	9.6148e-47	TRUE	5.24307	7.37194e-06	TRUE	hypothetical protein
contig35097	52.7187	167.25	0	6.71954	8.48937e-14	TRUE	8.41829	9.88436e-36	TRUE	conserved hypothetical protein
contig35129	53.9078	76.01	0	6.75172	4.6935e-14	TRUE	7.28055	7.97878e-19	TRUE	hypothetical protein
contig35262	28.5647	140.967	0	5.83546	2.69548e-08	TRUE	8.17164	3.87347e-31	TRUE	hypothetical protein
contig35394	152.548	21.5092	0	8.25242	6.24222e-33	TRUE	5.45931	1.26132e-06	TRUE	hypothetical protein
contig35401	246.171	108.469	0	8.94282	2.82887e-48	TRUE	7.79357	3.52309e-25	TRUE	Uncharacterized mscS family protein At1g78610
contig35436	158.623	22.3658	0	8.30876	5.53405e-34	TRUE	5.51565	7.66184e-07	TRUE	hypothetical protein
contig35457	160.757	22.6667	0	8.32804	2.37469e-34	TRUE	5.53493	6.43538e-07	TRUE	conserved hypothetical protein
contig35483	165.201	163.054	0	8.36738	4.10993e-35	TRUE	8.38164	5.20534e-35	TRUE	conserved hypothetical protein
contig35577	210.875	29.7333	0	8.71954	1.09137e-42	TRUE	5.92644	1.17096e-08	TRUE	hypothetical protein
contig35591	44.2577	62.4033	0	6.46716	6.20493e-12	TRUE	6.99598	5.30312e-16	TRUE	Serine/threonine-protein kinase-like protein CCR4
contig00273	0	0	102.595	-7.68151	7.06485e-24	TRUE	-7.64838	1.09472e-23	TRUE	hypothetical protein
contig00372	0	0	30.8244	-5.9467	7.69461e-09	TRUE	-5.91357	9.3001e-09	TRUE	hypothetical protein
contig00383	0	0	216.743	-8.76054	1.20538e-43	TRUE	-8.72741	2.4817e-43	TRUE	hypothetical protein
contig00388	0	0	38.6171	-6.27187	1.16483e-10	TRUE	-6.23874	1.4551e-10	TRUE	Histone H2B.1
contig00395	0	0	25.087	-5.64957	1.87706e-07	TRUE	-5.61644	2.21028e-07	TRUE	Histone H2B.1
contig00397	0	0	394.401	-9.62422	6.32525e-70	TRUE	-9.59109	1.83921e-69	TRUE	hypothetical protein
contig00398	0	0	195.003	-8.60805	4.07074e-40	TRUE	-8.57492	7.98267e-40	TRUE	Histone H2B.1
contig00399	0	0	111.317	-7.79923	1.60931e-25	TRUE	-7.7661	2.55651e-25	TRUE	Histone H2B.2
contig00401	0	0	309.434	-9.27418	7.71055e-58	TRUE	-9.24105	1.91922e-57	TRUE	Histone H2B.2
contig00476	0	0	49.4521	-6.62866	4.33131e-13	TRUE	-6.59553	5.64464e-13	TRUE	hypothetical protein
contig00550	0	0	33.5309	-6.06812	1.76331e-09	TRUE	-6.03499	2.1564e-09	TRUE	hypothetical protein
contig00808	0	0	56.8086	-6.82874	1.10317e-14	TRUE	-6.79561	1.47691e-14	TRUE	hypothetical protein
contig00821	0	0	28.2874	-5.82279	3.1202e-08	TRUE	-5.78966	3.72878e-08	TRUE	conserved hypothetical protein
contig00952	0	0	436.435	-9.77032	1.19098e-75	TRUE	-9.73719	3.72184e-75	TRUE	hypothetical protein
contig00957	0	0	542.672	-10.0846	1.62291e-89	TRUE	-10.0515	6.01788e-89	TRUE	hypothetical protein
contig00958	0	0	691.225	-10.4337	9.66078e-108	TRUE	-10.4006	4.4578e-107	TRUE	hypothetical protein
contig00959	0	0	482.375	-9.91471	9.57986e-82	TRUE	-9.88158	3.22935e-81	TRUE	hypothetical protein
contig00960	0	0	95.736	-7.58169	1.45067e-22	TRUE	-7.54856	2.20309e-22	TRUE	Histone H3.2
contig00962	0	0	88.1262	-7.4622	4.37698e-21	TRUE	-7.42907	6.49645e-21	TRUE	Histone H3.2
contig01007	0	0	39.7332	-6.31297	6.4705e-11	TRUE	-6.27984	8.11963e-11	TRUE	hypothetical protein
contig01016	0	0	28.8817	-5.85278	2.24398e-08	TRUE	-5.81965	2.68885e-08	TRUE	Ribulose bisphosphate carboxylase/oxygenase activase A, chloroplastic
contig01024	0	0	57.282	-6.84071	8.73851e-15	TRUE	-6.80758	1.17188e-14	TRUE	hypothetical protein
contig01035	0	0	225.372	-8.81686	5.06295e-45	TRUE	-8.78373	1.06219e-44	TRUE	hypothetical protein
contig01039	0	0	105.751	-7.72523	1.78382e-24	TRUE	-7.6921	2.78933e-24	TRUE	Stem 31 kDa glycoprotein
contig01040	0	0	1177.29	-11.202	4.50054e-161	TRUE	-11.1688	3.82435e-160	TRUE	conserved hypothetical protein
contig01041	0	0	630.628	-10.3013	1.89012e-100	TRUE	-10.2682	7.99715e-100	TRUE	hypothetical protein
contig01042	0	0	206.215	-8.68871	6.00759e-42	TRUE	-8.65558	1.20834e-41	TRUE	hypothetical protein
contig01064	0	0	128.655	-8.00806	1.05195e-28	TRUE	-7.97493	1.75232e-28	TRUE	hypothetical protein
contig01067	0	0	19.3086	-5.27187	5.24725e-06	TRUE	-5.23874	6.00619e-06	TRUE	hypothetical protein
contig01068	0	0	21.0854	-5.39887	1.85906e-06	TRUE	-5.36574	2.1471e-06	TRUE	hypothetical protein
contig01069	0	0	55.8849	-6.80509	1.74011e-14	TRUE	-6.77196	2.32193e-14	TRUE	hypothetical protein
contig01070	0	0	160.792	-8.32975	2.28359e-34	TRUE	-8.29662	4.12969e-34	TRUE	hypothetical protein
contig01071	0	0	125.741	-7.97501	3.55036e-28	TRUE	-7.94188	5.86815e-28	TRUE	hypothetical protein
contig01074	0	0	225.372	-8.81686	5.06295e-45	TRUE	-8.78373	1.06219e-44	TRUE	hypothetical protein
contig01121	0	0	199.242	-8.63908	8.21424e-41	TRUE	-8.60595	1.62642e-40	TRUE	hypothetical protein
contig01132	0	0	364.983	-9.51238	7.98319e-66	TRUE	-9.47925	2.20319e-65	TRUE	hypothetical protein
contig01135	0	0	126.126	-7.97942	3.02275e-28	TRUE	-7.94629	5.00127e-28	TRUE	hypothetical protein
contig01223	0	0	25.6487	-5.68151	1.36669e-07	TRUE	-5.64838	1.61355e-07	TRUE	hypothetical protein
contig01246	0	0	31.3874	-5.97281	5.65407e-09	TRUE	-5.93968	6.8507e-09	TRUE	hypothetical protein
contig01283	0	0	231.703	-8.85683	5.04053e-46	TRUE	-8.8237	1.07201e-45	TRUE	hypothetical protein
contig01293	0	0	32.5775	-6.0265	2.95632e-09	TRUE	-5.99337	3.60058e-09	TRUE	hypothetical protein
contig01304	0	0	34.0289	-6.08939	1.34752e-09	TRUE	-6.05626	1.65143e-09	TRUE	hypothetical protein
contig01365	0	0	131.347	-8.03794	3.43709e-29	TRUE	-8.00481	5.76655e-29	TRUE	Plastocyanin, chloroplastic
contig01373	0	0	53.9125	-6.75325	4.62695e-14	TRUE	-6.72012	6.13012e-14	TRUE	Plastocyanin, chloroplastic
contig01375	0	0	79.6198	-7.31575	2.12255e-19	TRUE	-7.28262	3.06797e-19	TRUE	Plastocyanin, chloroplastic
contig01376	0	0	40.4344	-6.33821	4.47884e-11	TRUE	-6.30508	5.63627e-11	TRUE	Plastocyanin, chloroplastic
contig01388	0	0	34.8926	-6.12555	8.46522e-10	TRUE	-6.09242	1.04125e-09	TRUE	hypothetical protein
contig01403	0	0	33.3682	-6.0611	1.9256e-09	TRUE	-6.02797	2.35323e-09	TRUE	hypothetical protein
contig01534	0	0	37.977	-6.24775	1.63401e-10	TRUE	-6.21462	2.03585e-10	TRUE	hypothetical protein
contig01625	0	0	106.571	-7.73637	1.24954e-24	TRUE	-7.70324	1.95847e-24	TRUE	hypothetical protein
contig01697	0	0	75.9541	-7.24775	1.16e-18	TRUE	-7.21462	1.65713e-18	TRUE	conserved hypothetical protein
contig01703	0	0	29.5015	-5.88341	1.59295e-08	TRUE	-5.85028	1.91406e-08	TRUE	conserved hypothetical protein
contig01756	0	0	1502.48	-11.5538	3.68279e-193	TRUE	-11.5207	4.45048e-192	TRUE	Protein H2A.5
contig01760	0	0	138.029	-8.10953	2.1882e-30	TRUE	-8.0764	3.73613e-30	TRUE	hypothetical protein
contig01763	0	0	148.143	-8.21155	3.58016e-32	TRUE	-8.17842	6.27344e-32	TRUE	hypothetical protein
contig01764	0	0	444.959	-9.79823	8.5665e-77	TRUE	-9.7651	2.71556e-76	TRUE	Protein H2A.6
contig01765	0	0	166.841	-8.38303	2.10299e-35	TRUE	-8.3499	3.85963e-35	TRUE	Protein H2A.5
contig01901	0	0	73.126	-7.19301	4.34915e-18	TRUE	-7.15988	6.1562e-18	TRUE	Histone H3.2
contig01903	0	0	390.559	-9.6101	2.14794e-69	TRUE	-9.57697	6.20369e-69	TRUE	Histone H3.2
contig01904	0	0	317.254	-9.31019	5.52288e-59	TRUE	-9.27706	1.39538e-58	TRUE	Histone H3.2
contig01905	0	0	179.602	-8.48936	1.46501e-37	TRUE	-8.45623	2.77199e-37	TRUE	Histone H3.2
contig01907	0	0	133.797	-8.06461	1.24751e-29	TRUE	-8.03148	2.10657e-29	TRUE	Histone H3.2
contig01910	0	0	97.2059	-7.60367	7.5625e-23	TRUE	-7.57054	1.1535e-22	TRUE	Histone H3.2
contig01954	0	0	77.2342	-7.27187	6.3985e-19	TRUE	-7.23874	9.17837e-19	TRUE	Caffeoyl-CoA O-methyltransferase
contig02011	0	0	172.927	-8.43472	1.94752e-36	TRUE	-8.40159	3.62703e-36	TRUE	hypothetical protein
contig02025	0	0	1082.87	-11.0813	2.69944e-151	TRUE	-11.0482	2.05633e-150	TRUE	Sucrose synthase 1
contig02026	0	0	456.229	-9.83431	2.69314e-78	TRUE	-9.80118	8.69853e-78	TRUE	hypothetical protein
contig02103	0	0	184.356	-8.52705	2.35199e-38	TRUE	-8.49392	4.50019e-38	TRUE	O-methyltransferase ZRP4
contig02104	0	0	157.416	-8.29914	8.71893e-34	TRUE	-8.26601	1.56368e-33	TRUE	hypothetical protein
contig02109	0	0	140.283	-8.13289	8.70207e-31	TRUE	-8.09976	1.4945e-30	TRUE	Chavicol O-methyltransferase
contig02233	0	0	223.8	-8.80676	9.00127e-45	TRUE	-8.77363	1.88202e-44	TRUE	Beta-fructofuranosidase, insoluble isoenzyme 6
contig02234	0	0	75.8702	-7.24616	1.20617e-18	TRUE	-7.21303	1.72262e-18	TRUE	hypothetical protein
contig02235	0	0	31.0332	-5.95644	6.86314e-09	TRUE	-5.92331	8.30276e-09	TRUE	hypothetical protein
contig02237	0	0	173.582	-8.44017	1.50928e-36	TRUE	-8.40704	2.81527e-36	TRUE	Beta-fructofuranosidase, insoluble isoenzyme 6
contig02238	0	0	28.1715	-5.81686	3.32787e-08	TRUE	-5.78373	3.97486e-08	TRUE	Beta-fructofuranosidase, insoluble isoenzyme 6
contig02244	0	0	136.793	-8.09655	3.63384e-30	TRUE	-8.06342	6.1845e-30	TRUE	Chlorophyll a-b binding protein of LHCII type III, chloroplastic
contig02252	0	0	68.0579	-7.08939	4.76647e-17	TRUE	-7.05626	6.6346e-17	TRUE	hypothetical protein
contig02305	0	0	37.562	-6.2319	2.03609e-10	TRUE	-6.19877	2.53249e-10	TRUE	hypothetical protein
contig02309	0	0	2864.1	-12.4846	0	TRUE	-12.4514	0	TRUE	Histone H2A.1
contig02312	0	0	1142.71	-11.1589	1.61047e-157	TRUE	-11.1258	1.31535e-156	TRUE	hypothetical protein
contig02314	0	0	338.613	-9.40419	4.47734e-62	TRUE	-9.37106	1.17751e-61	TRUE	hypothetical protein
contig02315	0	0	656.297	-10.3589	1.46372e-103	TRUE	-10.3258	6.42722e-103	TRUE	hypothetical protein
contig02316	0	0	355.789	-9.47558	1.58887e-64	TRUE	-9.44245	4.31256e-64	TRUE	Histone H2A.2.1
contig02318	0	0	135.668	-8.08463	5.7707e-30	TRUE	-8.0515	9.79244e-30	TRUE	Histone H2A.2.1
contig02372	0	0	190.94	-8.57767	1.90187e-39	TRUE	-8.54454	3.69493e-39	TRUE	hypothetical protein
contig02548	0	0	71.852	-7.16766	7.91396e-18	TRUE	-7.13453	1.11554e-17	TRUE	hypothetical protein
contig02555	0	0	86.4635	-7.43472	9.28856e-21	TRUE	-7.40159	1.37162e-20	TRUE	Germin-like protein 8-14
contig02557	0	0	189.188	-8.56438	3.70598e-39	TRUE	-8.53125	7.17088e-39	TRUE	hypothetical protein
contig02631	0	0	537.019	-10.0695	8.48534e-89	TRUE	-10.0364	3.11902e-88	TRUE	Histone H4
contig02632	0	0	67.3906	-7.07517	6.54946e-17	TRUE	-7.04204	9.09598e-17	TRUE	Histone H4 variant TH091
contig02633	0	0	334.246	-9.38547	1.90065e-61	TRUE	-9.35234	4.95814e-61	TRUE	hypothetical protein
contig02636	0	0	109.982	-7.78182	2.85972e-25	TRUE	-7.74869	4.52581e-25	TRUE	hypothetical protein
contig02682	0	0	57.282	-6.84071	8.73851e-15	TRUE	-6.80758	1.17188e-14	TRUE	hypothetical protein
contig02748	0	0	137.477	-8.10374	2.74425e-30	TRUE	-8.07061	4.67881e-30	TRUE	conserved hypothetical protein
contig02750	0	0	218.217	-8.77032	6.99783e-44	TRUE	-8.73719	1.44543e-43	TRUE	hypothetical protein
contig02755	0	0	279.425	-9.12701	2.2383e-53	TRUE	-9.09388	5.2536e-53	TRUE	hypothetical protein
contig02789	0	0	194.314	-8.60294	5.2844e-40	TRUE	-8.56981	1.03463e-39	TRUE	hypothetical protein
contig02790	0	0	98.1978	-7.61832	4.87829e-23	TRUE	-7.58519	7.46262e-23	TRUE	hypothetical protein
contig02797	0	0	50.174	-6.64957	3.00849e-13	TRUE	-6.61644	3.93133e-13	TRUE	Caffeic acid 3-O-methyltransferase
contig02839	0	0	37.977	-6.24775	1.63401e-10	TRUE	-6.21462	2.03585e-10	TRUE	Probable receptor-like protein kinase At5g24010
contig02846	0	0	44.3474	-6.47148	5.86309e-12	TRUE	-6.43835	7.49331e-12	TRUE	hypothetical protein
contig02858	0	0	547.474	-10.0973	3.99544e-90	TRUE	-10.0642	1.49256e-89	TRUE	Protoporphyrinogen oxidase
contig02864	0	0	247.706	-8.95318	1.5803e-48	TRUE	-8.92005	3.47665e-48	TRUE	hypothetical protein
contig03004	0	0	85.5665	-7.41967	1.39558e-20	TRUE	-7.38654	2.05511e-20	TRUE	hypothetical protein
contig03008	0	0	122.747	-7.94024	1.24706e-27	TRUE	-7.90711	2.04459e-27	TRUE	hypothetical protein
contig03024	0	0	296.408	-9.21214	6.46016e-56	TRUE	-9.17901	1.56796e-55	TRUE	Histone H3.2
contig03026	0	0	159.857	-8.32134	3.30735e-34	TRUE	-8.28821	5.96735e-34	TRUE	Histone H3.2
contig03176	0	0	215.65	-8.75325	1.80471e-43	TRUE	-8.72012	3.70673e-43	TRUE	Tyrosine decarboxylase 2
contig03178	0	0	101.943	-7.67231	9.39864e-24	TRUE	-7.63918	1.45359e-23	TRUE	Tyrosine/DOPA decarboxylase 3
contig03244	0	0	104.944	-7.71418	2.53422e-24	TRUE	-7.68105	3.95354e-24	TRUE	hypothetical protein
contig03245	0	0	44.0631	-6.4622	6.78896e-12	TRUE	-6.42907	8.667e-12	TRUE	hypothetical protein
contig03263	0	0	167.655	-8.39005	1.5281e-35	TRUE	-8.35692	2.81006e-35	TRUE	conserved hypothetical protein
contig03502	0	0	55.8849	-6.80509	1.74011e-14	TRUE	-6.77196	2.32193e-14	TRUE	hypothetical protein
contig03543	0	0	78.4089	-7.29364	3.71316e-19	TRUE	-7.26051	5.34642e-19	TRUE	conserved hypothetical protein
contig03544	0	0	89.7369	-7.48833	2.11765e-21	TRUE	-7.4552	3.15856e-21	TRUE	O-methyltransferase ZRP4
contig03547	0	0	102.213	-7.67614	8.34806e-24	TRUE	-7.64301	1.29212e-23	TRUE	O-methyltransferase ZRP4
contig03548	0	0	68.0579	-7.08939	4.76647e-17	TRUE	-7.05626	6.6346e-17	TRUE	hypothetical protein
contig03557	0	0	57.0444	-6.83471	9.82269e-15	TRUE	-6.80158	1.31615e-14	TRUE	hypothetical protein
contig03619	0	0	35.2505	-6.14027	6.98594e-10	TRUE	-6.10714	8.60589e-10	TRUE	hypothetical protein
contig03703	0	0	27.1693	-5.76461	5.81857e-08	TRUE	-5.73148	6.9181e-08	TRUE	hypothetical protein
contig03734	0	0	116.224	-7.86147	1.97207e-26	TRUE	-7.82834	3.17597e-26	TRUE	Cytochrome c oxidase subunit 6B
contig03747	0	0	152.376	-8.25219	6.5265e-33	TRUE	-8.21906	1.15588e-32	TRUE	Histone H2B.2
contig03761	0	0	404.344	-9.66014	2.71048e-71	TRUE	-9.62701	8.01888e-71	TRUE	hypothetical protein
contig03764	0	0	343.692	-9.42567	8.38123e-63	TRUE	-9.39254	2.225e-62	TRUE	Histone H2B.2
contig03766	0	0	683.587	-10.4177	7.83668e-107	TRUE	-10.3845	3.5774e-106	TRUE	hypothetical protein
contig03791	0	0	209.356	-8.71051	1.86291e-42	TRUE	-8.67738	3.77332e-42	TRUE	hypothetical protein
contig03797	0	0	25.5533	-5.67614	1.44223e-07	TRUE	-5.64301	1.70197e-07	TRUE	Nucleoredoxin
contig03813	0	0	26.0373	-5.70321	1.09796e-07	TRUE	-5.67008	1.29863e-07	TRUE	hypothetical protein
contig03844	0	0	62.4895	-6.96624	6.8918e-16	TRUE	-6.93311	9.41272e-16	TRUE	Calcium/calmodulin-dependent serine/threonine-protein kinase 1
contig03846	0	0	63.0628	-6.97942	5.22384e-16	TRUE	-6.94629	7.14879e-16	TRUE	Calcium/calmodulin-dependent serine/threonine-protein kinase 1
contig03914	0	0	158.627	-8.31019	5.38772e-34	TRUE	-8.27706	9.69148e-34	TRUE	hypothetical protein
contig03958	0	0	31.8234	-5.99271	4.45661e-09	TRUE	-5.95958	5.4101e-09	TRUE	Beta-fructofuranosidase, insoluble isoenzyme 4
contig03984	0	0	87.5649	-7.45298	5.64083e-21	TRUE	-7.41985	8.35791e-21	TRUE	hypothetical protein
contig04003	0	0	87.9651	-7.45956	4.70739e-21	TRUE	-7.42643	6.98341e-21	TRUE	conserved hypothetical protein
contig04005	0	0	29.5015	-5.88341	1.59295e-08	TRUE	-5.85028	1.91406e-08	TRUE	conserved hypothetical protein
contig04017	0	0	52.8757	-6.72523	7.75715e-14	TRUE	-6.6921	1.02384e-13	TRUE	hypothetical protein
contig04024	0	0	179.318	-8.48707	1.63471e-37	TRUE	-8.45394	3.09102e-37	TRUE	hypothetical protein
contig04047	0	0	131.347	-8.03794	3.43709e-29	TRUE	-8.00481	5.76655e-29	TRUE	hypothetical protein
contig04048	0	0	280.565	-9.13289	1.50726e-53	TRUE	-9.09976	3.5458e-53	TRUE	Nuclease PA3
contig04051	0	0	107.404	-7.7476	8.70952e-25	TRUE	-7.71447	1.36833e-24	TRUE	conserved hypothetical protein
contig04052	0	0	75.5368	-7.23981	1.4089e-18	TRUE	-7.20668	2.00999e-18	TRUE	conserved hypothetical protein
contig04054	0	0	411.256	-9.68459	3.07039e-72	TRUE	-9.65146	9.19272e-72	TRUE	hypothetical protein
contig04058	0	0	69.4328	-7.11824	2.48113e-17	TRUE	-7.08511	3.46947e-17	TRUE	hypothetical protein
contig04095	0	0	33.127	-6.05063	2.19425e-09	TRUE	-6.0175	2.67877e-09	TRUE	Chemocyanin
contig04096	0	0	41.4087	-6.37256	2.69121e-11	TRUE	-6.33943	3.3999e-11	TRUE	Chemocyanin
contig04102	0	0	41.4087	-6.37256	2.69121e-11	TRUE	-6.33943	3.3999e-11	TRUE	Chemocyanin
contig04228	0	0	58.2529	-6.86496	5.42466e-15	TRUE	-6.83183	7.29989e-15	TRUE	hypothetical protein
contig04229	0	0	56.7149	-6.82635	1.15532e-14	TRUE	-6.79322	1.54621e-14	TRUE	Aspartic proteinase nepenthesin-2
contig04246	0	0	12.8005	-4.67882	0.000264797	TRUE	-4.64569	0.000292568	TRUE	conserved hypothetical protein
contig04300	0	0	39.5049	-6.30466	7.29584e-11	TRUE	-6.27153	9.14686e-11	TRUE	hypothetical protein
contig04323	0	0	203.885	-8.67231	1.43617e-41	TRUE	-8.63918	2.8736e-41	TRUE	hypothetical protein
contig04348	0	0	101.384	-7.66439	1.20051e-23	TRUE	-7.63126	1.85369e-23	TRUE	Histone H2A
contig04350	0	0	54.7281	-6.77491	3.08557e-14	TRUE	-6.74178	4.10011e-14	TRUE	Histone H2A
contig04363	0	0	221.737	-8.7934	1.91767e-44	TRUE	-8.76027	3.99158e-44	TRUE	hypothetical protein
contig04430	0	0	132.189	-8.04716	2.42511e-29	TRUE	-8.01403	4.07778e-29	TRUE	Nicotianamine synthase 9
contig04465	0	0	72.7391	-7.18536	5.21517e-18	TRUE	-7.15223	7.3727e-18	TRUE	Fatty acyl-CoA synthetase A
contig04476	0	0	203.368	-8.66865	1.74315e-41	TRUE	-8.63552	3.48376e-41	TRUE	Oxygen-evolving enhancer protein 2, chloroplastic
contig04519	0	0	51.2973	-6.68151	1.70966e-13	TRUE	-6.64838	2.24344e-13	TRUE	hypothetical protein
contig04527	0	0	142.022	-8.15066	4.28131e-31	TRUE	-8.11753	7.38576e-31	TRUE	hypothetical protein
contig04528	0	0	38.4014	-6.26378	1.30545e-10	TRUE	-6.23065	1.62932e-10	TRUE	conserved hypothetical protein
contig04531	0	0	168.339	-8.39592	1.16859e-35	TRUE	-8.36279	2.15251e-35	TRUE	conserved hypothetical protein
contig04701	0	0	145.632	-8.18688	9.87845e-32	TRUE	-8.15375	1.71997e-31	TRUE	hypothetical protein
contig04770	0	0	16.6841	-5.0611	2.48961e-05	TRUE	-5.02797	2.81082e-05	TRUE	Probable acetyl-CoA acetyltransferase, cytosolic 2
contig04775	0	0	94.8116	-7.56769	2.18748e-22	TRUE	-7.53456	3.31293e-22	TRUE	conserved hypothetical protein
contig04805	0	0	65.1549	-7.0265	1.90811e-16	TRUE	-6.99337	2.63001e-16	TRUE	Fructose-bisphosphate aldolase cytoplasmic isozyme
contig04818	0	0	59.2573	-6.88962	3.31784e-15	TRUE	-6.85649	4.48064e-15	TRUE	hypothetical protein
contig04867	0	0	53.7019	-6.7476	5.13821e-14	TRUE	-6.71447	6.80226e-14	TRUE	UDP-glucuronic acid decarboxylase 1
contig04906	0	0	43.0512	-6.42868	1.14566e-11	TRUE	-6.39555	1.45679e-11	TRUE	hypothetical protein
contig04920	0	0	75.9541	-7.24775	1.16e-18	TRUE	-7.21462	1.65713e-18	TRUE	hypothetical protein
contig04924	0	0	75.9541	-7.24775	1.16e-18	TRUE	-7.21462	1.65713e-18	TRUE	hypothetical protein
contig04965	0	0	26.236	-5.71418	9.81833e-08	TRUE	-5.68105	1.16235e-07	TRUE	conserved hypothetical protein
contig04966	0	0	40.9157	-6.35528	3.48144e-11	TRUE	-6.32215	4.38958e-11	TRUE	conserved hypothetical protein
contig04968	0	0	47.4058	-6.56769	1.22333e-12	TRUE	-6.53456	1.58199e-12	TRUE	conserved hypothetical protein
contig04990	0	0	186.283	-8.54205	1.12413e-38	TRUE	-8.50892	2.16053e-38	TRUE	Subtilisin-chymotrypsin inhibitor-2A
contig05080	0	0	79.743	-7.31798	2.00539e-19	TRUE	-7.28485	2.89975e-19	TRUE	Putative B3 domain-containing protein Os04g0347400/Os04g0347500
contig05087	0	0	19.2007	-5.26378	5.59074e-06	TRUE	-5.23065	6.39582e-06	TRUE	26S protease regulatory subunit 10B homolog A
contig05116	0	0	119.2	-7.89793	5.57489e-27	TRUE	-7.8648	9.05213e-27	TRUE	hypothetical protein
contig05119	0	0	37.977	-6.24775	1.63401e-10	TRUE	-6.21462	2.03585e-10	TRUE	hypothetical protein
contig05134	0	0	66.7364	-7.0611	8.94943e-17	TRUE	-7.02797	1.24017e-16	TRUE	hypothetical protein
contig05160	0	0	53.493	-6.74198	5.70175e-14	TRUE	-6.70885	7.54255e-14	TRUE	hypothetical protein
contig05164	0	0	30.9633	-5.95318	7.13093e-09	TRUE	-5.92005	8.62407e-09	TRUE	conserved hypothetical protein
contig05190	0	0	136.116	-8.08939	4.79995e-30	TRUE	-8.05626	8.15469e-30	TRUE	hypothetical protein
contig05196	0	0	72.3563	-7.17774	6.24286e-18	TRUE	-7.14461	8.81448e-18	TRUE	hypothetical protein
contig05220	0	0	26.236	-5.71418	9.81833e-08	TRUE	-5.68105	1.16235e-07	TRUE	hypothetical protein
contig05311	0	0	480.078	-9.90782	1.91575e-81	TRUE	-9.87469	6.43398e-81	TRUE	Uncharacterized protein At4g06744
contig05428	0	0	84.6012	-7.4033	2.1651e-20	TRUE	-7.37017	3.17878e-20	TRUE	conserved hypothetical protein
contig05430	0	0	61.9265	-6.95318	9.05136e-16	TRUE	-6.92005	1.23381e-15	TRUE	conserved hypothetical protein
contig05479	0	0	123.575	-7.94994	8.80618e-28	TRUE	-7.91681	1.44703e-27	TRUE	Serine hydroxymethyltransferase 1
contig05526	0	0	304.983	-9.25328	3.48241e-57	TRUE	-9.22015	8.59405e-57	TRUE	conserved hypothetical protein
contig05535	0	0	49.4521	-6.62866	4.33131e-13	TRUE	-6.59553	5.64464e-13	TRUE	hypothetical protein
contig05550	0	0	52.6731	-6.71969	8.58315e-14	TRUE	-6.68656	1.13202e-13	TRUE	Ferredoxin--NADP reductase, leaf isozyme, chloroplastic
contig05584	0	0	45.8256	-6.51878	2.74261e-12	TRUE	-6.48565	3.52531e-12	TRUE	26S protease regulatory subunit 7
contig05593	0	0	692.514	-10.4364	6.78869e-108	TRUE	-10.4033	3.13821e-107	TRUE	Xyloglucan endotransglycosylase/hydrolase protein 8
contig05595	0	0	117.168	-7.87313	1.32013e-26	TRUE	-7.84	2.13158e-26	TRUE	hypothetical protein
contig05596	0	0	304.377	-9.25041	4.27778e-57	TRUE	-9.21728	1.05446e-56	TRUE	Xyloglucan endotransglycosylase/hydrolase protein 8
contig05598	0	0	96.8147	-7.59785	8.99216e-23	TRUE	-7.56472	1.36998e-22	TRUE	hypothetical protein
contig05604	0	0	186.789	-8.54597	9.2624e-39	TRUE	-8.51284	1.78229e-38	TRUE	Xylem cysteine proteinase 2
contig05684	0	0	38.8353	-6.27999	1.03813e-10	TRUE	-6.24686	1.29798e-10	TRUE	hypothetical protein
contig05685	0	0	40.7943	-6.351	3.70965e-11	TRUE	-6.31787	4.67505e-11	TRUE	hypothetical protein
contig05687	0	0	39.2791	-6.29639	8.21614e-11	TRUE	-6.26326	1.02912e-10	TRUE	hypothetical protein
contig05778	0	0	103.108	-7.68871	5.64552e-24	TRUE	-7.65558	8.76087e-24	TRUE	conserved hypothetical protein
contig05789	0	0	300.731	-9.23303	1.47815e-56	TRUE	-9.1999	3.61794e-56	TRUE	Histone H4
contig05790	0	0	498.908	-9.96333	6.70023e-84	TRUE	-9.9302	2.31946e-83	TRUE	hypothetical protein
contig05799	0	0	20.9568	-5.39005	2.00316e-06	TRUE	-5.35692	2.31206e-06	TRUE	conserved hypothetical protein
contig05915	0	0	60.5625	-6.92105	1.75551e-15	TRUE	-6.88792	2.38164e-15	TRUE	Probable steroid-binding protein 3
contig05925	0	0	71.852	-7.16766	7.91396e-18	TRUE	-7.13453	1.11554e-17	TRUE	hypothetical protein
contig06012	0	0	62.7748	-6.97281	6.00357e-16	TRUE	-6.93968	8.20768e-16	TRUE	hypothetical protein
contig06065	0	0	111.77	-7.80509	1.32497e-25	TRUE	-7.77196	2.10749e-25	TRUE	hypothetical protein
contig06076	0	0	40.2764	-6.33256	4.86535e-11	TRUE	-6.29943	6.11877e-11	TRUE	conserved hypothetical protein
contig06101	0	0	264.379	-9.04716	4.28618e-51	TRUE	-9.01403	9.75958e-51	TRUE	Histone H3.3
contig06117	0	0	73.3862	-7.19814	3.84953e-18	TRUE	-7.16501	5.45363e-18	TRUE	hypothetical protein
contig06121	0	0	54.4104	-6.76651	3.61258e-14	TRUE	-6.73338	4.79488e-14	TRUE	Histone H3.2
contig06151	0	0	31.6767	-5.98605	4.8278e-09	TRUE	-5.95292	5.85695e-09	TRUE	hypothetical protein
contig06165	0	0	56.8086	-6.82874	1.10317e-14	TRUE	-6.79561	1.47691e-14	TRUE	hypothetical protein
contig06177	0	0	218.217	-8.77032	6.99783e-44	TRUE	-8.73719	1.44543e-43	TRUE	Germin-like protein 1-1
contig06189	0	0	17.9944	-5.17017	1.13996e-05	TRUE	-5.13704	1.296e-05	TRUE	Histone H3.2
contig06190	0	0	562.405	-10.1362	5.22448e-92	TRUE	-10.103	1.99685e-91	TRUE	hypothetical protein
contig06192	0	0	161.949	-8.3401	1.44455e-34	TRUE	-8.30697	2.61979e-34	TRUE	Histone H3.2
contig06214	0	0	17.7619	-5.15141	1.3087e-05	TRUE	-5.11828	1.48601e-05	TRUE	hypothetical protein
contig06222	0	0	51.2973	-6.68151	1.70966e-13	TRUE	-6.64838	2.24344e-13	TRUE	hypothetical protein
contig06246	0	0	59.0875	-6.88548	3.60498e-15	TRUE	-6.85235	4.8655e-15	TRUE	conserved hypothetical protein
contig06510	0	0	26.7465	-5.74198	7.37255e-08	TRUE	-5.70885	8.7487e-08	TRUE	hypothetical protein
contig06528	0	0	53.5972	-6.74478	5.41315e-14	TRUE	-6.71165	7.1635e-14	TRUE	D-xylose-proton symporter-like 2
contig06544	0	0	46.7608	-6.54793	1.6998e-12	TRUE	-6.5148	2.19275e-12	TRUE	hypothetical protein
contig06565	0	0	43.3681	-6.43926	9.72271e-12	TRUE	-6.40613	1.23786e-11	TRUE	hypothetical protein
contig06569	0	0	58.5008	-6.87108	4.80408e-15	TRUE	-6.83795	6.47046e-15	TRUE	hypothetical protein
contig06622	0	0	92.8898	-7.53815	5.15213e-22	TRUE	-7.50502	7.75815e-22	TRUE	hypothetical protein
contig06642	0	0	28.8817	-5.85278	2.24398e-08	TRUE	-5.81965	2.68885e-08	TRUE	hypothetical protein
contig06658	0	0	127.293	-7.99271	1.85563e-28	TRUE	-7.95958	3.07985e-28	TRUE	hypothetical protein
contig06671	0	0	34.0289	-6.08939	1.34752e-09	TRUE	-6.05626	1.65143e-09	TRUE	hypothetical protein
contig06721	0	0	48.0688	-6.58773	8.73094e-13	TRUE	-6.5546	1.13192e-12	TRUE	hypothetical protein
contig06737	0	0	68.7384	-7.10374	3.44906e-17	TRUE	-7.07061	4.81182e-17	TRUE	hypothetical protein
contig06739	0	0	42.6065	-6.4137	1.44289e-11	TRUE	-6.38057	1.83153e-11	TRUE	Sedoheptulose-1,7-bisphosphatase, chloroplastic
contig06743	0	0	11.8515	-4.56769	0.000477709	TRUE	-4.53456	0.000524877	TRUE	Sedoheptulose-1,7-bisphosphatase, chloroplastic
contig06770	0	0	63.0628	-6.97942	5.22384e-16	TRUE	-6.94629	7.14879e-16	TRUE	GDSL esterase/lipase At3g48460
contig06772	0	0	209.568	-8.71198	1.7211e-42	TRUE	-8.67885	3.48774e-42	TRUE	hypothetical protein
contig06774	0	0	43.2317	-6.43472	1.04339e-11	TRUE	-6.40159	1.3277e-11	TRUE	hypothetical protein
contig06904	0	0	52.6731	-6.71969	8.58315e-14	TRUE	-6.68656	1.13202e-13	TRUE	hypothetical protein
contig06911	0	0	73.126	-7.19301	4.34915e-18	TRUE	-7.15988	6.1562e-18	TRUE	hypothetical protein
contig06912	0	0	60.2969	-6.91471	1.99789e-15	TRUE	-6.88158	2.70795e-15	TRUE	hypothetical protein
contig06999	0	0	36.563	-6.19301	3.46337e-10	TRUE	-6.15988	4.28996e-10	TRUE	hypothetical protein
contig07002	0	0	55.8849	-6.80509	1.74011e-14	TRUE	-6.77196	2.32193e-14	TRUE	hypothetical protein
contig07003	0	0	50.543	-6.66014	2.49821e-13	TRUE	-6.62701	3.26901e-13	TRUE	GDSL esterase/lipase At5g42170
contig07006	0	0	231.054	-8.85278	6.38098e-46	TRUE	-8.81965	1.3552e-45	TRUE	conserved hypothetical protein
contig07007	0	0	87.4535	-7.45114	5.93234e-21	TRUE	-7.41801	8.78683e-21	TRUE	GDSL esterase/lipase At3g14820
contig07069	0	0	170.991	-8.41848	4.14216e-36	TRUE	-8.38535	7.6786e-36	TRUE	Mannose/glucose-specific lectin (Fragment)
contig07071	0	0	120.594	-7.91471	3.09144e-27	TRUE	-7.88158	5.03886e-27	TRUE	conserved hypothetical protein
contig07072	0	0	183.303	-8.51878	3.52404e-38	TRUE	-8.48565	6.72615e-38	TRUE	hypothetical protein
contig07073	0	0	51.683	-6.69232	1.40886e-13	TRUE	-6.65919	1.85136e-13	TRUE	conserved hypothetical protein
contig07083	0	0	343.692	-9.42567	8.38123e-63	TRUE	-9.39254	2.225e-62	TRUE	Histone H2A
contig07085	0	0	845.145	-10.7238	1.60974e-125	TRUE	-10.6906	9.14336e-125	TRUE	hypothetical protein
contig07089	0	0	74.7157	-7.22404	2.06655e-18	TRUE	-7.19091	2.94038e-18	TRUE	hypothetical protein
contig07096	0	0	34.8926	-6.12555	8.46522e-10	TRUE	-6.09242	1.04125e-09	TRUE	hypothetical protein
contig07106	0	0	29.6286	-5.88962	1.48501e-08	TRUE	-5.85649	1.78538e-08	TRUE	Chemocyanin
contig07108	0	0	29.6286	-5.88962	1.48501e-08	TRUE	-5.85649	1.78538e-08	TRUE	Chemocyanin
contig07110	0	0	44.9271	-6.49021	4.35011e-12	TRUE	-6.45708	5.57218e-12	TRUE	hypothetical protein
contig07161	0	0	208.298	-8.70321	2.76186e-42	TRUE	-8.67008	5.58099e-42	TRUE	hypothetical protein
contig07174	0	0	24.2892	-5.60294	2.95145e-07	TRUE	-5.56981	3.46229e-07	TRUE	hypothetical protein
contig07319	0	0	45.2227	-6.49967	3.73699e-12	TRUE	-6.46654	4.7923e-12	TRUE	conserved hypothetical protein
contig07320	0	0	88.1262	-7.4622	4.37698e-21	TRUE	-7.42907	6.49645e-21	TRUE	conserved hypothetical protein
contig07374	0	0	17.271	-5.11098	1.75293e-05	TRUE	-5.07785	1.9853e-05	TRUE	conserved hypothetical protein
contig07387	0	0	28.2874	-5.82279	3.1202e-08	TRUE	-5.78966	3.72878e-08	TRUE	hypothetical protein
contig07416	0	0	38.8353	-6.27999	1.03813e-10	TRUE	-6.24686	1.29798e-10	TRUE	conserved hypothetical protein
contig07443	0	0	85.2129	-7.4137	1.63892e-20	TRUE	-7.38057	2.41082e-20	TRUE	conserved hypothetical protein
contig07444	0	0	125.741	-7.97501	3.55036e-28	TRUE	-7.94188	5.86815e-28	TRUE	hypothetical protein
contig07467	0	0	159.857	-8.32134	3.30735e-34	TRUE	-8.28821	5.96735e-34	TRUE	hypothetical protein
contig07470	0	0	78.4089	-7.29364	3.71316e-19	TRUE	-7.26051	5.34642e-19	TRUE	Cytochrome P450 86A2
contig07494	0	0	18.233	-5.18918	9.89602e-06	TRUE	-5.15605	1.12646e-05	TRUE	Malate dehydrogenase, glyoxysomal
contig07606	0	0	25.7447	-5.6869	1.29463e-07	TRUE	-5.65377	1.52916e-07	TRUE	hypothetical protein
contig07662	0	0	19.2007	-5.26378	5.59074e-06	TRUE	-5.23065	6.39582e-06	TRUE	conserved hypothetical protein
contig07687	0	0	176.252	-8.4622	5.35076e-37	TRUE	-8.42907	1.00444e-36	TRUE	conserved hypothetical protein
contig07690	0	0	208.298	-8.70321	2.76186e-42	TRUE	-8.67008	5.58099e-42	TRUE	conserved hypothetical protein
contig07772	0	0	112.226	-7.81096	1.08933e-25	TRUE	-7.77783	1.7349e-25	TRUE	Chalcone--flavonone isomerase
contig07777	0	0	120.594	-7.91471	3.09144e-27	TRUE	-7.88158	5.03886e-27	TRUE	hypothetical protein
contig07778	0	0	113.617	-7.82874	6.00145e-26	TRUE	-7.79561	9.5954e-26	TRUE	Thylakoid membrane phosphoprotein 14 kDa, chloroplastic
contig07800	0	0	132.189	-8.04716	2.42511e-29	TRUE	-8.01403	4.07778e-29	TRUE	Dosage compensation complex, subunit MLE
contig07872	0	0	17.9006	-5.16264	1.20516e-05	TRUE	-5.12951	1.36945e-05	TRUE	conserved hypothetical protein
contig07879	0	0	38.4014	-6.26378	1.30545e-10	TRUE	-6.23065	1.62932e-10	TRUE	hypothetical protein
contig07880	0	0	19.6958	-5.30052	4.1806e-06	TRUE	-5.26739	4.79472e-06	TRUE	hypothetical protein
contig07883	0	0	43.6435	-6.44839	8.4321e-12	TRUE	-6.41526	1.0747e-11	TRUE	hypothetical protein
contig07991	0	0	39.5049	-6.30466	7.29584e-11	TRUE	-6.27153	9.14686e-11	TRUE	hypothetical protein
contig07996	0	0	35.0706	-6.13289	7.69355e-10	TRUE	-6.09976	9.47041e-10	TRUE	hypothetical protein
contig08081	0	0	27.2772	-5.77032	5.47829e-08	TRUE	-5.73719	6.51675e-08	TRUE	hypothetical protein
contig08162	0	0	67.3906	-7.07517	6.54946e-17	TRUE	-7.04204	9.09598e-17	TRUE
contig08241	0	0	221.737	-8.7934	1.91767e-44	TRUE	-8.76027	3.99158e-44	TRUE
contig08244	0	0	124.884	-7.96515	5.0828e-28	TRUE	-7.93202	8.38167e-28	TRUE	O-methyltransferase ZRP4
contig08262	0	0	24.2037	-5.59785	3.09857e-07	TRUE	-5.56472	3.63341e-07	TRUE	Histidyl-tRNA synthetase
contig08286	0	0	21.8217	-5.44839	1.21377e-06	TRUE	-5.41526	1.40696e-06	TRUE	hypothetical protein
contig08321	0	0	30.2813	-5.92105	1.03673e-08	TRUE	-5.88792	1.25005e-08	TRUE	hypothetical protein
contig08382	0	0	84.3416	-7.39887	2.43683e-20	TRUE	-7.36574	3.57485e-20	TRUE	Zinc finger, C2H2 type family protein, expressed
contig08384	0	0	21.0209	-5.39445	1.92997e-06	TRUE	-5.36132	2.22829e-06	TRUE	hypothetical protein
contig08433	0	0	90.4453	-7.49967	1.54005e-21	TRUE	-7.46654	2.30199e-21	TRUE	hypothetical protein
contig08447	0	0	112.686	-7.81686	8.9431e-26	TRUE	-7.78373	1.42615e-25	TRUE	hypothetical protein
contig08512	0	0	26.6428	-5.73637	7.81372e-08	TRUE	-5.70324	9.26779e-08	TRUE	conserved hypothetical protein
contig08513	0	0	30.2813	-5.92105	1.03673e-08	TRUE	-5.88792	1.25005e-08	TRUE	hypothetical protein
contig08527	0	0	34.8926	-6.12555	8.46522e-10	TRUE	-6.09242	1.04125e-09	TRUE	hypothetical protein
contig08536	0	0	37.3578	-6.22404	2.26911e-10	TRUE	-6.19091	2.81994e-10	TRUE	hypothetical protein
contig08549	0	0	26.0045	-5.70139	1.11844e-07	TRUE	-5.66826	1.32265e-07	TRUE	Anter-specific proline-rich protein APG
contig08578	0	0	23.9507	-5.58269	3.5787e-07	TRUE	-5.54956	4.19134e-07	TRUE	hypothetical protein
contig08603	0	0	49.8105	-6.63908	3.61414e-13	TRUE	-6.60595	4.71634e-13	TRUE	hypothetical protein
contig08666	0	0	36.2736	-6.18155	4.0414e-10	TRUE	-6.14842	4.99993e-10	TRUE	Chorismate mutase, chloroplastic
contig08704	0	0	147.68	-8.20703	4.31563e-32	TRUE	-8.1739	7.55332e-32	TRUE	3'-hydroxy-N-methyl-(S)-coclaurine 4'-O-methyltransferase
contig08719	0	0	12.0172	-4.58773	0.000430767	TRUE	-4.5546	0.000473765	TRUE	ABC transporter B family member 5
contig08731	0	0	19.4176	-5.27999	4.92158e-06	TRUE	-5.24686	5.63656e-06	TRUE	Chalcone--flavonone isomerase
contig08839	0	0	76.376	-7.25575	9.53218e-19	TRUE	-7.22262	1.36358e-18	TRUE	Profilin-A
contig08840	0	0	74.446	-7.21882	2.34412e-18	TRUE	-7.18569	3.33241e-18	TRUE	Profilin-3
contig08875	0	0	51.2973	-6.68151	1.70966e-13	TRUE	-6.64838	2.24344e-13	TRUE	Probable protein phosphatase 2C 33
contig08881	0	0	406.736	-9.66865	1.27398e-71	TRUE	-9.63552	3.78468e-71	TRUE	Histone H2A
contig08883	0	0	266.945	-9.0611	1.73987e-51	TRUE	-9.02797	3.9824e-51	TRUE	Histone H2A
contig08885	0	0	40.9157	-6.35528	3.48144e-11	TRUE	-6.32215	4.38958e-11	TRUE	salt stress-responsive protein
contig08899	0	0	112.686	-7.81686	8.9431e-26	TRUE	-7.78373	1.42615e-25	TRUE	fasciclin-like protein FLA4
contig08900	0	0	60.8305	-6.92742	1.54094e-15	TRUE	-6.89429	2.09251e-15	TRUE	Fasciclin-like arabinogalactan protein 1
contig08901	0	0	56.5749	-6.82279	1.23788e-14	TRUE	-6.78966	1.65587e-14	TRUE	fasciclin-like protein FLA4
contig08902	0	0	32.8892	-6.04024	2.49608e-09	TRUE	-6.00711	3.04414e-09	TRUE	hypothetical protein
contig08913	0	0	63.9427	-6.99941	3.41734e-16	TRUE	-6.96628	4.69077e-16	TRUE	conserved hypothetical protein
contig08938	0	0	79.0097	-7.30466	2.81279e-19	TRUE	-7.27153	4.05777e-19	TRUE	hypothetical protein
contig08992	0	0	55.4342	-6.7934	2.17456e-14	TRUE	-6.76027	2.89694e-14	TRUE	hypothetical protein
contig09016	0	0	26.851	-5.7476	6.95337e-08	TRUE	-5.71447	8.25526e-08	TRUE	hypothetical protein
contig09088	0	0	126.126	-7.97942	3.02275e-28	TRUE	-7.94629	5.00127e-28	TRUE	hypothetical protein
contig09090	0	0	587.508	-10.1992	3.81417e-95	TRUE	-10.166	1.51418e-94	TRUE	hypothetical protein
contig09093	0	0	166.639	-8.38128	2.27679e-35	TRUE	-8.34815	4.17656e-35	TRUE	hypothetical protein
contig09103	0	0	29.8863	-5.90211	1.28841e-08	TRUE	-5.86898	1.55079e-08	TRUE	conserved hypothetical protein
contig09114	0	0	58.2529	-6.86496	5.42466e-15	TRUE	-6.83183	7.29989e-15	TRUE	hypothetical protein
contig09146	0	0	133.042	-8.05644	1.70427e-29	TRUE	-8.02331	2.87215e-29	TRUE	hypothetical protein
contig09157	0	0	42.6947	-6.41668	1.37831e-11	TRUE	-6.38355	1.75018e-11	TRUE	hypothetical protein
contig09237	0	0	28.0565	-5.81096	3.54763e-08	TRUE	-5.77783	4.23514e-08	TRUE	hypothetical protein
contig09241	0	0	28.8817	-5.85278	2.24398e-08	TRUE	-5.81965	2.68885e-08	TRUE	hypothetical protein
contig09245	0	0	25.7447	-5.6869	1.29463e-07	TRUE	-5.65377	1.52916e-07	TRUE	hypothetical protein
contig09253	0	0	49.0989	-6.61832	5.17859e-13	TRUE	-6.58519	6.73989e-13	TRUE	CCR4-NOT transcription complex subunit 2
contig09272	0	0	52.4721	-6.71418	9.49045e-14	TRUE	-6.68105	1.25076e-13	TRUE	hypothetical protein
contig09308	0	0	73.5171	-7.20071	3.62061e-18	TRUE	-7.16758	5.13151e-18	TRUE	conserved hypothetical protein
contig09318	0	0	37.1559	-6.21622	2.52608e-10	TRUE	-6.18309	3.13668e-10	TRUE	hypothetical protein
contig09368	0	0	23.2224	-5.53815	5.42442e-07	TRUE	-5.50502	6.33085e-07	TRUE	Lipoyl synthase, mitochondrial
contig09424	0	0	35.6158	-6.15514	5.74418e-10	TRUE	-6.12201	7.08705e-10	TRUE	24.1 kDa heat shock protein, mitochondrial
contig09428	0	0	20.1579	-5.33397	3.19032e-06	TRUE	-5.30084	3.66755e-06	TRUE	hypothetical protein
contig09435	0	0	48.5784	-6.60294	6.74108e-13	TRUE	-6.56981	8.75627e-13	TRUE	NADH-cytochrome b5 reductase 1
contig09436	0	0	143.205	-8.16264	2.64497e-31	TRUE	-8.12951	4.57676e-31	TRUE	hypothetical protein
contig09471	0	0	66.3072	-7.05179	1.09869e-16	TRUE	-7.01866	1.52031e-16	TRUE	hypothetical protein
contig09476	0	0	30.4152	-5.92742	9.63147e-09	TRUE	-5.89429	1.16201e-08	TRUE	hypothetical protein
contig09478	0	0	61.3736	-6.94024	1.18354e-15	TRUE	-6.90711	1.61022e-15	TRUE	hypothetical protein
contig09488	0	0	116.789	-7.86845	1.5511e-26	TRUE	-7.83532	2.50191e-26	TRUE	Dihydroflavonol-4-reductase
contig09489	0	0	24.4911	-5.61489	2.63146e-07	TRUE	-5.58176	3.08988e-07	TRUE	Laccase-12/13
contig09490	0	0	27.9425	-5.80509	3.7801e-08	TRUE	-5.77196	4.51032e-08	TRUE	Laccase-4
contig09491	0	0	38.6171	-6.27187	1.16483e-10	TRUE	-6.23874	1.4551e-10	TRUE	Laccase-4
contig09598	0	0	19.1206	-5.25775	5.86051e-06	TRUE	-5.22462	6.70168e-06	TRUE	conserved hypothetical protein
contig09623	0	0	110.868	-7.7934	1.95194e-25	TRUE	-7.76027	3.09689e-25	TRUE	hypothetical protein
contig09628	0	0	18.1368	-5.18155	1.04764e-05	TRUE	-5.14842	1.19193e-05	TRUE	Lectin-domain containing receptor kinase A4.2
contig09629	0	0	50.543	-6.66014	2.49821e-13	TRUE	-6.62701	3.26901e-13	TRUE	hypothetical protein
contig09667	0	0	86.4635	-7.43472	9.28856e-21	TRUE	-7.40159	1.37162e-20	TRUE	hypothetical protein
contig09690	0	0	542.672	-10.0846	1.62291e-89	TRUE	-10.0515	6.01788e-89	TRUE	hypothetical protein
contig09691	0	0	131.347	-8.03794	3.43709e-29	TRUE	-8.00481	5.76655e-29	TRUE	Histone H4
contig09731	0	0	44.9271	-6.49021	4.35011e-12	TRUE	-6.45708	5.57218e-12	TRUE	hypothetical protein
contig09744	0	0	51.9761	-6.70048	1.2164e-13	TRUE	-6.66735	1.60018e-13	TRUE	conserved hypothetical protein
contig09764	0	0	95.1868	-7.57339	1.85145e-22	TRUE	-7.54026	2.80715e-22	TRUE	Aspartic proteinase nepenthesin-2
contig09765	0	0	75.124	-7.2319	1.70794e-18	TRUE	-7.19877	2.43335e-18	TRUE	nucleoid DNA-binding protein cnd41-like
contig09766	0	0	301.244	-9.23549	1.24103e-56	TRUE	-9.20236	3.04061e-56	TRUE	hypothetical protein
contig09791	0	0	63.9427	-6.99941	3.41734e-16	TRUE	-6.96628	4.69077e-16	TRUE	hypothetical protein
contig09911	0	0	144.313	-8.17375	1.68664e-31	TRUE	-8.14062	2.92679e-31	TRUE	Fasciclin-like arabinogalactan protein 11
contig09912	0	0	110.614	-7.79008	2.17819e-25	TRUE	-7.75695	3.45338e-25	TRUE	Fasciclin-like arabinogalactan protein 11
contig09928	0	0	115.527	-7.85278	2.65473e-26	TRUE	-7.81965	4.26711e-26	TRUE	conserved hypothetical protein
contig09936	0	0	41.1607	-6.3639	3.06308e-11	TRUE	-6.33077	3.86588e-11	TRUE	hypothetical protein
contig09963	0	0	174.907	-8.45114	9.01803e-37	TRUE	-8.41801	1.68746e-36	TRUE	MLP-like protein 423
contig09973	0	0	52.4721	-6.71418	9.49045e-14	TRUE	-6.68105	1.25076e-13	TRUE	conserved hypothetical protein
contig09977	0	0	20.2172	-5.33821	3.08175e-06	TRUE	-5.30508	3.5438e-06	TRUE	conserved hypothetical protein
contig10042	0	0	137.477	-8.10374	2.74425e-30	TRUE	-8.07061	4.67881e-30	TRUE	hypothetical protein
contig10049	0	0	312.447	-9.28817	2.78617e-58	TRUE	-9.25504	6.97516e-58	TRUE	hypothetical protein
contig10051	0	0	69.3161	-7.11582	2.62224e-17	TRUE	-7.08269	3.66536e-17	TRUE	Histone H2A.1
contig10052	0	0	170.567	-8.41489	4.88855e-36	TRUE	-8.38176	9.05301e-36	TRUE	Histone H2A.1
contig10053	0	0	265.839	-9.05511	2.5653e-51	TRUE	-9.02198	5.85855e-51	TRUE	Protein H2A.5
contig10057	0	0	128.885	-8.01063	9.55994e-29	TRUE	-7.9775	1.59345e-28	TRUE	conserved hypothetical protein
contig10082	0	0	141.243	-8.14274	5.8792e-31	TRUE	-8.10961	1.0122e-30	TRUE	hypothetical protein
contig10088	0	0	44.7807	-6.48551	4.69024e-12	TRUE	-6.45238	6.00445e-12	TRUE	conserved hypothetical protein
contig10094	0	0	40.1979	-6.32975	5.06982e-11	TRUE	-6.29662	6.37389e-11	TRUE	hypothetical protein
contig10116	0	0	157.116	-8.29639	9.82397e-34	TRUE	-8.26326	1.76055e-33	TRUE	hypothetical protein
contig10117	0	0	546.266	-10.0942	5.68355e-90	TRUE	-10.061	2.11923e-89	TRUE	hypothetical protein
contig10137	0	0	27.3858	-5.77606	5.15563e-08	TRUE	-5.74293	6.13598e-08	TRUE	Dosage compensation complex, subunit MLE
contig10138	0	0	74.7157	-7.22404	2.06655e-18	TRUE	-7.19091	2.94038e-18	TRUE	hypothetical protein
contig10175	0	0	18.1848	-5.18536	1.01828e-05	TRUE	-5.15223	1.15881e-05	TRUE	Photosystem II 10 kDa polypeptide, chloroplastic
contig10177	0	0	24.9504	-5.64169	2.02798e-07	TRUE	-5.60856	2.38645e-07	TRUE	Photosystem II 10 kDa polypeptide, chloroplastic
contig10187	0	0	65.4652	-7.03335	1.64427e-16	TRUE	-7.00022	2.26875e-16	TRUE	hypothetical protein
contig10229	0	0	36.8571	-6.20457	2.96127e-10	TRUE	-6.17144	3.67251e-10	TRUE	hypothetical protein
contig10241	0	0	55.4342	-6.7934	2.17456e-14	TRUE	-6.76027	2.89694e-14	TRUE	hypothetical protein
contig10243	0	0	25.087	-5.64957	1.87706e-07	TRUE	-5.61644	2.21028e-07	TRUE	hypothetical protein
contig10277	0	0	94.8116	-7.56769	2.18748e-22	TRUE	-7.53456	3.31293e-22	TRUE	hypothetical protein
contig10281	0	0	26.5399	-5.73079	8.27786e-08	TRUE	-5.69766	9.81364e-08	TRUE	hypothetical protein
contig10308	0	0	90.8438	-7.50601	1.28778e-21	TRUE	-7.47288	1.92723e-21	TRUE	hypothetical protein
contig10309	0	0	77.2342	-7.27187	6.3985e-19	TRUE	-7.23874	9.17837e-19	TRUE	conserved hypothetical protein
contig10310	0	0	47.0811	-6.55778	1.4435e-12	TRUE	-6.52465	1.8644e-12	TRUE	hypothetical protein
contig10364	0	0	120.067	-7.9084	3.862e-27	TRUE	-7.87527	6.28576e-27	TRUE	hypothetical protein
contig10428	0	0	28.641	-5.84071	2.56415e-08	TRUE	-5.80758	3.06917e-08	TRUE	hypothetical protein
contig10490	0	0	57.7634	-6.85278	6.89752e-15	TRUE	-6.81965	9.26578e-15	TRUE	hypothetical protein
contig10534	0	0	128.084	-8.00165	1.33435e-28	TRUE	-7.96852	2.21935e-28	TRUE	conserved hypothetical protein
contig10548	0	0	55.6587	-6.79923	1.94604e-14	TRUE	-6.7661	2.5946e-14	TRUE	hypothetical protein
contig10566	0	0	30.2813	-5.92105	1.03673e-08	TRUE	-5.88792	1.25005e-08	TRUE	conserved hypothetical protein
contig10595	0	0	75.5368	-7.23981	1.4089e-18	TRUE	-7.20668	2.00999e-18	TRUE	Alpha-L-arabinofuranosidase 1
contig10620	0	0	46.6023	-6.54303	1.84314e-12	TRUE	-6.5099	2.37622e-12	TRUE	hypothetical protein
contig10692	0	0	48.0688	-6.58773	8.73094e-13	TRUE	-6.5546	1.13192e-12	TRUE	hypothetical protein
contig10706	0	0	46.2574	-6.53231	2.19865e-12	TRUE	-6.49918	2.83081e-12	TRUE	Argininosuccinate synthase, chloroplastic
contig10730	0	0	37.4596	-6.22796	2.14973e-10	TRUE	-6.19483	2.67271e-10	TRUE	hypothetical protein
contig10732	0	0	47.9014	-6.58269	9.50671e-13	TRUE	-6.54956	1.23171e-12	TRUE	hypothetical protein
contig10735	0	0	49.0989	-6.61832	5.17859e-13	TRUE	-6.58519	6.73989e-13	TRUE	hypothetical protein
contig10767	0	0	112.686	-7.81686	8.9431e-26	TRUE	-7.78373	1.42615e-25	TRUE	hypothetical protein
contig10825	0	0	247.706	-8.95318	1.5803e-48	TRUE	-8.92005	3.47665e-48	TRUE	hypothetical protein
contig10833	0	0	53.5624	-6.74385	5.5078e-14	TRUE	-6.71072	7.28783e-14	TRUE	hypothetical protein
contig10834	0	0	59.7726	-6.90211	2.57976e-15	TRUE	-6.86898	3.49021e-15	TRUE	RhoA GTPase effector DIA/Diaphanous
contig10836	0	0	65.4652	-7.03335	1.64427e-16	TRUE	-7.00022	2.26875e-16	TRUE	hypothetical protein
contig10855	0	0	91.2457	-7.51238	1.07531e-21	TRUE	-7.47925	1.61121e-21	TRUE	hypothetical protein
contig10890	0	0	50.6361	-6.66279	2.38386e-13	TRUE	-6.62966	3.12046e-13	TRUE	conserved hypothetical protein
contig10979	0	0	52.8757	-6.72523	7.75715e-14	TRUE	-6.6921	1.02384e-13	TRUE	NPR1-like 1 protein
contig11165	0	0	34.0289	-6.08939	1.34752e-09	TRUE	-6.05626	1.65143e-09	TRUE	hypothetical protein
contig11206	0	0	29.1883	-5.86802	1.89382e-08	TRUE	-5.83489	2.27239e-08	TRUE	Boron transporter 1
contig11207	0	0	30.2813	-5.92105	1.03673e-08	TRUE	-5.88792	1.25005e-08	TRUE	conserved hypothetical protein
contig11391	0	0	160.792	-8.32975	2.28359e-34	TRUE	-8.29662	4.12969e-34	TRUE	hypothetical protein
contig11462	0	0	46.4449	-6.53815	1.99758e-12	TRUE	-6.50502	2.57377e-12	TRUE	hypothetical protein
contig11537	0	0	80.8688	-7.33821	1.19436e-19	TRUE	-7.30508	1.73319e-19	TRUE	hypothetical protein
contig11598	0	0	29.7569	-5.89585	1.38361e-08	TRUE	-5.86272	1.66442e-08	TRUE	Glucose-6-phosphate isomerase, cytosolic A
contig11634	0	0	69.7852	-7.12555	2.09963e-17	TRUE	-7.09242	2.93944e-17	TRUE	hypothetical protein
contig11684	0	0	80.2394	-7.32694	1.5954e-19	TRUE	-7.29381	2.31055e-19	TRUE	Probable LRR receptor-like serine/threonine-protein kinase MRH1
contig11755	0	0	118.515	-7.88962	7.45258e-27	TRUE	-7.85649	1.20782e-26	TRUE	hypothetical protein
contig11782	0	0	23.2224	-5.53815	5.42442e-07	TRUE	-5.50502	6.33085e-07	TRUE	hypothetical protein
contig11800	0	0	58.7508	-6.87724	4.2505e-15	TRUE	-6.84411	5.72992e-15	TRUE	hypothetical protein
contig11802	0	0	30.2813	-5.92105	1.03673e-08	TRUE	-5.88792	1.25005e-08	TRUE	hypothetical protein
contig11804	0	0	26.6428	-5.73637	7.81372e-08	TRUE	-5.70324	9.26779e-08	TRUE	hypothetical protein
contig11833	0	0	31.9714	-5.99941	4.11116e-09	TRUE	-5.96628	4.99395e-09	TRUE	hypothetical protein
contig11834	0	0	73.0742	-7.19199	4.45619e-18	TRUE	-7.15886	6.30664e-18	TRUE	Cyclin-B1-1
contig11906	0	0	46.9204	-6.55284	1.56681e-12	TRUE	-6.51971	2.02243e-12	TRUE	COP9 signalosome complex subunit 4
contig11952	0	0	30.0168	-5.9084	1.19907e-08	TRUE	-5.87527	1.44409e-08	TRUE	conserved hypothetical protein
contig12000	0	0	112.074	-7.809	1.16299e-25	TRUE	-7.77587	1.85143e-25	TRUE	hypothetical protein
contig12016	0	0	214.435	-8.7451	2.82804e-43	TRUE	-8.71197	5.79305e-43	TRUE	conserved hypothetical protein
contig12033	0	0	73.5171	-7.20071	3.62061e-18	TRUE	-7.16758	5.13151e-18	TRUE	hypothetical protein
contig12062	0	0	127.293	-7.99271	1.85563e-28	TRUE	-7.95958	3.07985e-28	TRUE	conserved hypothetical protein
contig12106	0	0	17.8541	-5.15889	1.23889e-05	TRUE	-5.12576	1.40744e-05	TRUE	Probable 4-coumarate--CoA ligase 3
contig12160	0	0	76.66	-7.2611	8.3536e-19	TRUE	-7.22797	1.19608e-18	TRUE	conserved hypothetical protein
contig12244	0	0	46.4449	-6.53815	1.99758e-12	TRUE	-6.50502	2.57377e-12	TRUE	hypothetical protein
contig12268	0	0	91.6513	-7.51878	8.96603e-22	TRUE	-7.48565	1.34509e-21	TRUE	hypothetical protein
contig12301	0	0	251.921	-8.97753	3.51536e-49	TRUE	-8.9444	7.80197e-49	TRUE	hypothetical protein
contig12349	0	0	88.6948	-7.47148	3.38636e-21	TRUE	-7.43835	5.03488e-21	TRUE	hypothetical protein
contig12350	0	0	147.297	-8.20328	5.03872e-32	TRUE	-8.17015	8.8103e-32	TRUE	hypothetical protein
contig12357	0	0	82.5687	-7.36822	5.4764e-20	TRUE	-7.33509	7.9896e-20	TRUE	Peroxidase 43
contig12358	0	0	39.5049	-6.30466	7.29584e-11	TRUE	-6.27153	9.14686e-11	TRUE	hypothetical protein
contig12359	0	0	41.6597	-6.38128	2.3611e-11	TRUE	-6.34815	2.98584e-11	TRUE	hypothetical protein
contig12360	0	0	40.6736	-6.34672	3.95146e-11	TRUE	-6.31359	4.97738e-11	TRUE	hypothetical protein
contig12433	0	0	32.2716	-6.01289	3.49121e-09	TRUE	-5.97976	4.24641e-09	TRUE	hypothetical protein
contig12478	0	0	98.1978	-7.61832	4.87829e-23	TRUE	-7.58519	7.46262e-23	TRUE	hypothetical protein
contig12485	0	0	59.2573	-6.88962	3.31784e-15	TRUE	-6.85649	4.48064e-15	TRUE	hypothetical protein
contig12486	0	0	30.5504	-5.93382	8.94245e-09	TRUE	-5.90069	1.07953e-08	TRUE	hypothetical protein
contig12499	0	0	98.7621	-7.62658	3.80294e-23	TRUE	-7.59345	5.82726e-23	TRUE	hypothetical protein
contig12510	0	0	45.5221	-6.5092	3.20441e-12	TRUE	-6.47607	4.11408e-12	TRUE	conserved hypothetical protein
contig12555	0	0	298.863	-9.22404	2.79394e-56	TRUE	-9.19091	6.81374e-56	TRUE	hypothetical protein
contig12577	0	0	63.6467	-6.99271	3.94127e-16	TRUE	-6.95958	5.40444e-16	TRUE	hypothetical protein
contig12639	0	0	40.7339	-6.34886	3.82881e-11	TRUE	-6.31573	4.82405e-11	TRUE	Chalcone synthase 2
contig12640	0	0	23.1443	-5.53328	5.67278e-07	TRUE	-5.50015	6.61822e-07	TRUE	Chalcone synthase
contig12661	0	0	66.0947	-7.04716	1.21627e-16	TRUE	-7.01403	1.68179e-16	TRUE	hypothetical protein
contig12673	0	0	41.5338	-6.37691	2.52121e-11	TRUE	-6.34378	3.18672e-11	TRUE	hypothetical protein
contig12674	0	0	105.105	-7.71638	2.36326e-24	TRUE	-7.68325	3.68854e-24	TRUE	hypothetical protein
contig12675	0	0	204.174	-8.67435	1.28916e-41	TRUE	-8.64122	2.58111e-41	TRUE
contig12871	0	0	150.522	-8.23453	1.37355e-32	TRUE	-8.2014	2.42134e-32	TRUE	hypothetical protein
contig12927	0	0	60.2969	-6.91471	1.99789e-15	TRUE	-6.88158	2.70795e-15	TRUE	hypothetical protein
contig12941	0	0	38.9453	-6.28408	9.79612e-11	TRUE	-6.25095	1.22536e-10	TRUE	conserved hypothetical protein
contig12961	0	0	31.7499	-5.98938	4.63889e-09	TRUE	-5.95625	5.62957e-09	TRUE	Bowman-Birk type proteinase inhibitor I-2B (Fragment)
contig12986	0	0	64.2415	-7.00613	2.9595e-16	TRUE	-6.973	4.06648e-16	TRUE	hypothetical protein
contig13025	0	0	47.5699	-6.57267	1.1253e-12	TRUE	-6.53954	1.45613e-12	TRUE	hypothetical protein
contig13060	0	0	30.5504	-5.93382	8.94245e-09	TRUE	-5.90069	1.07953e-08	TRUE	Auxin-responsive protein IAA14
contig13065	0	0	28.8817	-5.85278	2.24398e-08	TRUE	-5.81965	2.68885e-08	TRUE	hypothetical protein
contig13166	0	0	41.9137	-6.39005	2.06847e-11	TRUE	-6.35692	2.61842e-11	TRUE	conserved hypothetical protein
contig13182	0	0	43.9223	-6.45758	7.30069e-12	TRUE	-6.42445	9.31516e-12	TRUE	conserved hypothetical protein
contig13262	0	0	74.5132	-7.22012	2.27159e-18	TRUE	-7.18699	3.23e-18	TRUE	Pectate lyase
contig13277	0	0	176.252	-8.4622	5.35076e-37	TRUE	-8.42907	1.00444e-36	TRUE	conserved hypothetical protein
contig13298	0	0	29.2504	-5.87108	1.8299e-08	TRUE	-5.83795	2.19632e-08	TRUE	conserved hypothetical protein
contig13308	0	0	31.8234	-5.99271	4.45661e-09	TRUE	-5.95958	5.4101e-09	TRUE	hypothetical protein
contig13366	0	0	34.7164	-6.11824	9.30605e-10	TRUE	-6.08511	1.14382e-09	TRUE	hypothetical protein
contig13372	0	0	48.5784	-6.60294	6.74108e-13	TRUE	-6.56981	8.75627e-13	TRUE	hypothetical protein
contig13397	0	0	28.641	-5.84071	2.56415e-08	TRUE	-5.80758	3.06917e-08	TRUE	hypothetical protein
contig13409	0	0	121.392	-7.92423	2.20679e-27	TRUE	-7.8911	3.60478e-27	TRUE	conserved hypothetical protein
contig13411	0	0	148.356	-8.21362	3.2852e-32	TRUE	-8.18049	5.75969e-32	TRUE
contig13421	0	0	90.4453	-7.49967	1.54005e-21	TRUE	-7.46654	2.30199e-21	TRUE	hypothetical protein
contig13423	0	0	65.0009	-7.02309	2.05452e-16	TRUE	-6.98996	2.83034e-16	TRUE	conserved hypothetical protein
contig13425	0	0	458.256	-9.84071	1.44865e-78	TRUE	-9.80758	4.69466e-78	TRUE	hypothetical protein
contig13426	0	0	259.39	-9.01968	2.4872e-50	TRUE	-8.98655	5.60584e-50	TRUE	conserved hypothetical protein
contig13427	0	0	222.455	-8.79806	1.47373e-44	TRUE	-8.76493	3.07232e-44	TRUE	conserved hypothetical protein
contig13451	0	0	133.042	-8.05644	1.70427e-29	TRUE	-8.02331	2.87215e-29	TRUE	hypothetical protein
contig13453	0	0	484.074	-9.91978	5.74179e-82	TRUE	-9.88665	1.94087e-81	TRUE	hypothetical protein
contig13454	0	0	189.188	-8.56438	3.70598e-39	TRUE	-8.53125	7.17088e-39	TRUE	Histone H2B.10
contig13455	0	0	214.808	-8.7476	2.46416e-43	TRUE	-8.71447	5.0518e-43	TRUE	Histone H2B.5
contig13486	0	0	22.0316	-5.4622	1.07532e-06	TRUE	-5.42907	1.24776e-06	TRUE	UPF0727 protein
contig13488	0	0	199.563	-8.6414	7.2781e-41	TRUE	-8.60827	1.44212e-40	TRUE	UPF0727 protein
contig13493	0	0	44.0631	-6.4622	6.78896e-12	TRUE	-6.42907	8.667e-12	TRUE	hypothetical protein
contig13494	0	0	113.305	-7.82477	6.85935e-26	TRUE	-7.79164	1.09575e-25	TRUE	conserved hypothetical protein
contig13495	0	0	206.732	-8.69232	4.95318e-42	TRUE	-8.65919	9.97415e-42	TRUE	conserved hypothetical protein
contig13496	0	0	109.109	-7.77032	4.16706e-25	TRUE	-7.73719	6.57856e-25	TRUE	conserved hypothetical protein
contig13499	0	0	56.8086	-6.82874	1.10317e-14	TRUE	-6.79561	1.47691e-14	TRUE	hypothetical protein
contig13531	0	0	29.3754	-5.87724	1.70779e-08	TRUE	-5.84411	2.05089e-08	TRUE	hypothetical protein
contig13540	0	0	40.4344	-6.33821	4.47884e-11	TRUE	-6.30508	5.63627e-11	TRUE	mitogen-activated protein kinase kinase 10??2??
contig13553	0	0	31.9714	-5.99941	4.11116e-09	TRUE	-5.96628	4.99395e-09	TRUE	hypothetical protein
contig13579	0	0	66.0947	-7.04716	1.21627e-16	TRUE	-7.01403	1.68179e-16	TRUE	hypothetical protein
contig13609	0	0	115.851	-7.85683	2.31178e-26	TRUE	-7.8237	3.71922e-26	TRUE	conserved hypothetical protein
contig13611	0	0	79.3136	-7.31019	2.44461e-19	TRUE	-7.27706	3.53004e-19	TRUE	hypothetical protein
contig13677	0	0	65.1549	-7.0265	1.90811e-16	TRUE	-6.99337	2.63001e-16	TRUE	conserved hypothetical protein
contig13701	0	0	44.0631	-6.4622	6.78896e-12	TRUE	-6.42907	8.667e-12	TRUE	conserved hypothetical protein
contig13729	0	0	64.695	-7.01628	2.37967e-16	TRUE	-6.98315	3.27485e-16	TRUE	Photosystem II 10 kDa polypeptide, chloroplastic
contig13730	0	0	154.468	-8.27187	2.82459e-33	TRUE	-8.23874	5.02874e-33	TRUE	Photosystem II 10 kDa polypeptide, chloroplastic
contig13779	0	0	63.3534	-6.98605	4.54012e-16	TRUE	-6.95292	6.21934e-16	TRUE	hypothetical protein
contig13815	0	0	55.8282	-6.80362	1.78959e-14	TRUE	-6.77049	2.38747e-14	TRUE	Cellulose synthase A catalytic subunit 9 [UDP-forming]
contig13816	0	0	23.4602	-5.55284	4.73463e-07	TRUE	-5.51971	5.53214e-07	TRUE	hypothetical protein
contig13867	0	0	39.5049	-6.30466	7.29584e-11	TRUE	-6.27153	9.14686e-11	TRUE	hypothetical protein
contig13875	0	0	19.2545	-5.26782	5.41672e-06	TRUE	-5.23469	6.19845e-06	TRUE	conserved hypothetical protein
contig13977	0	0	23.3804	-5.54793	4.95564e-07	TRUE	-5.5148	5.78814e-07	TRUE	hypothetical protein
contig14003	0	0	75.5368	-7.23981	1.4089e-18	TRUE	-7.20668	2.00999e-18	TRUE	Vesicle-fusing ATPase
contig14009	0	0	46.4449	-6.53815	1.99758e-12	TRUE	-6.50502	2.57377e-12	TRUE	hypothetical protein
contig14020	0	0	74.7157	-7.22404	2.06655e-18	TRUE	-7.19091	2.94038e-18	TRUE	hypothetical protein
contig14086	0	0	12.6357	-4.66014	0.000293243	TRUE	-4.62701	0.000323686	TRUE	NAC transcription factor NTL5
contig14124	0	0	54.4104	-6.76651	3.61258e-14	TRUE	-6.73338	4.79488e-14	TRUE	Beta-galactosidase 15
contig14147	0	0	27.9425	-5.80509	3.7801e-08	TRUE	-5.77196	4.51032e-08	TRUE	hypothetical protein
contig14243	0	0	61.3736	-6.94024	1.18354e-15	TRUE	-6.90711	1.61022e-15	TRUE	hypothetical protein
contig14268	0	0	52.8757	-6.72523	7.75715e-14	TRUE	-6.6921	1.02384e-13	TRUE	hypothetical protein
contig14285	0	0	16.5237	-5.04716	2.74095e-05	TRUE	-5.01403	3.09193e-05	TRUE	Nucleotide pyrophosphatase/phosphodiesterase (Fragments)
contig14319	0	0	109.175	-7.7712	4.04888e-25	TRUE	-7.73807	6.39319e-25	TRUE	Lipoxygenase 2
contig14320	0	0	54.8445	-6.77797	2.91241e-14	TRUE	-6.74484	3.87164e-14	TRUE	Lipoxygenase 1
contig14321	0	0	17.9944	-5.17017	1.13996e-05	TRUE	-5.13704	1.296e-05	TRUE	Lipoxygenase 1
contig14461	0	0	100.79	-7.6559	1.55842e-23	TRUE	-7.62277	2.40218e-23	TRUE	hypothetical protein
contig14476	0	0	37.977	-6.24775	1.63401e-10	TRUE	-6.21462	2.03585e-10	TRUE	hypothetical protein
contig14498	0	0	24.2892	-5.60294	2.95145e-07	TRUE	-5.56981	3.46229e-07	TRUE	hypothetical protein
contig14598	0	0	44.419	-6.4738	5.65055e-12	TRUE	-6.44067	7.22368e-12	TRUE	conserved hypothetical protein
contig14605	0	0	27.9425	-5.80509	3.7801e-08	TRUE	-5.77196	4.51032e-08	TRUE	hypothetical protein
contig14662	0	0	66.0947	-7.04716	1.21627e-16	TRUE	-7.01403	1.68179e-16	TRUE	hypothetical protein
contig14680	0	0	14.8143	-4.88962	7.69665e-05	TRUE	-4.85649	8.60155e-05	TRUE	AKIN gamma
contig14686	0	0	19.4176	-5.27999	4.92158e-06	TRUE	-5.24686	5.63656e-06	TRUE	hypothetical protein
contig14739	0	0	130.752	-8.03139	4.39876e-29	TRUE	-7.99826	7.36836e-29	TRUE	conserved hypothetical protein
contig14789	0	0	78.5582	-7.29639	3.46535e-19	TRUE	-7.26326	4.99198e-19	TRUE	hypothetical protein
contig14840	0	0	27.4954	-5.78182	4.8498e-08	TRUE	-5.74869	5.77489e-08	TRUE	hypothetical protein
contig14842	0	0	25.0413	-5.64694	1.92625e-07	TRUE	-5.61381	2.26771e-07	TRUE	conserved hypothetical protein
contig14843	0	0	29.6926	-5.89273	1.43352e-08	TRUE	-5.8596	1.72396e-08	TRUE	conserved hypothetical protein
contig14893	0	0	15.7296	-4.97611	4.42005e-05	TRUE	-4.94298	4.96466e-05	TRUE	conserved hypothetical protein
contig14909	0	0	13.6929	-4.77606	0.000152737	TRUE	-4.74293	0.000169622	TRUE	conserved hypothetical protein
contig14929	0	0	25.1789	-5.65484	1.78197e-07	TRUE	-5.62171	2.09921e-07	TRUE	hypothetical protein
contig15116	0	0	113.617	-7.82874	6.00145e-26	TRUE	-7.79561	9.5954e-26	TRUE	hypothetical protein
contig15139	0	0	19.9242	-5.31715	3.65738e-06	TRUE	-5.28402	4.1995e-06	TRUE	hypothetical protein
contig15158	0	0	24.1188	-5.59278	3.25201e-07	TRUE	-5.55965	3.81178e-07	TRUE	hypothetical protein
contig15193	0	0	53.7019	-6.7476	5.13821e-14	TRUE	-6.71447	6.80226e-14	TRUE	70 kDa peptidyl-prolyl isomerase
contig15220	0	0	63.7944	-6.99606	3.67052e-16	TRUE	-6.96293	5.03573e-16	TRUE	Pyruvate dehydrogenase E1 component subunit beta
contig15223	0	0	97.2714	-7.60464	7.34648e-23	TRUE	-7.57151	1.12077e-22	TRUE	Apyrase
contig15230	0	0	33.5309	-6.06812	1.76331e-09	TRUE	-6.03499	2.1564e-09	TRUE	hypothetical protein
contig15253	0	0	95.4701	-7.57767	1.63249e-22	TRUE	-7.54454	2.47725e-22	TRUE	conserved hypothetical protein
contig15280	0	0	29.0649	-5.8619	2.0276e-08	TRUE	-5.82877	2.43158e-08	TRUE	hypothetical protein
contig15334	0	0	41.5338	-6.37691	2.52121e-11	TRUE	-6.34378	3.18672e-11	TRUE	hypothetical protein
contig15376	0	0	41.9137	-6.39005	2.06847e-11	TRUE	-6.35692	2.61842e-11	TRUE	hypothetical protein
contig15378	0	0	140.044	-8.13044	9.59131e-31	TRUE	-8.09731	1.6462e-30	TRUE	UPF0557 protein C10orf119 homolog
contig15398	0	0	21.6841	-5.43926	1.31428e-06	TRUE	-5.40613	1.52243e-06	TRUE	conserved hypothetical protein
contig15407	0	0	66.414	-7.05411	1.04401e-16	TRUE	-7.02098	1.44516e-16	TRUE	hypothetical protein
contig15408	0	0	129.695	-8.01968	6.82375e-29	TRUE	-7.98655	1.13984e-28	TRUE	hypothetical protein
contig15472	0	0	99.2287	-7.63338	3.09603e-23	TRUE	-7.60025	4.75055e-23	TRUE	conserved hypothetical protein
contig15475	0	0	24.6374	-5.62348	2.42173e-07	TRUE	-5.59035	2.84559e-07	TRUE	hypothetical protein
contig15488	0	0	45.2227	-6.49967	3.73699e-12	TRUE	-6.46654	4.7923e-12	TRUE	Shaggy-related protein kinase kappa
contig15535	0	0	20.2172	-5.33821	3.08175e-06	TRUE	-5.30508	3.5438e-06	TRUE	conserved hypothetical protein
contig15614	0	0	35.6158	-6.15514	5.74418e-10	TRUE	-6.12201	7.08705e-10	TRUE	hypothetical protein
contig15684	0	0	36.0832	-6.17395	4.47388e-10	TRUE	-6.14082	5.53058e-10	TRUE	hypothetical protein
contig15692	0	0	112.686	-7.81686	8.9431e-26	TRUE	-7.78373	1.42615e-25	TRUE	hypothetical protein
contig15722	0	0	31.3874	-5.97281	5.65407e-09	TRUE	-5.93968	6.8507e-09	TRUE	hypothetical protein
contig15737	0	0	55.6587	-6.79923	1.94604e-14	TRUE	-6.7661	2.5946e-14	TRUE	hypothetical protein
contig15776	0	0	54.5543	-6.77032	3.3634e-14	TRUE	-6.73719	4.46648e-14	TRUE	hypothetical protein
contig15843	0	0	16.8477	-5.07517	2.25733e-05	TRUE	-5.04204	2.55081e-05	TRUE	conserved hypothetical protein
contig15887	0	0	26.7465	-5.74198	7.37255e-08	TRUE	-5.70885	8.7487e-08	TRUE	hypothetical protein
contig15902	0	0	185.78	-8.53815	1.36303e-38	TRUE	-8.50502	2.61662e-38	TRUE	hypothetical protein
contig15934	0	0	21.2813	-5.41221	1.65943e-06	TRUE	-5.37908	1.91841e-06	TRUE	hypothetical protein
contig15942	0	0	27.9425	-5.80509	3.7801e-08	TRUE	-5.77196	4.51032e-08	TRUE	hypothetical protein
contig15985	0	0	37.2566	-6.22012	2.39447e-10	TRUE	-6.18699	2.97449e-10	TRUE	Alpha-galactosidase
contig15991	0	0	30.1484	-5.91471	1.11528e-08	TRUE	-5.88158	1.34396e-08	TRUE	hypothetical protein
contig15998	0	0	155.049	-8.27728	2.23984e-33	TRUE	-8.24415	3.99346e-33	TRUE	Uracil phosphoribosyltransferase
contig16002	0	0	181.573	-8.50511	6.85192e-38	TRUE	-8.47198	1.3025e-37	TRUE	Quercetin 3-O-methyltransferase 1
contig16004	0	0	213.853	-8.74117	3.50847e-43	TRUE	-8.70804	7.17763e-43	TRUE	Quercetin 3-O-methyltransferase 1
contig16024	0	0	39.8715	-6.31798	6.01714e-11	TRUE	-6.28485	7.55494e-11	TRUE	conserved hypothetical protein
contig16025	0	0	78.7081	-7.29914	3.23331e-19	TRUE	-7.26601	4.65995e-19	TRUE	conserved hypothetical protein
contig16053	0	0	150.412	-8.23348	1.43553e-32	TRUE	-8.20035	2.5299e-32	TRUE	Peroxidase 4
contig16066	0	0	39.9642	-6.32134	5.73121e-11	TRUE	-6.28821	7.19863e-11	TRUE	hypothetical protein
contig16067	0	0	101.086	-7.66014	1.36828e-23	TRUE	-7.62701	2.11091e-23	TRUE	hypothetical protein
contig16072	0	0	83.1513	-7.37837	4.19524e-20	TRUE	-7.34524	6.13167e-20	TRUE	Cellulose synthase A catalytic subunit 7 [UDP-forming]
contig16127	0	0	45.5221	-6.5092	3.20441e-12	TRUE	-6.47607	4.11408e-12	TRUE
contig16151	0	0	129.695	-8.01968	6.82375e-29	TRUE	-7.98655	1.13984e-28	TRUE	hypothetical protein
contig16159	0	0	145.018	-8.18078	1.26713e-31	TRUE	-8.14765	2.20279e-31	TRUE	hypothetical protein
contig16160	0	0	25.7447	-5.6869	1.29463e-07	TRUE	-5.65377	1.52916e-07	TRUE	hypothetical protein
contig16226	0	0	55.4342	-6.7934	2.17456e-14	TRUE	-6.76027	2.89694e-14	TRUE	hypothetical protein
contig16241	0	0	95.4701	-7.57767	1.63249e-22	TRUE	-7.54454	2.47725e-22	TRUE	hypothetical protein
contig16354	0	0	30.3481	-5.92423	9.99338e-09	TRUE	-5.8911	1.20532e-08	TRUE	Probable protein phosphatase 2C 62
contig16358	0	0	17.4463	-5.12555	1.57898e-05	TRUE	-5.09242	1.78994e-05	TRUE	conserved hypothetical protein
contig16364	0	0	35.0706	-6.13289	7.69355e-10	TRUE	-6.09976	9.47041e-10	TRUE	hypothetical protein
contig16372	0	0	42.4311	-6.40775	1.58044e-11	TRUE	-6.37462	2.00474e-11	TRUE	hypothetical protein
contig16415	0	0	71.1087	-7.15265	1.12333e-17	TRUE	-7.11952	1.57956e-17	TRUE	Proline iminopeptidase
contig16434	0	0	20.3368	-5.34672	2.87393e-06	TRUE	-5.31359	3.30681e-06	TRUE	hypothetical protein
contig16490	0	0	40.5138	-6.34104	4.2963e-11	TRUE	-6.30791	5.40828e-11	TRUE	Syntaxin-22
contig16511	0	0	17.4463	-5.12555	1.57898e-05	TRUE	-5.09242	1.78994e-05	TRUE	hypothetical protein
contig16532	0	0	51.4895	-6.6869	1.5525e-13	TRUE	-6.65377	2.03866e-13	TRUE	hypothetical protein
contig16571	0	0	415.025	-9.69775	9.40111e-73	TRUE	-9.66462	2.83297e-72	TRUE	leucine-rich repeat-like protein
contig16581	0	0	38.4014	-6.26378	1.30545e-10	TRUE	-6.23065	1.62932e-10	TRUE	hypothetical protein
contig16586	0	0	71.6025	-7.16264	8.90051e-18	TRUE	-7.12951	1.25358e-17	TRUE	Casein kinase II subunit beta-3
contig16592	0	0	40.1979	-6.32975	5.06982e-11	TRUE	-6.29662	6.37389e-11	TRUE	1-phosphatidylinositol-3-phosphate 5-kinase FAB1
contig16625	0	0	20.5804	-5.3639	2.49356e-06	TRUE	-5.33077	2.87266e-06	TRUE	2-C-methyl-D-erythritol 4-phosphate cytidylyltransferase, chloroplastic
contig16657	0	0	40.5936	-6.34388	4.12059e-11	TRUE	-6.31075	5.18875e-11	TRUE	Probable cinnamyl alcohol dehydrogenase 8C
contig16685	0	0	51.2973	-6.68151	1.70966e-13	TRUE	-6.64838	2.24344e-13	TRUE	hypothetical protein
contig16692	0	0	39.0559	-6.28817	9.24111e-11	TRUE	-6.25504	1.15646e-10	TRUE	hypothetical protein
contig16745	0	0	47.0811	-6.55778	1.4435e-12	TRUE	-6.52465	1.8644e-12	TRUE	Ribose-phosphate pyrophosphokinase 4
contig16802	0	0	46.1332	-6.52843	2.34291e-12	TRUE	-6.4953	3.0151e-12	TRUE	26S proteasome non-ATPase regulatory subunit 8
contig16805	0	0	61.1008	-6.93382	1.35119e-15	TRUE	-6.90069	1.83656e-15	TRUE	hypothetical protein
contig16873	0	0	129.289	-8.01515	8.08059e-29	TRUE	-7.98202	1.34833e-28	TRUE	conserved hypothetical protein
contig16875	0	0	57.1629	-6.83771	9.26577e-15	TRUE	-6.80458	1.24206e-14	TRUE	Probable ribose-5-phosphate isomerase
contig16893	0	0	114.089	-7.83471	4.90546e-26	TRUE	-7.80158	7.8534e-26	TRUE	hypothetical protein
contig16901	0	0	78.1119	-7.28817	4.26021e-19	TRUE	-7.25504	6.12827e-19	TRUE	Ubiquitin carrier protein E2 22
contig16982	0	0	48.0688	-6.58773	8.73094e-13	TRUE	-6.5546	1.13192e-12	TRUE	conserved hypothetical protein
contig16992	0	0	73.7989	-7.20623	3.17276e-18	TRUE	-7.1731	4.50091e-18	TRUE	Beta-galactosidase 9
contig16994	0	0	75.9541	-7.24775	1.16e-18	TRUE	-7.21462	1.65713e-18	TRUE	Beta-galactosidase 9
contig17040	0	0	25.8739	-5.69413	1.20372e-07	TRUE	-5.661	1.42264e-07	TRUE	Xylanase inhibitor protein 1
contig17057	0	0	138.4	-8.11339	1.87991e-30	TRUE	-8.08026	3.21286e-30	TRUE	hypothetical protein
contig17077	0	0	17.7619	-5.15141	1.3087e-05	TRUE	-5.11828	1.48601e-05	TRUE	hypothetical protein
contig17081	0	0	121.661	-7.92742	1.97051e-27	TRUE	-7.89429	3.22116e-27	TRUE	hypothetical protein
contig17092	0	0	39.2791	-6.29639	8.21614e-11	TRUE	-6.26326	1.02912e-10	TRUE	hypothetical protein
contig17096	0	0	48.0688	-6.58773	8.73094e-13	TRUE	-6.5546	1.13192e-12	TRUE	hypothetical protein
contig17103	0	0	42.5625	-6.41221	1.4762e-11	TRUE	-6.37908	1.8735e-11	TRUE	hypothetical protein
contig17111	0	0	29.3754	-5.87724	1.70779e-08	TRUE	-5.84411	2.05089e-08	TRUE	hypothetical protein
contig17127	0	0	78.5582	-7.29639	3.46535e-19	TRUE	-7.26326	4.99198e-19	TRUE	hypothetical protein
contig17168	0	0	28.4043	-5.82874	2.92406e-08	TRUE	-5.79561	3.49623e-08	TRUE	hypothetical protein
contig17246	0	0	24.3753	-5.60805	2.81041e-07	TRUE	-5.57492	3.29819e-07	TRUE	hypothetical protein
contig17298	0	0	18.9885	-5.24775	6.33422e-06	TRUE	-5.21462	7.23847e-06	TRUE	conserved hypothetical protein
contig17324	0	0	55.6587	-6.79923	1.94604e-14	TRUE	-6.7661	2.5946e-14	TRUE	hypothetical protein
contig17326	0	0	56.343	-6.81686	1.38786e-14	TRUE	-6.78373	1.85495e-14	TRUE	hypothetical protein
contig17387	0	0	49.8105	-6.63908	3.61414e-13	TRUE	-6.60595	4.71634e-13	TRUE	conserved hypothetical protein
contig17404	0	0	39.8484	-6.31715	6.09062e-11	TRUE	-6.28402	7.64649e-11	TRUE	hypothetical protein
contig17492	0	0	187.043	-8.54793	8.40478e-39	TRUE	-8.5148	1.61822e-38	TRUE	Histone H1
contig17503	0	0	163.663	-8.35528	7.34311e-35	TRUE	-8.32215	1.33731e-34	TRUE	C-1-tetrahydrofolate synthase, cytoplasmic
contig17522	0	0	37.7684	-6.23981	1.82501e-10	TRUE	-6.20668	2.27188e-10	TRUE	conserved hypothetical protein
contig17545	0	0	144.408	-8.17471	1.62236e-31	TRUE	-8.14158	2.81595e-31	TRUE	hypothetical protein
contig17546	0	0	26.7465	-5.74198	7.37255e-08	TRUE	-5.70885	8.7487e-08	TRUE	conserved hypothetical protein
contig17552	0	0	41.9137	-6.39005	2.06847e-11	TRUE	-6.35692	2.61842e-11	TRUE	hypothetical protein
contig17591	0	0	102.595	-7.68151	7.06485e-24	TRUE	-7.64838	1.09472e-23	TRUE	hypothetical protein
contig17625	0	0	105.346	-7.71969	2.12745e-24	TRUE	-7.68656	3.32279e-24	TRUE	Apyrase
contig17626	0	0	135.312	-8.08084	6.68169e-30	TRUE	-8.04771	1.13278e-29	TRUE	Nucleoside-triphosphatase
contig17627	0	0	44.6354	-6.48081	5.05472e-12	TRUE	-6.44768	6.4674e-12	TRUE	hypothetical protein
contig17630	0	0	43.2317	-6.43472	1.04339e-11	TRUE	-6.40159	1.3277e-11	TRUE	hypothetical protein
contig17666	0	0	38.8353	-6.27999	1.03813e-10	TRUE	-6.24686	1.29798e-10	TRUE	hypothetical protein
contig17686	0	0	52.7405	-6.72154	8.29913e-14	TRUE	-6.68841	1.09483e-13	TRUE	conserved hypothetical protein
contig17708	0	0	179.318	-8.48707	1.63471e-37	TRUE	-8.45394	3.09102e-37	TRUE	hypothetical protein
contig17716	0	0	79.4008	-7.31178	2.34814e-19	TRUE	-7.27865	3.39167e-19	TRUE	Uncharacterized protein CPn_0526/CP_0226/CPj0526/CpB0547
contig17740	0	0	34.1982	-6.09655	1.22996e-09	TRUE	-6.06342	1.50845e-09	TRUE	conserved hypothetical protein
contig17744	0	0	120.594	-7.91471	3.09144e-27	TRUE	-7.88158	5.03886e-27	TRUE	hypothetical protein
contig17764	0	0	37.7684	-6.23981	1.82501e-10	TRUE	-6.20668	2.27188e-10	TRUE	hypothetical protein
contig17771	0	0	23.0666	-5.52843	5.93087e-07	TRUE	-5.4953	6.91672e-07	TRUE	hypothetical protein
contig17780	0	0	56.5749	-6.82279	1.23788e-14	TRUE	-6.78966	1.65587e-14	TRUE	hypothetical protein
contig17782	0	0	45.4619	-6.50729	3.30497e-12	TRUE	-6.47416	4.2422e-12	TRUE	3'-N-debenzoyl-2'-deoxytaxol N-benzoyltransferase
contig17810	0	0	37.562	-6.2319	2.03609e-10	TRUE	-6.19877	2.53249e-10	TRUE	chloroplast lipocalin
contig17832	0	0	38.8353	-6.27999	1.03813e-10	TRUE	-6.24686	1.29798e-10	TRUE	speckle-type POZ protein
contig17846	0	0	56.8086	-6.82874	1.10317e-14	TRUE	-6.79561	1.47691e-14	TRUE	hypothetical protein
contig17893	0	0	120.359	-7.9119	3.41358e-27	TRUE	-7.87877	5.56036e-27	TRUE	Mavicyanin
contig17896	0	0	20.099	-5.32975	3.30209e-06	TRUE	-5.29662	3.79491e-06	TRUE	hypothetical protein
contig17909	0	0	75.5368	-7.23981	1.4089e-18	TRUE	-7.20668	2.00999e-18	TRUE	conserved hypothetical protein
contig17910	0	0	17.7619	-5.15141	1.3087e-05	TRUE	-5.11828	1.48601e-05	TRUE	hypothetical protein
contig17911	0	0	77.3791	-7.27457	5.98254e-19	TRUE	-7.24144	8.58567e-19	TRUE	conserved hypothetical protein
contig17912	0	0	21.2813	-5.41221	1.65943e-06	TRUE	-5.37908	1.91841e-06	TRUE	hypothetical protein
contig17933	0	0	98.1978	-7.61832	4.87829e-23	TRUE	-7.58519	7.46262e-23	TRUE	hypothetical protein
contig17946	0	0	17.6252	-5.14027	1.41944e-05	TRUE	-5.10714	1.61061e-05	TRUE	conserved hypothetical protein
contig18013	0	0	24.3322	-5.60549	2.88018e-07	TRUE	-5.57236	3.37938e-07	TRUE	conserved hypothetical protein
contig18019	0	0	21.2813	-5.41221	1.65943e-06	TRUE	-5.37908	1.91841e-06	TRUE	SEC12-like protein 2
contig18038	0	0	63.9427	-6.99941	3.41734e-16	TRUE	-6.96628	4.69077e-16	TRUE	ADP-ribosylation factor GTPase-activating protein AGD3
contig18059	0	0	138.71	-8.11663	1.65554e-30	TRUE	-8.0835	2.83168e-30	TRUE	conserved hypothetical protein
contig18126	0	0	26.9563	-5.75325	6.55524e-08	TRUE	-5.72012	7.78636e-08	TRUE	hypothetical protein
contig18128	0	0	37.3578	-6.22404	2.26911e-10	TRUE	-6.19091	2.81994e-10	TRUE	hypothetical protein
contig18149	0	0	42.6947	-6.41668	1.37831e-11	TRUE	-6.38355	1.75018e-11	TRUE	conserved hypothetical protein
contig18153	0	0	47.6248	-6.57434	1.09428e-12	TRUE	-6.54121	1.41628e-12	TRUE	Auxin-binding protein 4
contig18161	0	0	112.686	-7.81686	8.9431e-26	TRUE	-7.78373	1.42615e-25	TRUE	conserved hypothetical protein
contig18180	0	0	23.4602	-5.55284	4.73463e-07	TRUE	-5.51971	5.53214e-07	TRUE	Uncharacterized GPI-anchored protein At3g06035
contig18196	0	0	50.3578	-6.65484	2.74235e-13	TRUE	-6.62171	3.58601e-13	TRUE	Probable glutathione S-transferase GSTU6
contig18236	0	0	59.6984	-6.90032	2.67483e-15	TRUE	-6.86719	3.61788e-15	TRUE	Thioredoxin domain-containing protein 9 homolog
contig18282	0	0	51.1066	-6.67614	1.88151e-13	TRUE	-6.64301	2.4672e-13	TRUE	hypothetical protein
contig18307	0	0	21.4808	-5.42567	1.47831e-06	TRUE	-5.39254	1.71071e-06	TRUE	hypothetical protein
contig18326	0	0	33.5309	-6.06812	1.76331e-09	TRUE	-6.03499	2.1564e-09	TRUE	hypothetical protein
contig18335	0	0	112.686	-7.81686	8.9431e-26	TRUE	-7.78373	1.42615e-25	TRUE	La domain containing protein, expressed
contig18347	0	0	25.6487	-5.68151	1.36669e-07	TRUE	-5.64838	1.61355e-07	TRUE	hypothetical protein
contig18414	0	0	12.4526	-4.63908	0.00032853	TRUE	-4.60595	0.000362249	TRUE	conserved hypothetical protein
contig18424	0	0	70.501	-7.14027	1.49664e-17	TRUE	-7.10714	2.10026e-17	TRUE	conserved hypothetical protein
contig18458	0	0	13.3214	-4.73637	0.000191952	TRUE	-4.70324	0.00021272	TRUE	lipin, N-terminal conserved region family protein, expressed
contig18460	0	0	74.9874	-7.22927	1.82035e-18	TRUE	-7.19614	2.59235e-18	TRUE	trafficking protein particle complex protein 2
contig18467	0	0	46.9204	-6.55284	1.56681e-12	TRUE	-6.51971	2.02243e-12	TRUE	Beta-fructofuranosidase, insoluble isoenzyme 1
contig18482	0	0	43.2317	-6.43472	1.04339e-11	TRUE	-6.40159	1.3277e-11	TRUE	Palmitoyltransferase akr1
contig18548	0	0	109.689	-7.77797	3.24402e-25	TRUE	-7.74484	5.12978e-25	TRUE	hypothetical protein
contig18589	0	0	17.4463	-5.12555	1.57898e-05	TRUE	-5.09242	1.78994e-05	TRUE	UPF0183 protein At3g51130
contig18614	0	0	28.8817	-5.85278	2.24398e-08	TRUE	-5.81965	2.68885e-08	TRUE	hypothetical protein
contig18677	0	0	27.9425	-5.80509	3.7801e-08	TRUE	-5.77196	4.51032e-08	TRUE	hypothetical protein
contig18738	0	0	11.3994	-4.51159	0.000633921	TRUE	-4.47846	0.000694636	TRUE	conserved hypothetical protein
contig18746	0	0	43.5053	-6.44382	9.0563e-12	TRUE	-6.41069	1.15364e-11	TRUE	hypothetical protein
contig18751	0	0	14.4408	-4.85278	9.66301e-05	TRUE	-4.81965	0.000107766	TRUE	tRNA pseudouridine synthase A
contig18791	0	0	132.189	-8.04716	2.42511e-29	TRUE	-8.01403	4.07778e-29	TRUE	hypothetical protein
contig18803	0	0	112.379	-7.81293	1.02017e-25	TRUE	-7.7798	1.62545e-25	TRUE	hypothetical protein
contig18805	0	0	58.7508	-6.87724	4.2505e-15	TRUE	-6.84411	5.72992e-15	TRUE	hypothetical protein
contig18849	0	0	29.1265	-5.86496	1.9597e-08	TRUE	-5.83183	2.35079e-08	TRUE	Myb-related protein Hv33
contig18850	0	0	35.764	-6.16114	5.3061e-10	TRUE	-6.12801	6.55062e-10	TRUE	Myb-related protein Hv33
contig18861	0	0	119.2	-7.89793	5.57489e-27	TRUE	-7.8648	9.05213e-27	TRUE	hypothetical protein
contig18881	0	0	56.343	-6.81686	1.38786e-14	TRUE	-6.78373	1.85495e-14	TRUE	hypothetical protein
contig18888	0	0	222.535	-8.79858	1.4311e-44	TRUE	-8.76545	2.98398e-44	TRUE	proline-rich protein
contig18889	0	0	596.361	-10.2207	3.0471e-96	TRUE	-10.1876	1.22576e-95	TRUE	proline-rich protein
contig18890	0	0	172.154	-8.42825	2.63221e-36	TRUE	-8.39512	4.89313e-36	TRUE	proline-rich protein
contig18905	0	0	26.7465	-5.74198	7.37255e-08	TRUE	-5.70885	8.7487e-08	TRUE	conserved hypothetical protein
contig18923	0	0	19.528	-5.28817	4.613e-06	TRUE	-5.25504	5.28612e-06	TRUE	conserved hypothetical protein
contig18934	0	0	36.7585	-6.20071	3.12077e-10	TRUE	-6.16758	3.86874e-10	TRUE	UPF0308 protein At2g37240, chloroplastic
contig19043	0	0	30.9633	-5.95318	7.13093e-09	TRUE	-5.92005	8.62407e-09	TRUE	hypothetical protein
contig19064	0	0	105.751	-7.72523	1.78382e-24	TRUE	-7.6921	2.78933e-24	TRUE	hypothetical protein
contig19094	0	0	34.7164	-6.11824	9.30605e-10	TRUE	-6.08511	1.14382e-09	TRUE	hypothetical protein
contig19105	0	0	70.6217	-7.14274	1.41368e-17	TRUE	-7.10961	1.98463e-17	TRUE	hypothetical protein
contig19119	0	0	24.9958	-5.64431	1.97654e-07	TRUE	-5.61118	2.32642e-07	TRUE	hypothetical protein
contig19124	0	0	41.1607	-6.3639	3.06308e-11	TRUE	-6.33077	3.86588e-11	TRUE	hypothetical protein
contig19147	0	0	87.7512	-7.45605	5.18514e-21	TRUE	-7.42292	7.68711e-21	TRUE	hypothetical protein
contig19154	0	0	34.5419	-6.11098	1.02215e-09	TRUE	-6.07785	1.25541e-09	TRUE	hypothetical protein
contig19184	0	0	184.121	-8.52521	2.57403e-38	TRUE	-8.49208	4.92231e-38	TRUE	hypothetical protein
contig19196	0	0	58.2529	-6.86496	5.42466e-15	TRUE	-6.83183	7.29989e-15	TRUE	Transcription factor bHLH128
contig19202	0	0	26.6428	-5.73637	7.81372e-08	TRUE	-5.70324	9.26779e-08	TRUE	hypothetical protein
contig19208	0	0	115.527	-7.85278	2.65473e-26	TRUE	-7.81965	4.26711e-26	TRUE	hypothetical protein
contig19262	0	0	34.0289	-6.08939	1.34752e-09	TRUE	-6.05626	1.65143e-09	TRUE	hypothetical protein
contig19275	0	0	28.2293	-5.81982	3.22256e-08	TRUE	-5.78669	3.85009e-08	TRUE	conserved hypothetical protein
contig19289	0	0	146.877	-8.19916	5.96988e-32	TRUE	-8.16603	1.04274e-31	TRUE	conserved hypothetical protein
contig19299	0	0	59.0875	-6.88548	3.60498e-15	TRUE	-6.85235	4.8655e-15	TRUE	Myb family transcription factor APL
contig19309	0	0	121.303	-7.92317	2.29147e-27	TRUE	-7.89004	3.74219e-27	TRUE	hypothetical protein
contig19310	0	0	48.7507	-6.60805	6.17736e-13	TRUE	-6.57492	8.02925e-13	TRUE	hypothetical protein
contig19318	0	0	180.891	-8.49967	8.91207e-38	TRUE	-8.46654	1.6914e-37	TRUE	conserved hypothetical protein
contig19319	0	0	153.605	-8.26378	3.98855e-33	TRUE	-8.23065	7.08573e-33	TRUE	Wound-induced protein 1
contig19324	0	0	99.6209	-7.63908	2.60494e-23	TRUE	-7.60595	4.00162e-23	TRUE	hypothetical protein
contig19325	0	0	60.2969	-6.91471	1.99789e-15	TRUE	-6.88158	2.70795e-15	TRUE	hypothetical protein
contig19334	0	0	134.255	-8.06953	1.03298e-29	TRUE	-8.0364	1.74641e-29	TRUE	conserved hypothetical protein
contig19358	0	0	48.7507	-6.60805	6.17736e-13	TRUE	-6.57492	8.02925e-13	TRUE	hypothetical protein
contig19380	0	0	87.9008	-7.4585	4.84611e-21	TRUE	-7.42537	7.18779e-21	TRUE	hypothetical protein
contig19382	0	0	118.107	-7.88465	8.85791e-27	TRUE	-7.85152	1.43398e-26	TRUE	conserved hypothetical protein
contig19399	0	0	105.751	-7.72523	1.78382e-24	TRUE	-7.6921	2.78933e-24	TRUE	hypothetical protein
contig19407	0	0	48.7507	-6.60805	6.17736e-13	TRUE	-6.57492	8.02925e-13	TRUE	Probable galacturonosyltransferase-like 4
contig19446	0	0	56.343	-6.81686	1.38786e-14	TRUE	-6.78373	1.85495e-14	TRUE	hypothetical protein
contig19505	0	0	276.799	-9.11339	5.5707e-53	TRUE	-9.08026	1.30067e-52	TRUE	hypothetical protein
contig19527	0	0	197.021	-8.6229	1.89793e-40	TRUE	-8.58977	3.739e-40	TRUE	Histone H2A.1
contig19528	0	0	298.053	-9.22012	3.68335e-56	TRUE	-9.18699	8.96864e-56	TRUE	Protein H2A.6
contig19529	0	0	172.927	-8.43472	1.94752e-36	TRUE	-8.40159	3.62703e-36	TRUE	Histone H2A.1
contig19552	0	0	53.8421	-6.75136	4.79185e-14	TRUE	-6.71823	6.34696e-14	TRUE	hypothetical protein
contig19592	0	0	61.9265	-6.95318	9.05136e-16	TRUE	-6.92005	1.23381e-15	TRUE	conserved hypothetical protein
contig19601	0	0	92.8898	-7.53815	5.15213e-22	TRUE	-7.50502	7.75815e-22	TRUE	hypothetical protein
contig19613	0	0	39.2791	-6.29639	8.21614e-11	TRUE	-6.26326	1.02912e-10	TRUE	conserved hypothetical protein
contig19622	0	0	49.571	-6.63212	4.07877e-13	TRUE	-6.59899	5.31789e-13	TRUE	HvB12D
contig19669	0	0	32.2716	-6.01289	3.49121e-09	TRUE	-5.97976	4.24641e-09	TRUE	hypothetical protein
contig19670	0	0	115.204	-7.84875	3.04645e-26	TRUE	-7.81562	4.89237e-26	TRUE	hypothetical protein
contig19680	0	0	227.611	-8.83112	2.23517e-45	TRUE	-8.79799	4.71207e-45	TRUE	Protein H2A.5
contig19682	0	0	109.689	-7.77797	3.24402e-25	TRUE	-7.74484	5.12978e-25	TRUE	hypothetical protein
contig19685	0	0	30.8244	-5.9467	7.69461e-09	TRUE	-5.91357	9.3001e-09	TRUE	hypothetical protein
contig19686	0	0	48.4927	-6.60039	7.04047e-13	TRUE	-6.56726	9.1422e-13	TRUE	conserved hypothetical protein
contig19721	0	0	54.9908	-6.78182	2.70871e-14	TRUE	-6.74869	3.60276e-14	TRUE	hypothetical protein
contig19727	0	0	91.6513	-7.51878	8.96603e-22	TRUE	-7.48565	1.34509e-21	TRUE	hypothetical protein
contig19738	0	0	93.3101	-7.54466	4.27054e-22	TRUE	-7.51153	6.43876e-22	TRUE	conserved hypothetical protein
contig19740	0	0	29.8215	-5.89898	1.33526e-08	TRUE	-5.86585	1.60672e-08	TRUE	Receptor-like protein kinase At5g59670
contig19752	0	0	58.4179	-6.86904	5.00314e-15	TRUE	-6.83591	6.73659e-15	TRUE	Wall-associated receptor kinase 5
contig19758	0	0	80.8688	-7.33821	1.19436e-19	TRUE	-7.30508	1.73319e-19	TRUE	hypothetical protein
contig19759	0	0	181.996	-8.50846	5.82341e-38	TRUE	-8.47533	1.10809e-37	TRUE	Histone H3.2
contig19783	0	0	95.736	-7.58169	1.45067e-22	TRUE	-7.54856	2.20309e-22	TRUE	Histone H3.2
contig19784	0	0	99.9105	-7.64326	2.29327e-23	TRUE	-7.61013	3.52582e-23	TRUE	Histone H3.2
contig19793	0	0	17.9006	-5.16264	1.20516e-05	TRUE	-5.12951	1.36945e-05	TRUE	Chaperone protein dnaJ
contig19817	0	0	511.278	-9.99866	1.68251e-85	TRUE	-9.96553	5.94009e-85	TRUE	hypothetical protein
contig19824	0	0	17.0145	-5.08939	2.04302e-05	TRUE	-5.05626	2.31069e-05	TRUE	hypothetical protein
contig19826	0	0	53.7019	-6.7476	5.13821e-14	TRUE	-6.71447	6.80226e-14	TRUE	hypothetical protein
contig19871	0	0	39.9642	-6.32134	5.73121e-11	TRUE	-6.28821	7.19863e-11	TRUE	hypothetical protein
contig19892	0	0	35.0706	-6.13289	7.69355e-10	TRUE	-6.09976	9.47041e-10	TRUE	conserved hypothetical protein
contig19897	0	0	24.2037	-5.59785	3.09857e-07	TRUE	-5.56472	3.63341e-07	TRUE	RhoA GTPase effector DIA/Diaphanous
contig19898	0	0	34.8926	-6.12555	8.46522e-10	TRUE	-6.09242	1.04125e-09	TRUE	hypothetical protein
contig19905	0	0	97.7324	-7.61146	5.9917e-23	TRUE	-7.57833	9.15332e-23	TRUE	hypothetical protein
contig19907	0	0	103.626	-7.69594	4.50226e-24	TRUE	-7.66281	6.9972e-24	TRUE	hypothetical protein
contig19934	0	0	51.2973	-6.68151	1.70966e-13	TRUE	-6.64838	2.24344e-13	TRUE	hypothetical protein
contig19937	0	0	45.5221	-6.5092	3.20441e-12	TRUE	-6.47607	4.11408e-12	TRUE	hypothetical protein
contig19958	0	0	62.4895	-6.96624	6.8918e-16	TRUE	-6.93311	9.41272e-16	TRUE	Cysteine-rich receptor-like protein kinase 19
contig19968	0	0	124.979	-7.96624	4.88519e-28	TRUE	-7.93311	8.05787e-28	TRUE	hypothetical protein
contig19969	0	0	131.151	-8.03578	3.72889e-29	TRUE	-8.00265	6.25286e-29	TRUE	conserved hypothetical protein
contig19971	0	0	91.1953	-7.51159	1.0999e-21	TRUE	-7.47846	1.64782e-21	TRUE	conserved hypothetical protein
contig19978	0	0	52.0746	-6.70321	1.15789e-13	TRUE	-6.67008	1.52376e-13	TRUE	hypothetical protein
contig19992	0	0	502.964	-9.97501	1.99634e-84	TRUE	-9.94188	6.9557e-84	TRUE	hypothetical protein
contig19994	0	0	120.594	-7.91471	3.09144e-27	TRUE	-7.88158	5.03886e-27	TRUE	Histone H3.2
contig20019	0	0	65.9362	-7.0437	1.31213e-16	TRUE	-7.01057	1.81337e-16	TRUE	Probable inactive receptor kinase At5g58300
contig20032	0	0	241.188	-8.91471	1.63555e-47	TRUE	-8.88158	3.5493e-47	TRUE	hypothetical protein
contig20034	0	0	143.205	-8.16264	2.64497e-31	TRUE	-8.12951	4.57676e-31	TRUE	Histone H3.2
contig20035	0	0	193.878	-8.5997	6.23365e-40	TRUE	-8.56657	1.21927e-39	TRUE	Histone H3.2
contig20036	0	0	184.121	-8.52521	2.57403e-38	TRUE	-8.49208	4.92231e-38	TRUE	Histone H3.2
contig20066	0	0	58.2529	-6.86496	5.42466e-15	TRUE	-6.83183	7.29989e-15	TRUE	hypothetical protein
contig20139	0	0	25.5533	-5.67614	1.44223e-07	TRUE	-5.64301	1.70197e-07	TRUE	hypothetical protein
contig20188	0	0	31.2447	-5.96624	6.11275e-09	TRUE	-5.93311	7.40184e-09	TRUE	hypothetical protein
contig20194	0	0	26.3366	-5.71969	9.2791e-08	TRUE	-5.68656	1.09903e-07	TRUE	hypothetical protein
contig20244	0	0	96.0034	-7.58571	1.28835e-22	TRUE	-7.55258	1.95813e-22	TRUE	hypothetical protein
contig20295	0	0	32.1208	-6.00613	3.78985e-09	TRUE	-5.973	4.60664e-09	TRUE	conserved hypothetical protein
contig20314	0	0	20.6422	-5.36822	2.40542e-06	TRUE	-5.33509	2.77198e-06	TRUE	conserved hypothetical protein
contig20315	0	0	66.0947	-7.04716	1.21627e-16	TRUE	-7.01403	1.68179e-16	TRUE	hypothetical protein
contig20323	0	0	34.1982	-6.09655	1.22996e-09	TRUE	-6.06342	1.50845e-09	TRUE	hypothetical protein
contig20324	0	0	98.6676	-7.6252	3.9648e-23	TRUE	-7.59207	6.07359e-23	TRUE	hypothetical protein
contig20344	0	0	78.1119	-7.28817	4.26021e-19	TRUE	-7.25504	6.12827e-19	TRUE	Thiosulfate sulfurtransferase
contig20346	0	0	60.1649	-6.91155	2.13053e-15	TRUE	-6.87842	2.8864e-15	TRUE	hypothetical protein
contig20349	0	0	49.2749	-6.62348	4.73742e-13	TRUE	-6.59035	6.16978e-13	TRUE	Glucan endo-1,3-beta-glucosidase 13
contig20350	0	0	74.7157	-7.22404	2.06655e-18	TRUE	-7.19091	2.94038e-18	TRUE	hypothetical protein
contig20356	0	0	74.9193	-7.22796	1.87915e-18	TRUE	-7.19483	2.6755e-18	TRUE	28 kDa ribonucleoprotein, chloroplastic
contig20377	0	0	27.2772	-5.77032	5.47829e-08	TRUE	-5.73719	6.51675e-08	TRUE	Putative disease resistance RPP13-like protein 1
contig20381	0	0	110.512	-7.78876	2.27559e-25	TRUE	-7.75563	3.60677e-25	TRUE	Uncharacterized isomerase BH0283
contig20392	0	0	15.5869	-4.96297	4.81787e-05	TRUE	-4.92984	5.40728e-05	TRUE	FK506-binding protein
contig20394	0	0	69.7852	-7.12555	2.09963e-17	TRUE	-7.09242	2.93944e-17	TRUE	Histone H3.2
contig20395	0	0	264.379	-9.04716	4.28618e-51	TRUE	-9.01403	9.75958e-51	TRUE	hypothetical protein
contig20396	0	0	88.3528	-7.4659	3.95141e-21	TRUE	-7.43277	5.86887e-21	TRUE	Histone H3.2
contig20405	0	0	51.683	-6.69232	1.40886e-13	TRUE	-6.65919	1.85136e-13	TRUE	hypothetical protein
contig20415	0	0	47.4058	-6.56769	1.22333e-12	TRUE	-6.53456	1.58199e-12	TRUE	Zinc finger protein 7, putative, expressed
contig20416	0	0	74.9874	-7.22927	1.82035e-18	TRUE	-7.19614	2.59235e-18	TRUE	Myosin class I heavy chain
contig20443	0	0	63.0628	-6.97942	5.22384e-16	TRUE	-6.94629	7.14879e-16	TRUE	Protein FIZZY-RELATED 3
contig20446	0	0	88.3528	-7.4659	3.95141e-21	TRUE	-7.43277	5.86887e-21	TRUE	Putative wall-associated receptor kinase-like 13
contig20478	0	0	29.5015	-5.88341	1.59295e-08	TRUE	-5.85028	1.91406e-08	TRUE	conserved hypothetical protein
contig20479	0	0	19.8666	-5.31297	3.78272e-06	TRUE	-5.27984	4.34216e-06	TRUE	hypothetical protein
contig20587	0	0	12.8965	-4.68961	0.000249517	TRUE	-4.65648	0.000275838	TRUE	conserved hypothetical protein
contig20604	0	0	39.5049	-6.30466	7.29584e-11	TRUE	-6.27153	9.14686e-11	TRUE	hypothetical protein
contig20605	0	0	52.4721	-6.71418	9.49045e-14	TRUE	-6.68105	1.25076e-13	TRUE	ulp1 protease family protein
contig20606	0	0	50.543	-6.66014	2.49821e-13	TRUE	-6.62701	3.26901e-13	TRUE	hypothetical protein
contig20607	0	0	72.611	-7.18282	5.53846e-18	TRUE	-7.14969	7.82646e-18	TRUE	Protein SRG1
contig20609	0	0	104.149	-7.70321	3.58321e-24	TRUE	-7.67008	5.57726e-24	TRUE	conserved hypothetical protein
contig20610	0	0	70.1413	-7.13289	1.77406e-17	TRUE	-7.09976	2.4866e-17	TRUE	hypothetical protein
contig20621	0	0	127.293	-7.99271	1.85563e-28	TRUE	-7.95958	3.07985e-28	TRUE	hypothetical protein
contig20622	0	0	41.4087	-6.37256	2.69121e-11	TRUE	-6.33943	3.3999e-11	TRUE	hypothetical protein
contig20623	0	0	53.8421	-6.75136	4.79185e-14	TRUE	-6.71823	6.34696e-14	TRUE	Subtilisin-chymotrypsin inhibitor-2B (Fragment)
contig20627	0	0	271.336	-9.08463	3.74024e-52	TRUE	-9.0515	8.63751e-52	TRUE	Histone H4
contig20632	0	0	34.5419	-6.11098	1.02215e-09	TRUE	-6.07785	1.25541e-09	TRUE	conserved hypothetical protein
contig20637	0	0	13.5046	-4.75608	0.000171479	TRUE	-4.72295	0.000190232	TRUE	Signal peptidase complex catalytic subunit SEC11C
contig20654	0	0	50.174	-6.64957	3.00849e-13	TRUE	-6.61644	3.93133e-13	TRUE	hypothetical protein
contig20664	0	0	44.0631	-6.4622	6.78896e-12	TRUE	-6.42907	8.667e-12	TRUE	Methyltransferase-like protein 13
contig20677	0	0	82.8174	-7.37256	4.88733e-20	TRUE	-7.33943	7.13576e-20	TRUE	conserved hypothetical protein
contig20689	0	0	226.61	-8.82477	3.22027e-45	TRUE	-8.79164	6.77416e-45	TRUE	hypothetical protein
contig20690	0	0	113.305	-7.82477	6.85935e-26	TRUE	-7.79164	1.09575e-25	TRUE	conserved hypothetical protein
contig20709	0	0	139.57	-8.12555	1.16415e-30	TRUE	-8.09242	1.99563e-30	TRUE	hypothetical protein
contig20722	0	0	29.3754	-5.87724	1.70779e-08	TRUE	-5.84411	2.05089e-08	TRUE	conserved hypothetical protein
contig20724	0	0	18.3303	-5.19685	9.34245e-06	TRUE	-5.16372	1.06398e-05	TRUE	Adenylate kinase, chloroplastic
contig20726	0	0	53.2856	-6.73637	6.32246e-14	TRUE	-6.70324	8.35732e-14	TRUE	hypothetical protein
contig20739	0	0	23.8262	-5.57517	3.84197e-07	TRUE	-5.54204	4.49701e-07	TRUE	conserved hypothetical protein
contig20748	0	0	51.2973	-6.68151	1.70966e-13	TRUE	-6.64838	2.24344e-13	TRUE	hypothetical protein
contig20750	0	0	54.9908	-6.78182	2.70871e-14	TRUE	-6.74869	3.60276e-14	TRUE	conserved hypothetical protein
contig20752	0	0	58.0071	-6.85886	6.11973e-15	TRUE	-6.82573	8.22805e-15	TRUE	Transmembrane emp24 domain-containing protein 3
contig20763	0	0	40.4344	-6.33821	4.47884e-11	TRUE	-6.30508	5.63627e-11	TRUE	hypothetical protein
contig20764	0	0	17.8079	-5.15514	1.2734e-05	TRUE	-5.12201	1.44629e-05	TRUE	FKBP-type peptidyl-prolyl cis-trans isomerase 3, chloroplastic
contig20824	0	0	60.0336	-6.9084	2.27141e-15	TRUE	-6.87527	3.07584e-15	TRUE	conserved hypothetical protein
contig20826	0	0	100.105	-7.64606	2.10571e-23	TRUE	-7.61293	3.2393e-23	TRUE	conserved hypothetical protein
contig20831	0	0	114.564	-7.84071	4.00363e-26	TRUE	-7.80758	6.4181e-26	TRUE	hypothetical protein
contig20842	0	0	63.3534	-6.98605	4.54012e-16	TRUE	-6.95292	6.21934e-16	TRUE	hypothetical protein
contig20865	0	0	43.6435	-6.44839	8.4321e-12	TRUE	-6.41526	1.0747e-11	TRUE	hypothetical protein
contig20866	0	0	57.0444	-6.83471	9.82269e-15	TRUE	-6.80158	1.31615e-14	TRUE	conserved hypothetical protein
contig20907	0	0	59.9463	-6.9063	2.37013e-15	TRUE	-6.87317	3.20854e-15	TRUE	Gibberellin-regulated protein 2
contig20909	0	0	170.426	-8.4137	5.16528e-36	TRUE	-8.38057	9.56225e-36	TRUE	hypothetical protein
contig20929	0	0	29.5649	-5.88651	1.53814e-08	TRUE	-5.85338	1.84873e-08	TRUE	hypothetical protein
contig20937	0	0	24.2892	-5.60294	2.95145e-07	TRUE	-5.56981	3.46229e-07	TRUE	hypothetical protein
contig20947	0	0	56.343	-6.81686	1.38786e-14	TRUE	-6.78373	1.85495e-14	TRUE	conserved hypothetical protein
contig20979	0	0	104.413	-7.70685	3.19415e-24	TRUE	-7.67372	4.97547e-24	TRUE	Glycerophosphodiester phosphodiesterase GDE1
contig20980	0	0	64.2415	-7.00613	2.9595e-16	TRUE	-6.973	4.06648e-16	TRUE	conserved hypothetical protein
contig20990	0	0	65.4652	-7.03335	1.64427e-16	TRUE	-7.00022	2.26875e-16	TRUE	Peroxidase 49
contig20994	0	0	71.6025	-7.16264	8.90051e-18	TRUE	-7.12951	1.25358e-17	TRUE	hypothetical protein
contig20995	0	0	19.4726	-5.28408	4.7652e-06	TRUE	-5.25095	5.45899e-06	TRUE	hypothetical protein
contig20996	0	0	26.1363	-5.70868	1.03848e-07	TRUE	-5.67555	1.22884e-07	TRUE	hypothetical protein
contig21003	0	0	115.851	-7.85683	2.31178e-26	TRUE	-7.8237	3.71922e-26	TRUE	conserved hypothetical protein
contig21005	0	0	61.9265	-6.95318	9.05136e-16	TRUE	-6.92005	1.23381e-15	TRUE	hypothetical protein
contig21008	0	0	133.473	-8.0611	1.42653e-29	TRUE	-8.02797	2.40681e-29	TRUE	RhoA GTPase effector DIA/Diaphanous
contig21024	0	0	108.534	-7.76271	5.34015e-25	TRUE	-7.72958	8.41681e-25	TRUE	hypothetical protein
contig21031	0	0	93.905	-7.55383	3.27539e-22	TRUE	-7.5207	4.94715e-22	TRUE	conserved hypothetical protein
contig21047	0	0	68.7384	-7.10374	3.44906e-17	TRUE	-7.07061	4.81182e-17	TRUE	hypothetical protein
contig21055	0	0	44.4909	-6.47614	5.44511e-12	TRUE	-6.44301	6.963e-12	TRUE	hypothetical protein
contig21067	0	0	19.4726	-5.28408	4.7652e-06	TRUE	-5.25095	5.45899e-06	TRUE	conserved hypothetical protein
contig21068	0	0	49.8105	-6.63908	3.61414e-13	TRUE	-6.60595	4.71634e-13	TRUE	hypothetical protein
contig21076	0	0	98.9042	-7.62866	3.57198e-23	TRUE	-7.59553	5.47564e-23	TRUE	Probable lipoxygenase 4
contig21106	0	0	132.7	-8.05272	1.96347e-29	TRUE	-8.01959	3.306e-29	TRUE	conserved hypothetical protein
contig21125	0	0	17.9944	-5.17017	1.13996e-05	TRUE	-5.13704	1.296e-05	TRUE	U6 snRNA-associated Sm-like protein LSm3
contig21129	0	0	21.2813	-5.41221	1.65943e-06	TRUE	-5.37908	1.91841e-06	TRUE	conserved hypothetical protein
contig21130	0	0	69.7852	-7.12555	2.09963e-17	TRUE	-7.09242	2.93944e-17	TRUE	conserved hypothetical protein
contig21145	0	0	245.494	-8.94024	3.48617e-48	TRUE	-8.90711	7.63416e-48	TRUE	conserved hypothetical protein
contig21146	0	0	61.1915	-6.93596	1.29297e-15	TRUE	-6.90283	1.75799e-15	TRUE	Phylloplanin
contig21153	0	0	54.1248	-6.75892	4.16344e-14	TRUE	-6.72579	5.52029e-14	TRUE	Peroxidase P7
contig21154	0	0	151.406	-8.24298	9.62943e-33	TRUE	-8.20985	1.70128e-32	TRUE	Cationic peroxidase 1
contig21156	0	0	71.6025	-7.16264	8.90051e-18	TRUE	-7.12951	1.25358e-17	TRUE	hypothetical protein
contig21157	0	0	94.8116	-7.56769	2.18748e-22	TRUE	-7.53456	3.31293e-22	TRUE	Alpha-galactosidase
contig21158	0	0	74.7157	-7.22404	2.06655e-18	TRUE	-7.19091	2.94038e-18	TRUE	hypothetical protein
contig21162	0	0	298.863	-9.22404	2.79394e-56	TRUE	-9.19091	6.81374e-56	TRUE	carboxyl-terminal proteinase
contig21163	0	0	40.0807	-6.32554	5.39126e-11	TRUE	-6.29241	6.77482e-11	TRUE	hypothetical protein
contig21204	0	0	30.2813	-5.92105	1.03673e-08	TRUE	-5.88792	1.25005e-08	TRUE	conserved hypothetical protein
contig21205	0	0	26.851	-5.7476	6.95337e-08	TRUE	-5.71447	8.25526e-08	TRUE	hypothetical protein
contig21216	0	0	84.8623	-7.40775	1.92241e-20	TRUE	-7.37462	2.82476e-20	TRUE	conserved hypothetical protein
contig21248	0	0	22.4635	-5.49021	8.38442e-07	TRUE	-5.45708	9.74952e-07	TRUE	hypothetical protein
contig21255	0	0	31.1034	-5.9597	6.60436e-09	TRUE	-5.92657	7.99216e-09	TRUE	hypothetical protein
contig21284	0	0	59.2573	-6.88962	3.31784e-15	TRUE	-6.85649	4.48064e-15	TRUE	hypothetical protein
contig21289	0	0	31.9714	-5.99941	4.11116e-09	TRUE	-5.96628	4.99395e-09	TRUE	hypothetical protein
contig21293	0	0	52.4721	-6.71418	9.49045e-14	TRUE	-6.68105	1.25076e-13	TRUE	hypothetical protein
contig21296	0	0	53.7019	-6.7476	5.13821e-14	TRUE	-6.71447	6.80226e-14	TRUE	Transcription factor RF2b
contig21298	0	0	23.3804	-5.54793	4.95564e-07	TRUE	-5.5148	5.78814e-07	TRUE	Mitotic checkpoint serine/threonine-protein kinase BUB1
contig21300	0	0	22.8367	-5.51398	6.76659e-07	TRUE	-5.48085	7.88257e-07	TRUE	hypothetical protein
contig21303	0	0	70.1413	-7.13289	1.77406e-17	TRUE	-7.09976	2.4866e-17	TRUE	conserved hypothetical protein
contig21304	0	0	106.297	-7.73265	1.40774e-24	TRUE	-7.69952	2.20469e-24	TRUE	hypothetical protein
contig21329	0	0	41.1607	-6.3639	3.06308e-11	TRUE	-6.33077	3.86588e-11	TRUE	hypothetical protein
contig21335	0	0	66.0947	-7.04716	1.21627e-16	TRUE	-7.01403	1.68179e-16	TRUE	hypothetical protein
contig21351	0	0	79.0097	-7.30466	2.81279e-19	TRUE	-7.27153	4.05777e-19	TRUE	hypothetical protein
contig21353	0	0	59.003	-6.88341	3.75713e-15	TRUE	-6.85028	5.06934e-15	TRUE	conserved hypothetical protein
contig21357	0	0	21.2156	-5.40775	1.72384e-06	TRUE	-5.37462	1.99223e-06	TRUE	conserved hypothetical protein
contig21376	0	0	51.683	-6.69232	1.40886e-13	TRUE	-6.65919	1.85136e-13	TRUE	hypothetical protein
contig21381	0	0	243.015	-8.9256	8.48221e-48	TRUE	-8.89247	1.84782e-47	TRUE	hypothetical protein
contig21382	0	0	114.183	-7.83591	4.71072e-26	TRUE	-7.80278	7.54362e-26	TRUE	hypothetical protein
contig21383	0	0	36.1781	-6.17774	4.25267e-10	TRUE	-6.14461	5.25921e-10	TRUE	hypothetical protein
contig21408	0	0	51.683	-6.69232	1.40886e-13	TRUE	-6.65919	1.85136e-13	TRUE	2-oxoglutarate/malate translocator, chloroplastic
contig21409	0	0	115.204	-7.84875	3.04645e-26	TRUE	-7.81562	4.89237e-26	TRUE	hypothetical protein
contig21410	0	0	53.7019	-6.7476	5.13821e-14	TRUE	-6.71447	6.80226e-14	TRUE	hypothetical protein
contig21420	0	0	43.6435	-6.44839	8.4321e-12	TRUE	-6.41526	1.0747e-11	TRUE	Probable glutathione S-transferase GSTU6
contig21421	0	0	51.2973	-6.68151	1.70966e-13	TRUE	-6.64838	2.24344e-13	TRUE	Probable glutathione S-transferase
contig21432	0	0	20.3368	-5.34672	2.87393e-06	TRUE	-5.31359	3.30681e-06	TRUE	Putative respiratory burst oxidase homolog protein H
contig21442	0	0	54.1248	-6.75892	4.16344e-14	TRUE	-6.72579	5.52029e-14	TRUE	hypothetical protein
contig21444	0	0	91.2457	-7.51238	1.07531e-21	TRUE	-7.47925	1.61121e-21	TRUE	hypothetical protein
contig21446	0	0	119.545	-7.90211	4.8163e-27	TRUE	-7.86898	7.82779e-27	TRUE	hypothetical protein
contig21451	0	0	127.293	-7.99271	1.85563e-28	TRUE	-7.95958	3.07985e-28	TRUE	hypothetical protein
contig21456	0	0	103.366	-7.69232	5.04286e-24	TRUE	-7.65919	7.8315e-24	TRUE	hypothetical protein
contig21495	0	0	110.868	-7.7934	1.95194e-25	TRUE	-7.76027	3.09689e-25	TRUE	Putative disease resistance protein RGA3
contig21498	0	0	102.902	-7.68582	6.17686e-24	TRUE	-7.65269	9.57971e-24	TRUE	Histone H3.2
contig21499	0	0	404.344	-9.66014	2.71048e-71	TRUE	-9.62701	8.01888e-71	TRUE	Histone H3
contig21500	0	0	83.8274	-7.39005	3.0809e-20	TRUE	-7.35692	4.51247e-20	TRUE	Histone H3.2
contig21513	0	0	63.6467	-6.99271	3.94127e-16	TRUE	-6.95958	5.40444e-16	TRUE	hypothetical protein
contig21515	0	0	22.9128	-5.51878	6.47745e-07	TRUE	-5.48565	7.54853e-07	TRUE	hypothetical protein
contig21533	0	0	81.8315	-7.35528	7.67677e-20	TRUE	-7.32215	1.11739e-19	TRUE	hypothetical protein
contig21536	0	0	36.563	-6.19301	3.46337e-10	TRUE	-6.15988	4.28996e-10	TRUE	conserved hypothetical protein
contig21540	0	0	38.8353	-6.27999	1.03813e-10	TRUE	-6.24686	1.29798e-10	TRUE	hypothetical protein
contig21541	0	0	23.3012	-5.54303	5.18547e-07	TRUE	-5.5099	6.05427e-07	TRUE	hypothetical protein
contig21570	0	0	24.6374	-5.62348	2.42173e-07	TRUE	-5.59035	2.84559e-07	TRUE	hypothetical protein
contig21574	0	0	62.6794	-6.97062	6.28693e-16	TRUE	-6.93749	8.59224e-16	TRUE	Ubiquitin
contig21585	0	0	54.1248	-6.75892	4.16344e-14	TRUE	-6.72579	5.52029e-14	TRUE	conserved hypothetical protein
contig21586	0	0	21.2813	-5.41221	1.65943e-06	TRUE	-5.37908	1.91841e-06	TRUE	hypothetical protein
contig21603	0	0	41.9137	-6.39005	2.06847e-11	TRUE	-6.35692	2.61842e-11	TRUE	hypothetical protein
contig21604	0	0	80.8688	-7.33821	1.19436e-19	TRUE	-7.30508	1.73319e-19	TRUE	conserved hypothetical protein
contig21609	0	0	50.7295	-6.66545	2.27438e-13	TRUE	-6.63232	2.97819e-13	TRUE	Probable phytol kinase 2, chloroplastic
contig21672	0	0	56.8086	-6.82874	1.10317e-14	TRUE	-6.79561	1.47691e-14	TRUE	conserved hypothetical protein
contig21673	0	0	97.2714	-7.60464	7.34648e-23	TRUE	-7.57151	1.12077e-22	TRUE	hypothetical protein
contig21674	0	0	56.8086	-6.82874	1.10317e-14	TRUE	-6.79561	1.47691e-14	TRUE	hypothetical protein
contig21714	0	0	19.3086	-5.27187	5.24725e-06	TRUE	-5.23874	6.00619e-06	TRUE	conserved hypothetical protein
contig21727	0	0	50.9174	-6.67078	2.0693e-13	TRUE	-6.63765	2.71154e-13	TRUE	TBC1 domain family member CG11727
contig21732	0	0	71.6025	-7.16264	8.90051e-18	TRUE	-7.12951	1.25358e-17	TRUE	Uncharacterized isomerase BH0283
contig21740	0	0	70.1413	-7.13289	1.77406e-17	TRUE	-7.09976	2.4866e-17	TRUE	Probable inactive receptor kinase At5g58300
contig21794	0	0	62.4895	-6.96624	6.8918e-16	TRUE	-6.93311	9.41272e-16	TRUE	hypothetical protein
contig21801	0	0	104.149	-7.70321	3.58321e-24	TRUE	-7.67008	5.57726e-24	TRUE	Serine/threonine-protein phosphatase PP1-gamma catalytic subunit
contig21803	0	0	61.9265	-6.95318	9.05136e-16	TRUE	-6.92005	1.23381e-15	TRUE	hypothetical protein
contig21804	0	0	106.571	-7.73637	1.24954e-24	TRUE	-7.70324	1.95847e-24	TRUE	hypothetical protein
contig21805	0	0	56.5749	-6.82279	1.23788e-14	TRUE	-6.78966	1.65587e-14	TRUE	hypothetical protein
contig21826	0	0	27.0624	-5.75892	6.17727e-08	TRUE	-5.72579	7.34098e-08	TRUE	conserved hypothetical protein
contig21840	0	0	80.3958	-7.32975	1.48457e-19	TRUE	-7.29662	2.15111e-19	TRUE	hypothetical protein
contig21841	0	0	48.0688	-6.58773	8.73094e-13	TRUE	-6.5546	1.13192e-12	TRUE	hypothetical protein
contig21863	0	0	57.282	-6.84071	8.73851e-15	TRUE	-6.80758	1.17188e-14	TRUE	conserved hypothetical protein
contig21886	0	0	327.326	-9.35528	1.89754e-60	TRUE	-9.32215	4.88635e-60	TRUE	DNA (cytosine-5)-methyltransferase 1B
contig21887	0	0	105.751	-7.72523	1.78382e-24	TRUE	-7.6921	2.78933e-24	TRUE	DNA (cytosine-5)-methyltransferase 1A
contig21939	0	0	97.2714	-7.60464	7.34648e-23	TRUE	-7.57151	1.12077e-22	TRUE	condensin subunit 1
contig21940	0	0	49.8105	-6.63908	3.61414e-13	TRUE	-6.60595	4.71634e-13	TRUE	hypothetical protein
contig21951	0	0	39.7332	-6.31297	6.4705e-11	TRUE	-6.27984	8.11963e-11	TRUE	hypothetical protein
contig21953	0	0	60.2969	-6.91471	1.99789e-15	TRUE	-6.88158	2.70795e-15	TRUE	hypothetical protein
contig21956	0	0	68.0579	-7.08939	4.76647e-17	TRUE	-7.05626	6.6346e-17	TRUE	conserved hypothetical protein
contig22007	0	0	118.515	-7.88962	7.45258e-27	TRUE	-7.85649	1.20782e-26	TRUE	conserved hypothetical protein
contig22038	0	0	43.2317	-6.43472	1.04339e-11	TRUE	-6.40159	1.3277e-11	TRUE	hypothetical protein
contig22039	0	0	42.9615	-6.42567	1.20017e-11	TRUE	-6.39254	1.52557e-11	TRUE	hypothetical protein
contig22071	0	0	22.8367	-5.51398	6.76659e-07	TRUE	-5.48085	7.88257e-07	TRUE	conserved hypothetical protein
contig22112	0	0	34.5419	-6.11098	1.02215e-09	TRUE	-6.07785	1.25541e-09	TRUE	conserved hypothetical protein
contig22120	0	0	27.9425	-5.80509	3.7801e-08	TRUE	-5.77196	4.51032e-08	TRUE	hypothetical protein
contig22130	0	0	65.4652	-7.03335	1.64427e-16	TRUE	-7.00022	2.26875e-16	TRUE	hypothetical protein
contig22132	0	0	102.595	-7.68151	7.06485e-24	TRUE	-7.64838	1.09472e-23	TRUE	hypothetical protein
contig22156	0	0	66.7364	-7.0611	8.94943e-17	TRUE	-7.02797	1.24017e-16	TRUE	hypothetical protein
contig22160	0	0	51.2973	-6.68151	1.70966e-13	TRUE	-6.64838	2.24344e-13	TRUE	hypothetical protein
contig22209	0	0	22.1024	-5.46683	1.03228e-06	TRUE	-5.4337	1.19823e-06	TRUE	hypothetical protein
contig22217	0	0	65.4652	-7.03335	1.64427e-16	TRUE	-7.00022	2.26875e-16	TRUE	hypothetical protein
contig22269	0	0	48.0688	-6.58773	8.73094e-13	TRUE	-6.5546	1.13192e-12	TRUE	fasciclin-like protein
contig22270	0	0	14.5632	-4.86496	8.96808e-05	TRUE	-4.83183	0.000100085	TRUE	Fasciclin-like arabinogalactan protein 7
contig22293	0	0	19.8379	-5.31089	3.84673e-06	TRUE	-5.27776	4.41499e-06	TRUE	hypothetical protein
contig22362	0	0	122.747	-7.94024	1.24706e-27	TRUE	-7.90711	2.04459e-27	TRUE	GDSL esterase/lipase At4g28780
contig22371	0	0	50.9174	-6.67078	2.0693e-13	TRUE	-6.63765	2.71154e-13	TRUE	hypothetical protein
contig22380	0	0	38.4014	-6.26378	1.30545e-10	TRUE	-6.23065	1.62932e-10	TRUE	hypothetical protein
contig22398	0	0	20.5804	-5.3639	2.49356e-06	TRUE	-5.33077	2.87266e-06	TRUE	Omega-6 fatty acid desaturase, chloroplastic
contig22410	0	0	54.3387	-6.76461	3.74353e-14	TRUE	-6.73148	4.9674e-14	TRUE	hypothetical protein
contig22496	0	0	35.8947	-6.1664	4.94781e-10	TRUE	-6.13327	6.11164e-10	TRUE	Cysteine proteinase inhibitor 8
contig22519	0	0	192.275	-8.58773	1.14489e-39	TRUE	-8.5546	2.23113e-39	TRUE	hypothetical protein
contig22520	0	0	63.6467	-6.99271	3.94127e-16	TRUE	-6.95958	5.40444e-16	TRUE	hypothetical protein
contig22559	0	0	242.25	-8.92105	1.11631e-47	TRUE	-8.88792	2.42792e-47	TRUE	Histone H2A
contig22560	0	0	223.54	-8.80509	9.90048e-45	TRUE	-8.77196	2.06886e-44	TRUE	Histone H2A
contig22568	0	0	16.8477	-5.07517	2.25733e-05	TRUE	-5.04204	2.55081e-05	TRUE	hypothetical protein
contig22587	0	0	59.7726	-6.90211	2.57976e-15	TRUE	-6.86898	3.49021e-15	TRUE	hypothetical protein
contig22588	0	0	24.7261	-5.62866	2.30298e-07	TRUE	-5.59553	2.7072e-07	TRUE	hypothetical protein
contig22630	0	0	92.2664	-7.52843	6.80795e-22	TRUE	-7.4953	1.02323e-21	TRUE	conserved hypothetical protein
contig22654	0	0	99.6209	-7.63908	2.60494e-23	TRUE	-7.60595	4.00162e-23	TRUE	hypothetical protein
contig22939	0	0	27.4466	-5.77925	4.9837e-08	TRUE	-5.74612	5.933e-08	TRUE	Beta-fructofuranosidase, soluble isoenzyme I
contig22973	0	0	156.722	-8.29277	1.14928e-33	TRUE	-8.25964	2.05762e-33	TRUE	Probable inactive purple acid phosphatase 27
contig23350	0	0	53.493	-6.74198	5.70175e-14	TRUE	-6.70885	7.54255e-14	TRUE	Polyphenol oxidase A1, chloroplastic
contig23674	0	0	75.9075	-7.24687	1.18544e-18	TRUE	-7.21374	1.69322e-18	TRUE	COBRA-like protein 5
contig24107	0	0	62.1851	-6.9592	7.98577e-16	TRUE	-6.92607	1.08954e-15	TRUE	Solute carrier family 22 member 3
contig24405	0	0	56.343	-6.81686	1.38786e-14	TRUE	-6.78373	1.85495e-14	TRUE	GDSL esterase/lipase At1g29660
contig24415	0	0	51.0308	-6.67399	1.95464e-13	TRUE	-6.64086	2.56237e-13	TRUE	Probable cinnamyl alcohol dehydrogenase
contig24461	0	0	15.5752	-4.96187	4.85228e-05	TRUE	-4.92875	5.44555e-05	TRUE	conserved hypothetical protein
contig24486	0	0	68.2658	-7.09379	4.31753e-17	TRUE	-7.06066	6.0139e-17	TRUE	Microtubule-associated protein RP/EB family member 3
contig24605	0	0	27.0411	-5.75778	6.25129e-08	TRUE	-5.72465	7.42823e-08	TRUE	Cytochrome P450 93A3
contig24660	0	0	27.0624	-5.75892	6.17727e-08	TRUE	-5.72579	7.34098e-08	TRUE	Probable methyltransferase PMT26
contig24770	0	0	99.0626	-7.63097	3.33114e-23	TRUE	-7.59784	5.10881e-23	TRUE	Leucoanthocyanidin reductase
contig24867	0	0	67.7226	-7.08226	5.59124e-17	TRUE	-7.04913	7.77386e-17	TRUE	Probable gibberellin receptor GID1L1
contig24886	0	0	62.1812	-6.9591	8.001e-16	TRUE	-6.92597	1.0916e-15	TRUE	Patellin-4
contig24954	0	0	120.594	-7.91471	3.09144e-27	TRUE	-7.88158	5.03886e-27	TRUE	Vesicle coat complex COPII, subunit SEC31
contig25036	0	0	52.9663	-6.7277	7.41434e-14	TRUE	-6.69457	9.78917e-14	TRUE	Peroxidase 2
contig25046	0	0	46.3275	-6.5345	2.12116e-12	TRUE	-6.50137	2.73177e-12	TRUE	Flavonol synthase/flavanone 3-hydroxylase
contig25153	0	0	11.8107	-4.56272	0.000490017	TRUE	-4.52959	0.000538271	TRUE	Lipase
contig25200	0	0	11.8822	-4.57143	0.00046863	TRUE	-4.5383	0.000514995	TRUE	6-phosphofructo-2-kinase/fructose-2,6-biphosphatase 1
contig25202	0	0	529.673	-10.0497	7.33296e-88	TRUE	-10.0165	2.66479e-87	TRUE	Salt stress-induced protein
contig25330	0	0	42.5813	-6.41285	1.46184e-11	TRUE	-6.37972	1.85541e-11	TRUE	conserved hypothetical protein
contig25387	0	0	61.7596	-6.94929	9.81416e-16	TRUE	-6.91616	1.33702e-15	TRUE	conserved hypothetical protein
contig25471	0	0	87.7245	-7.45561	5.24801e-21	TRUE	-7.42248	7.77969e-21	TRUE	DNA (cytosine-5)-methyltransferase 1
contig25551	0	0	44.5527	-6.47814	5.27452e-12	TRUE	-6.44501	6.74647e-12	TRUE	microtubule-associated protein-like
contig25567	0	0	18.9188	-5.24245	6.59965e-06	TRUE	-5.20932	7.53908e-06	TRUE	Cellulose synthase A catalytic subunit 7 [UDP-forming]
contig25652	0	0	12.7293	-4.67078	0.000276718	TRUE	-4.63765	0.000305613	TRUE	conserved hypothetical protein
contig25758	0	0	38.7987	-6.27864	1.05834e-10	TRUE	-6.24551	1.32305e-10	TRUE	1-aminocyclopropane-1-carboxylate oxidase homolog 2
contig25880	0	0	73.0554	-7.19162	4.49572e-18	TRUE	-7.15849	6.3622e-18	TRUE	conserved hypothetical protein
contig25974	0	0	100.202	-7.64746	2.01754e-23	TRUE	-7.61433	3.10455e-23	TRUE	Peroxidase 53
contig26004	0	0	40.4344	-6.33821	4.47884e-11	TRUE	-6.30508	5.63627e-11	TRUE	conserved hypothetical protein
contig26032	0	0	81.5887	-7.351	8.58127e-20	TRUE	-7.31787	1.24809e-19	TRUE	conserved hypothetical protein
contig26071	0	0	81.508	-7.34957	8.90469e-20	TRUE	-7.31644	1.2948e-19	TRUE	Transcription factor SOX-6
contig26148	0	0	34.4381	-6.10663	1.08089e-09	TRUE	-6.0735	1.32697e-09	TRUE	Squamosa promoter-binding-like protein 13
contig26166	0	0	68.8073	-7.10519	3.3382e-17	TRUE	-7.07206	4.65822e-17	TRUE	Probable glutathione S-transferase GSTF1
contig26225	0	0	48.5539	-6.60221	6.8254e-13	TRUE	-6.56908	8.86497e-13	TRUE	Chlorophyll a-b binding protein, chloroplastic
contig26269	0	0	69.7852	-7.12555	2.09963e-17	TRUE	-7.09242	2.93944e-17	TRUE	Horcolin
contig26274	0	0	118.997	-7.89548	6.07366e-27	TRUE	-7.86235	9.85652e-27	TRUE	Glutathione S-transferase ERD13
contig26302	0	0	84.0837	-7.39445	2.74089e-20	TRUE	-7.36132	4.01768e-20	TRUE	conserved hypothetical protein
contig26342	0	0	35.3957	-6.1462	6.46277e-10	TRUE	-6.11307	7.96626e-10	TRUE	Myb-related protein 3R-1
contig26383	0	0	42.7833	-6.41967	1.3164e-11	TRUE	-6.38654	1.67215e-11	TRUE	Putative chloride channel-like protein CLC-g
contig26430	0	0	64.1749	-7.00464	3.05595e-16	TRUE	-6.97151	4.19805e-16	TRUE	Cyclin-A3-1
contig26465	0	0	14.3654	-4.84522	0.000101184	TRUE	-4.81209	0.000112797	TRUE	conserved hypothetical protein
contig26494	0	0	157.854	-8.30315	7.32437e-34	TRUE	-8.27002	1.315e-33	TRUE	Blue copper protein
contig26534	0	0	58.1913	-6.86343	5.59114e-15	TRUE	-6.8303	7.52227e-15	TRUE	AP-1 complex subunit sigma-2
contig26553	0	0	108.763	-7.76575	4.83711e-25	TRUE	-7.73262	7.6289e-25	TRUE	Glutathione S-transferase ERD13
contig26612	0	0	14.6877	-4.87724	8.31318e-05	TRUE	-4.84411	9.28402e-05	TRUE	conserved hypothetical protein
contig26625	0	0	80.7824	-7.33667	1.24276e-19	TRUE	-7.30354	1.80292e-19	TRUE	Peroxidase 1
contig26642	0	0	51.5723	-6.68922	1.48935e-13	TRUE	-6.65609	1.95633e-13	TRUE	Rho GTPase-activating protein gacA
contig26679	0	0	22.2455	-5.47614	9.50589e-07	TRUE	-5.44301	1.10418e-06	TRUE	Cellulose synthase-like protein E6
contig26713	0	0	73.9919	-7.20999	2.89879e-18	TRUE	-7.17686	4.11484e-18	TRUE	Probable LRR receptor-like serine/threonine-protein kinase At4g36180
contig26735	0	0	22.3419	-5.48238	8.99257e-07	TRUE	-5.44925	1.04505e-06	TRUE	Vacuolar-processing enzyme
contig26746	0	0	14.8946	-4.89741	7.3301e-05	TRUE	-4.86428	8.19555e-05	TRUE	PsbP-like protein 2, chloroplastic
contig26855	0	0	30.6868	-5.94024	8.29766e-09	TRUE	-5.90711	1.00229e-08	TRUE	conserved hypothetical protein
contig26879	0	0	52.9339	-6.72682	7.53512e-14	TRUE	-6.69369	9.94746e-14	TRUE	Root phototropism protein 3
contig26903	0	0	151.573	-8.24457	9.00535e-33	TRUE	-8.21144	1.59169e-32	TRUE	HMG1/2-like protein
contig26980	0	0	15.3434	-4.94024	5.58272e-05	TRUE	-4.90711	6.25734e-05	TRUE	Cation transport regulator-like protein 2
contig26993	0	0	15.3434	-4.94024	5.58272e-05	TRUE	-4.90711	6.25734e-05	TRUE	RING finger protein 165
contig27033	0	0	30.8244	-5.9467	7.69461e-09	TRUE	-5.91357	9.3001e-09	TRUE	conserved hypothetical protein
contig27042	0	0	38.8353	-6.27999	1.03813e-10	TRUE	-6.24686	1.29798e-10	TRUE	Oxalate oxidase 2
contig27083	0	0	15.7296	-4.97611	4.42005e-05	TRUE	-4.94298	4.96466e-05	TRUE	Translocase of chloroplast 120, chloroplastic
contig27111	0	0	31.1386	-5.96133	6.47826e-09	TRUE	-5.9282	7.84078e-09	TRUE	Probable calcium-transporting ATPase 5, plasma membrane-type
contig27113	0	0	47.1889	-6.56107	1.36634e-12	TRUE	-6.52794	1.76547e-12	TRUE	Flavonoid 3'-monooxygenase
contig27141	0	0	55.3704	-6.79174	2.24432e-14	TRUE	-6.75861	2.98918e-14	TRUE	Acetyl-coenzyme A synthetase
contig27259	0	0	55.6909	-6.80007	1.91529e-14	TRUE	-6.76694	2.5539e-14	TRUE	Probable LRR receptor-like serine/threonine-protein kinase At2g16250
contig27292	0	0	31.8602	-5.99438	4.3679e-09	TRUE	-5.96125	5.30326e-09	TRUE	UPF0497 membrane protein Os07g0442900
contig27356	0	0	32.3095	-6.01458	3.41992e-09	TRUE	-5.98145	4.16038e-09	TRUE	Mitochondrial 2-oxoglutarate/malate carrier protein
contig27368	0	0	56.5416	-6.82194	1.25834e-14	TRUE	-6.78881	1.68304e-14	TRUE	Isoflavone reductase homolog A622
contig27373	0	0	81.2511	-7.34501	1.00194e-19	TRUE	-7.31188	1.45571e-19	TRUE	Blue copper protein
contig27383	0	0	24.2037	-5.59785	3.09857e-07	TRUE	-5.56472	3.63341e-07	TRUE	Mixed-linked glucan synthase 2
contig27393	0	0	64.7712	-7.01798	2.29412e-16	TRUE	-6.98485	3.15794e-16	TRUE	conserved hypothetical protein
contig27409	0	0	24.5787	-5.62004	2.50381e-07	TRUE	-5.58691	2.94122e-07	TRUE	Glycyl-tRNA synthetase 2, chloroplastic/mitochondrial
contig27427	0	0	16.2695	-5.02479	3.19299e-05	TRUE	-4.99166	3.59693e-05	TRUE	Metacaspase-1
contig27449	0	0	73.6483	-7.20328	3.40464e-18	TRUE	-7.17015	4.82747e-18	TRUE	Transcription factor RF2a
contig27573	0	0	91.0991	-7.51006	1.14836e-21	TRUE	-7.47693	1.71992e-21	TRUE	Putative AC transposase
contig27574	0	0	49.6306	-6.63386	3.95768e-13	TRUE	-6.60073	5.16118e-13	TRUE	LRR receptor-like serine/threonine-protein kinase GSO1
contig27608	0	0	16.6236	-5.05586	2.58157e-05	TRUE	-5.02273	2.9137e-05	TRUE	Probable protein phosphatase 2C 56
contig27668	0	0	58.6077	-6.87372	4.55904e-15	TRUE	-6.84059	6.14274e-15	TRUE	Glucan endo-1,3-beta-glucosidase, basic isoform
contig27681	0	0	133.797	-8.06461	1.24751e-29	TRUE	-8.03148	2.10657e-29	TRUE	Transcriptional coactivator CAPER (RRM superfamily)
contig27699	0	0	17.0779	-5.09475	1.96707e-05	TRUE	-5.06162	2.22554e-05	TRUE	conserved hypothetical protein
contig27702	0	0	42.0162	-6.39357	1.96102e-11	TRUE	-6.36044	2.48342e-11	TRUE	conserved hypothetical protein
contig27743	0	0	25.3647	-5.66545	1.60428e-07	TRUE	-5.63232	1.89154e-07	TRUE	Transcription factor RF2a
contig27789	0	0	17.0355	-5.09118	2.01745e-05	TRUE	-5.05805	2.28202e-05	TRUE	Epoxide hydrolase 2
contig27837	0	0	25.6168	-5.67972	1.39148e-07	TRUE	-5.64659	1.64257e-07	TRUE	Chlorophyll a-b binding protein, chloroplastic
contig27868	0	0	17.271	-5.11098	1.75293e-05	TRUE	-5.07785	1.9853e-05	TRUE	MAP kinase phosphatase
contig27878	0	0	51.4895	-6.6869	1.5525e-13	TRUE	-6.65377	2.03866e-13	TRUE	hypothetical protein
contig27902	0	0	17.2493	-5.10916	1.77574e-05	TRUE	-5.07603	2.01089e-05	TRUE	Polyamine oxidase
contig27913	0	0	25.9064	-5.69594	1.18188e-07	TRUE	-5.66281	1.39705e-07	TRUE	Abhydrolase domain-containing protein FAM108B1
contig27941	0	0	86.3548	-7.4329	9.75754e-21	TRUE	-7.39977	1.44039e-20	TRUE	14 kDa proline-rich protein DC2.15
contig27961	0	0	34.8043	-6.12189	8.87666e-10	TRUE	-6.08876	1.09145e-09	TRUE	ADP-ribosylation factor GTPase-activating protein AGD12
contig28023	0	0	17.513	-5.13105	1.51751e-05	TRUE	-5.09792	1.72087e-05	TRUE	Disease resistance response protein 206
contig28036	0	0	35.0706	-6.13289	7.69355e-10	TRUE	-6.09976	9.47041e-10	TRUE	Germin-like protein 1-1
contig28041	0	0	87.4535	-7.45114	5.93234e-21	TRUE	-7.41801	8.78683e-21	TRUE	Endoglucanase 6
contig28045	0	0	52.4054	-6.71234	9.8122e-14	TRUE	-6.67921	1.29284e-13	TRUE	conserved hypothetical protein
contig28079	0	0	44.2902	-6.46962	6.0384e-12	TRUE	-6.43649	7.71564e-12	TRUE	Nucleobase-ascorbate transporter LPE1
contig28106	0	0	53.4237	-6.74011	5.90205e-14	TRUE	-6.70698	7.80553e-14	TRUE	conserved hypothetical protein
contig28119	0	0	123.535	-7.94948	8.95414e-28	TRUE	-7.91635	1.47119e-27	TRUE	Histone H2A
contig28157	0	0	17.8774	-5.16076	1.22193e-05	TRUE	-5.12763	1.38833e-05	TRUE	hypothetical protein
contig28204	0	0	17.9944	-5.17017	1.13996e-05	TRUE	-5.13704	1.296e-05	TRUE	Thiol protease SEN102
contig28244	0	0	116.506	-7.86496	1.74942e-26	TRUE	-7.83183	2.81959e-26	TRUE	Histone H2A.4
contig28307	0	0	18.1129	-5.17964	1.06259e-05	TRUE	-5.14651	1.20878e-05	TRUE	GDSL esterase/lipase At2g42990
contig28400	0	0	18.3058	-5.19493	9.47838e-06	TRUE	-5.1618	1.07933e-05	TRUE	Glucan endo-1,3-beta-glucosidase GIII
contig28407	0	0	137.294	-8.10182	2.95833e-30	TRUE	-8.06869	5.04141e-30	TRUE	conserved hypothetical protein
contig28410	0	0	27.4223	-5.77797	5.05186e-08	TRUE	-5.74484	6.01347e-08	TRUE	Mannose-6-phosphate isomerase
contig28424	0	0	18.2815	-5.19301	9.61594e-06	TRUE	-5.15988	1.09485e-05	TRUE	Myb family transcription factor APL
contig28439	0	0	65.0229	-7.02357	2.03298e-16	TRUE	-6.99044	2.80086e-16	TRUE	Thiosulfate sulfurtransferase
contig28476	0	0	27.8293	-5.79923	4.02589e-08	TRUE	-5.7661	4.80111e-08	TRUE	Protein IQ-DOMAIN 14
contig28499	0	0	27.9804	-5.80704	3.70116e-08	TRUE	-5.77391	4.41689e-08	TRUE	Ethylene-responsive transcription factor ERF042
contig28518	0	0	55.6587	-6.79923	1.94604e-14	TRUE	-6.7661	2.5946e-14	TRUE	Fasciclin-like arabinogalactan protein 1
contig28528	0	0	18.5529	-5.21427	8.19014e-06	TRUE	-5.18114	9.3383e-06	TRUE	conserved hypothetical protein
contig28538	0	0	46.5077	-6.5401	1.93443e-12	TRUE	-6.50697	2.493e-12	TRUE	Peroxidase 3
contig28549	0	0	18.578	-5.21622	8.06973e-06	TRUE	-5.18309	9.20221e-06	TRUE	Serine carboxypeptidase-like 27
contig28552	0	0	37.1559	-6.21622	2.52608e-10	TRUE	-6.18309	3.13668e-10	TRUE	NAC domain-containing protein 29
contig28583	0	0	56.4974	-6.82081	1.2861e-14	TRUE	-6.78768	1.7199e-14	TRUE	conserved hypothetical protein
contig28634	0	0	47.0811	-6.55778	1.4435e-12	TRUE	-6.52465	1.8644e-12	TRUE	Scarecrow-like protein 14
contig28638	0	0	18.7298	-5.22796	7.37773e-06	TRUE	-5.19483	8.41971e-06	TRUE	Tetracycline resistance protein, class E
contig28671	0	0	18.9102	-5.24179	6.63346e-06	TRUE	-5.20866	7.57737e-06	TRUE	Inorganic phosphate transporter 2-1, chloroplastic
contig28693	0	0	18.8583	-5.23782	6.83943e-06	TRUE	-5.20469	7.81056e-06	TRUE	Beta-glucosidase 4
contig28697	0	0	28.2487	-5.82081	3.18812e-08	TRUE	-5.78768	3.80927e-08	TRUE	Aspartic proteinase nepenthesin-2
contig28711	0	0	37.977	-6.24775	1.63401e-10	TRUE	-6.21462	2.03585e-10	TRUE	conserved hypothetical protein
contig28715	0	0	19.0411	-5.25174	6.14105e-06	TRUE	-5.21861	7.01962e-06	TRUE	Peroxidase 53
contig28731	0	0	56.8086	-6.82874	1.10317e-14	TRUE	-6.79561	1.47691e-14	TRUE	Lipoxygenase 2
contig28755	0	0	38.0296	-6.24975	1.58919e-10	TRUE	-6.21662	1.98044e-10	TRUE	Aspartic proteinase-like protein 1
contig28778	0	0	28.5222	-5.83471	2.73889e-08	TRUE	-5.80158	3.27657e-08	TRUE	Polygalacturonase inhibitor 1
contig28788	0	0	228.177	-8.83471	1.81789e-45	TRUE	-8.80158	3.83706e-45	TRUE	Histone H2A.1
contig28807	0	0	19.094	-5.25575	5.95281e-06	TRUE	-5.22262	6.80629e-06	TRUE	hypothetical protein
contig28812	0	0	76.376	-7.25575	9.53218e-19	TRUE	-7.22262	1.36358e-18	TRUE	Protease 2
contig28830	0	0	19.1472	-5.25976	5.7694e-06	TRUE	-5.22663	6.5984e-06	TRUE	conserved hypothetical protein
contig28874	0	0	76.8027	-7.26378	7.81754e-19	TRUE	-7.23065	1.11984e-18	TRUE	Histone H4
contig28943	0	0	48.6128	-6.60396	6.62466e-13	TRUE	-6.57083	8.60616e-13	TRUE	60S ribosomal protein L10-1
contig28961	0	0	58.4179	-6.86904	5.00314e-15	TRUE	-6.83591	6.73659e-15	TRUE	Peroxidase 70
contig28971	0	0	58.5839	-6.87313	4.61246e-15	TRUE	-6.84	6.21419e-15	TRUE	Transcription factor RF2b
contig28980	0	0	29.209	-5.86904	1.8723e-08	TRUE	-5.83591	2.24678e-08	TRUE	Cysteine-rich receptor-like protein kinase 7
contig28986	0	0	19.4726	-5.28408	4.7652e-06	TRUE	-5.25095	5.45899e-06	TRUE	AP-3 complex subunit sigma-1
contig29019	0	0	29.3336	-5.87518	1.74766e-08	TRUE	-5.84205	2.09839e-08	TRUE	conserved hypothetical protein
contig29055	0	0	69.1335	-7.11201	2.8594e-17	TRUE	-7.07888	3.99444e-17	TRUE	Caffeoyl-CoA O-methyltransferase
contig29094	0	0	39.3917	-6.30052	7.74353e-11	TRUE	-6.26739	9.70369e-11	TRUE	Sucrose synthase 2
contig29096	0	0	29.5437	-5.88548	1.55622e-08	TRUE	-5.85235	1.87028e-08	TRUE	Pyrimidine-specific ribonucleoside hydrolase rihA
contig29113	0	0	49.8828	-6.64117	3.48464e-13	TRUE	-6.60804	4.54858e-13	TRUE	conserved hypothetical protein
contig29132	0	0	19.8093	-5.30881	3.91165e-06	TRUE	-5.27568	4.48885e-06	TRUE	Anthocyanidin 5,3-O-glucosyltransferase
contig29135	0	0	29.714	-5.89377	1.41671e-08	TRUE	-5.86064	1.70391e-08	TRUE	Putative laccase-17
contig29155	0	0	69.6337	-7.12241	2.25578e-17	TRUE	-7.08928	3.15647e-17	TRUE	Germin-like protein 1-3
contig29187	0	0	19.9242	-5.31715	3.65738e-06	TRUE	-5.28402	4.1995e-06	TRUE	3-ketoacyl-CoA synthase 6
contig29202	0	0	150.084	-8.23032	1.63821e-32	TRUE	-8.19719	2.8847e-32	TRUE	Probable histone H2AXb
contig29260	0	0	80.5136	-7.33186	1.4063e-19	TRUE	-7.29873	2.03845e-19	TRUE	TPR-containing nuclear phosphoprotein that regulates K(+) uptake
contig29300	0	0	131.026	-8.03441	3.92634e-29	TRUE	-8.00128	6.5818e-29	TRUE	Histone H3.2
contig29331	0	0	252.344	-8.97995	3.02442e-49	TRUE	-8.94682	6.71828e-49	TRUE	Histone H2A.1
contig29353	0	0	20.3368	-5.34672	2.87393e-06	TRUE	-5.31359	3.30681e-06	TRUE	conserved hypothetical protein
contig29356	0	0	122.202	-7.93382	1.56901e-27	TRUE	-7.90069	2.56862e-27	TRUE	Histone H3.2
contig29357	0	0	20.3972	-5.351	2.77453e-06	TRUE	-5.31787	3.19341e-06	TRUE	Xyloglucan endotransglycosylase/hydrolase protein 8
contig29372	0	0	41.3464	-6.37039	2.78008e-11	TRUE	-6.33726	3.51131e-11	TRUE	Putative mixed-linked glucan synthase 1
contig29412	0	0	72.3563	-7.17774	6.24286e-18	TRUE	-7.14461	8.81448e-18	TRUE	conserved hypothetical protein
contig29415	0	0	30.5957	-5.93596	8.72273e-09	TRUE	-5.90283	1.05321e-08	TRUE	Putative cell wall protein
contig29417	0	0	51.374	-6.68367	1.6451e-13	TRUE	-6.65054	2.15934e-13	TRUE	Probable LRR receptor-like serine/threonine-protein kinase At4g36180
contig29433	0	0	51.0687	-6.67507	1.91776e-13	TRUE	-6.64194	2.51437e-13	TRUE	Leucine Rich Repeat,
contig29471	0	0	20.5189	-5.35958	2.58441e-06	TRUE	-5.32645	2.97641e-06	TRUE	Hydroxymethylglutaryl-CoA lyase, mitochondrial
contig29473	0	0	71.7093	-7.16479	8.46424e-18	TRUE	-7.13166	1.19255e-17	TRUE	Germin-like protein 5-1
contig29486	0	0	20.6112	-5.36606	2.44915e-06	TRUE	-5.33293	2.82194e-06	TRUE	conserved hypothetical protein
contig29487	0	0	61.6488	-6.9467	1.03558e-15	TRUE	-6.91357	1.41027e-15	TRUE	hypothetical protein
contig29534	0	0	51.5281	-6.68799	1.52273e-13	TRUE	-6.65486	1.99984e-13	TRUE	Probable gibberellin receptor GID1L3
contig29539	0	0	51.9958	-6.70102	1.20448e-13	TRUE	-6.66789	1.58462e-13	TRUE	conserved hypothetical protein
contig29550	0	0	72.3563	-7.17774	6.24286e-18	TRUE	-7.14461	8.81448e-18	TRUE	Disease resistance response protein 206
contig29582	0	0	21.1503	-5.4033	1.79036e-06	TRUE	-5.37017	2.06844e-06	TRUE	conserved hypothetical protein
contig29633	0	0	52.3124	-6.70978	1.02797e-13	TRUE	-6.67665	1.35398e-13	TRUE	Fasciclin-like arabinogalactan protein 11
contig29642	0	0	41.7229	-6.38347	2.28458e-11	TRUE	-6.35034	2.88981e-11	TRUE	conserved hypothetical protein
contig29650	0	0	84.4712	-7.40109	2.29714e-20	TRUE	-7.36796	3.37128e-20	TRUE	GTP-binding protein era homolog
contig29665	0	0	73.5733	-7.20181	3.52651e-18	TRUE	-7.16868	4.99905e-18	TRUE	Jasmonate O-methyltransferase
contig29690	0	0	21.0531	-5.39666	1.89423e-06	TRUE	-5.36353	2.18738e-06	TRUE	Speckle-type POZ protein
contig29696	0	0	73.3489	-7.1974	3.91742e-18	TRUE	-7.16427	5.54912e-18	TRUE	Flavoprotein wrbA
contig29714	0	0	200.311	-8.6468	5.49222e-41	TRUE	-8.61367	1.0901e-40	TRUE	Histone H2B.2
contig29737	0	0	21.1503	-5.4033	1.79036e-06	TRUE	-5.37017	2.06844e-06	TRUE	conserved hypothetical protein
contig29744	0	0	179.226	-8.48633	1.69361e-37	TRUE	-8.4532	3.20169e-37	TRUE	Histone H2B.1
contig29807	0	0	95.323	-7.57545	1.74273e-22	TRUE	-7.54232	2.64338e-22	TRUE	Ent-kaurene synthase-like 2
contig29814	0	0	96.5126	-7.59334	1.02797e-22	TRUE	-7.56021	1.56474e-22	TRUE	3-ketoacyl-CoA synthase 11
contig29817	0	0	42.7611	-6.41892	1.33164e-11	TRUE	-6.38579	1.69135e-11	TRUE	conserved hypothetical protein
contig29822	0	0	21.2484	-5.40998	1.69137e-06	TRUE	-5.37685	1.95502e-06	TRUE	conserved hypothetical protein
contig29842	0	0	169.987	-8.40998	6.13199e-36	TRUE	-8.37685	1.13399e-35	TRUE	Histone H2A
contig29860	0	0	31.9714	-5.99941	4.11116e-09	TRUE	-5.96628	4.99395e-09	TRUE	conserved hypothetical protein
contig29862	0	0	21.5144	-5.42793	1.44982e-06	TRUE	-5.3948	1.67803e-06	TRUE	conserved hypothetical protein
contig29882	0	0	224.147	-8.809	7.92567e-45	TRUE	-8.77587	1.65838e-44	TRUE	Histone H2A
contig29900	0	0	64.1416	-7.00389	3.10527e-16	TRUE	-6.97076	4.26532e-16	TRUE	Cationic peroxidase SPC4 (Fragment)
contig29927	0	0	10.842	-4.43926	0.00090009	TRUE	-4.40613	0.000982981	TRUE	Dihydropyrimidinase
contig29948	0	0	214.138	-8.7431	3.15652e-43	TRUE	-8.70997	6.46169e-43	TRUE	Histone H4
contig29960	0	0	54.2101	-6.76119	3.99047e-14	TRUE	-6.72806	5.29259e-14	TRUE	Histone H3.2
contig29985	0	0	32.3729	-6.01741	3.304e-09	TRUE	-5.98428	4.02047e-09	TRUE	Acyl-CoA-binding domain-containing protein 4
contig29993	0	0	86.1924	-7.43019	1.05036e-20	TRUE	-7.39706	1.54974e-20	TRUE	Histone H3.2
contig29996	0	0	64.9497	-7.02195	2.10563e-16	TRUE	-6.98882	2.90024e-16	TRUE	conserved hypothetical protein
contig30001	0	0	32.4749	-6.02195	3.12583e-09	TRUE	-5.98882	3.80534e-09	TRUE	BARE-1 retrotransposon protease
contig30010	0	0	130.31	-8.0265	5.28591e-29	TRUE	-7.99337	8.84405e-29	TRUE	Histone H3.2
contig30060	0	0	98.8252	-7.62751	3.69858e-23	TRUE	-7.59438	5.66839e-23	TRUE	Probable RNA-dependent RNA polymerase 1
contig30067	0	0	22.2455	-5.47614	9.50589e-07	TRUE	-5.44301	1.10418e-06	TRUE	Probable gibberellin receptor GID1L1
contig30073	0	0	86.7362	-7.43926	8.20836e-21	TRUE	-7.40613	1.21312e-20	TRUE	Histone H2B.8
contig30080	0	0	65.3614	-7.03107	1.72813e-16	TRUE	-6.99794	2.38363e-16	TRUE	Auxin-induced protein 5NG4
contig30081	0	0	54.4679	-6.76803	3.51091e-14	TRUE	-6.7349	4.66091e-14	TRUE	L-ascorbate oxidase
contig30083	0	0	108.763	-7.76575	4.83711e-25	TRUE	-7.73262	7.6289e-25	TRUE	Histone H2A
contig30093	0	0	43.6435	-6.44839	8.4321e-12	TRUE	-6.41526	1.0747e-11	TRUE	Histone H2B.2
contig30102	0	0	32.9945	-6.04485	2.35762e-09	TRUE	-6.01172	2.87657e-09	TRUE	Isoflavone-7-O-methyltransferase 9
contig30110	0	0	130.723	-8.03107	4.45312e-29	TRUE	-7.99794	7.45884e-29	TRUE	DNA (cytosine-5)-methyltransferase 1B
contig30133	0	0	32.8892	-6.04024	2.49608e-09	TRUE	-6.00711	3.04414e-09	TRUE	RhoA GTPase effector DIA/Diaphanous
contig30135	0	0	21.8912	-5.45298	1.16602e-06	TRUE	-5.41985	1.35207e-06	TRUE	conserved hypothetical protein
contig30145	0	0	10.9631	-4.45528	0.000833972	TRUE	-4.42215	0.000911444	TRUE	Beta-glucosidase 31
contig30147	0	0	21.8912	-5.45298	1.16602e-06	TRUE	-5.41985	1.35207e-06	TRUE	Putative C-4 methylsterol oxidase DDB_G0269788
contig30176	0	0	33.0473	-6.04716	2.29101e-09	TRUE	-6.01403	2.79593e-09	TRUE	Acyl-coenzyme A thioesterase 13
contig30179	0	0	10.9806	-4.45758	0.000824823	TRUE	-4.42445	0.000901541	TRUE	Subtilisin-like protease
contig30192	0	0	209.636	-8.71244	1.67855e-42	TRUE	-8.67931	3.40203e-42	TRUE	Histone H3.2
contig30219	0	0	88.6948	-7.47148	3.38636e-21	TRUE	-7.43835	5.03488e-21	TRUE	Histone H2B.8
contig30233	0	0	11.0868	-4.47148	0.000771453	TRUE	-4.43835	0.000843751	TRUE	Mla1
contig30236	0	0	11.1408	-4.47847	0.000745734	TRUE	-4.44534	0.000815887	TRUE	conserved hypothetical protein
contig30263	0	0	11.1588	-4.48081	0.000737302	TRUE	-4.44768	0.00080675	TRUE	Calcium-binding atopy-related autoantigen 1
contig30268	0	0	66.5211	-7.05644	9.91894e-17	TRUE	-7.02331	1.37352e-16	TRUE	conserved hypothetical protein
contig30275	0	0	33.6403	-6.07282	1.66206e-09	TRUE	-6.03969	2.03353e-09	TRUE	conserved hypothetical protein
contig30300	0	0	33.917	-6.08463	1.43141e-09	TRUE	-6.0515	1.7534e-09	TRUE	conserved hypothetical protein
contig30305	0	0	33.5856	-6.07047	1.71201e-09	TRUE	-6.03734	2.09416e-09	TRUE	Probable glycosyltransferase At3g42180
contig30313	0	0	11.1408	-4.47847	0.000745734	TRUE	-4.44534	0.000815887	TRUE	Peptide chain release factor 1
contig30316	0	0	11.1588	-4.48081	0.000737302	TRUE	-4.44768	0.00080675	TRUE	RING finger protein 44
contig30328	0	0	11.343	-4.50443	0.000656768	TRUE	-4.4713	0.000719428	TRUE	conserved hypothetical protein
contig30333	0	0	112.318	-7.81214	1.04731e-25	TRUE	-7.77901	1.66841e-25	TRUE	Histone H2B.2
contig30345	0	0	33.6403	-6.07282	1.66206e-09	TRUE	-6.03969	2.03353e-09	TRUE	Peroxidase 11
contig30347	0	0	11.1952	-4.48551	0.000720646	TRUE	-4.45238	0.000788699	TRUE	Glucan endo-1,3-beta-glucosidase
contig30372	0	0	33.8058	-6.0799	1.51996e-09	TRUE	-6.04677	1.86099e-09	TRUE	conserved hypothetical protein
contig30381	0	0	22.5003	-5.49257	8.209e-07	TRUE	-5.45944	9.54724e-07	TRUE	conserved hypothetical protein
contig30405	0	0	22.7235	-5.50681	7.22105e-07	TRUE	-5.47368	8.40737e-07	TRUE	Autonomous transposable element EN-1 mosaic protein
contig30406	0	0	22.686	-5.50443	7.37825e-07	TRUE	-5.4713	8.58882e-07	TRUE	BGGP Beta-1-3-galactosyl-O-glycosyl-glycoprotein
contig30410	0	0	11.2686	-4.49493	0.000688164	TRUE	-4.4618	0.000753482	TRUE	Inorganic phosphate transporter 2-1, chloroplastic
contig30413	0	0	11.2686	-4.49493	0.000688164	TRUE	-4.4618	0.000753482	TRUE	Zinc finger A20 and AN1 domain-containing stress-associated protein 6
contig30448	0	0	34.1982	-6.09655	1.22996e-09	TRUE	-6.06342	1.50845e-09	TRUE	conserved hypothetical protein
contig30449	0	0	67.7226	-7.08226	5.59124e-17	TRUE	-7.04913	7.77386e-17	TRUE	Probable beta-D-xylosidase 7
contig30457	0	0	45.4469	-6.50681	3.33056e-12	TRUE	-6.47368	4.2748e-12	TRUE	conserved hypothetical protein
contig30470	0	0	34.5419	-6.11098	1.02215e-09	TRUE	-6.07785	1.25541e-09	TRUE	Subtilisin-like protease
contig30476	0	0	11.3805	-4.5092	0.00064147	TRUE	-4.47607	0.000702829	TRUE	conserved hypothetical protein
contig30496	0	0	22.686	-5.50443	7.37825e-07	TRUE	-5.4713	8.58882e-07	TRUE	Pyruvate dehydrogenase E1 component subunit beta
contig30507	0	0	11.3617	-4.50681	0.000649086	TRUE	-4.47368	0.000711093	TRUE	conserved hypothetical protein
contig30534	0	0	56.9971	-6.83351	1.00541e-14	TRUE	-6.80038	1.34693e-14	TRUE	hypothetical protein
contig30547	0	0	34.5419	-6.11098	1.02215e-09	TRUE	-6.07785	1.25541e-09	TRUE	Hydrophobic protein LTI6A
contig30557	0	0	285.934	-9.16023	2.35581e-54	TRUE	-9.1271	5.60139e-54	TRUE	Histone H4
contig30585	0	0	57.282	-6.84071	8.73851e-15	TRUE	-6.80758	1.17188e-14	TRUE	Protein kinase G11A
contig30587	0	0	22.9511	-5.52119	6.3369e-07	TRUE	-5.48806	7.38611e-07	TRUE	Metacaspase-9
contig30605	0	0	275.873	-9.10856	7.68704e-53	TRUE	-9.07543	1.79148e-52	TRUE	Histone H3.2
contig30631	0	0	46.2107	-6.53085	2.25176e-12	TRUE	-6.49772	2.89866e-12	TRUE	Cyclin-A1-1
contig30657	0	0	35.2505	-6.14027	6.98594e-10	TRUE	-6.10714	8.60589e-10	TRUE	conserved hypothetical protein
contig30660	0	0	92.577	-7.53328	5.92494e-22	TRUE	-7.50015	8.91348e-22	TRUE	Histone H2B.2
contig30671	0	0	81.2786	-7.3455	9.89391e-20	TRUE	-7.31237	1.4376e-19	TRUE	Protein H2A.6
contig30685	0	0	23.1833	-5.53571	5.5474e-07	TRUE	-5.50258	6.47317e-07	TRUE	Chaperone protein dnaJ
contig30693	0	0	11.6309	-4.54059	0.000548346	TRUE	-4.50746	0.000601698	TRUE	conserved hypothetical protein
contig30707	0	0	23.6621	-5.56521	4.21892e-07	TRUE	-5.53208	4.93434e-07	TRUE	Actin-related protein 2/3 complex subunit 2
contig30708	0	0	11.8925	-4.57267	0.000465632	TRUE	-4.53954	0.000511732	TRUE	Fructose-1,6-bisphosphatase, cytosolic
contig30756	0	0	11.7301	-4.55284	0.00051534	TRUE	-4.51971	0.000565816	TRUE	Methylglutaconyl-CoA hydratase, mitochondrial
contig30769	0	0	11.7502	-4.55531	0.000508921	TRUE	-4.52218	0.000558834	TRUE	hypothetical protein
contig30776	0	0	23.5003	-5.55531	4.62735e-07	TRUE	-5.52218	5.40783e-07	TRUE	hypothetical protein
contig30787	0	0	11.7703	-4.55778	0.00050256	TRUE	-4.52465	0.000551916	TRUE	Dosage compensation complex, subunit MLE
contig30790	0	0	48.153	-6.59025	8.36543e-13	TRUE	-6.55712	1.08487e-12	TRUE	ADIPOR-like receptor CG5315
contig30797	0	0	163.942	-8.35774	6.57869e-35	TRUE	-8.32461	1.19891e-34	TRUE	RhoA GTPase effector DIA/Diaphanous
contig30815	0	0	35.4322	-6.14769	6.33763e-10	TRUE	-6.11456	7.81322e-10	TRUE	conserved hypothetical protein
contig30847	0	0	35.3714	-6.14521	6.54743e-10	TRUE	-6.11208	8.06979e-10	TRUE	conserved hypothetical protein
contig30861	0	0	23.7438	-5.57018	4.02664e-07	TRUE	-5.53705	4.7113e-07	TRUE	Laccase-10
contig30870	0	0	11.8107	-4.56272	0.000490017	TRUE	-4.52959	0.000538271	TRUE	4-nitrophenylphosphatase
contig30874	0	0	23.8262	-5.57517	3.84197e-07	TRUE	-5.54204	4.49701e-07	TRUE	Pre-mRNA cleavage complex 2 protein Pcf11
contig30878	0	0	23.909	-5.58018	3.66467e-07	TRUE	-5.54705	4.29117e-07	TRUE	Mitochondrial carnitine/acylcarnitine carrier-like protein
contig30904	0	0	11.9753	-4.58269	0.000442164	TRUE	-4.54956	0.000486179	TRUE	conserved hypothetical protein
contig30909	0	0	11.8925	-4.57267	0.000465632	TRUE	-4.53954	0.000511732	TRUE	Peroxidase 2
contig30911	0	0	23.7438	-5.57018	4.02664e-07	TRUE	-5.53705	4.7113e-07	TRUE	conserved hypothetical protein
contig30922	0	0	202.522	-8.66264	2.39376e-41	TRUE	-8.62951	4.77494e-41	TRUE	Probable histone H2AXb
contig30924	0	0	23.8675	-5.57767	3.75241e-07	TRUE	-5.54454	4.39305e-07	TRUE	Methionine aminopeptidase 1B, chloroplastic
contig30925	0	0	11.9131	-4.57517	0.00045968	TRUE	-4.54204	0.000505253	TRUE	Probable protein phosphatase 2C 5
contig30979	0	0	23.909	-5.58018	3.66467e-07	TRUE	-5.54705	4.29117e-07	TRUE	LIM and UIM domain-containing At1g19270
contig30990	0	0	191.605	-8.58269	1.47677e-39	TRUE	-8.54956	2.87344e-39	TRUE	Histone H2A
contig30994	0	0	24.0765	-5.59025	3.33116e-07	TRUE	-5.55712	3.90377e-07	TRUE	Mitochondrial import receptor subunit TOM5 homolog
contig31014	0	0	24.2464	-5.60039	3.02424e-07	TRUE	-5.56726	3.54696e-07	TRUE	conserved hypothetical protein
contig31019	0	0	24.2037	-5.59785	3.09857e-07	TRUE	-5.56472	3.63341e-07	TRUE	conserved hypothetical protein
contig31021	0	0	12.1446	-4.60294	0.000397892	TRUE	-4.56981	0.000437938	TRUE	Beta-galactosidase 8
contig31023	0	0	48.0688	-6.58773	8.73094e-13	TRUE	-6.5546	1.13192e-12	TRUE	O-methyltransferase ZRP4
contig31027	0	0	36.1781	-6.17774	4.25267e-10	TRUE	-6.14461	5.25921e-10	TRUE	Non-specific lipid-transfer protein 2G
contig31040	0	0	24.0765	-5.59025	3.33116e-07	TRUE	-5.55712	3.90377e-07	TRUE	Katanin p80 WD40 repeat-containing subunit B1 homolog 1
contig31044	0	0	12.1877	-4.60805	0.000387364	TRUE	-4.57492	0.000426459	TRUE	conserved hypothetical protein
contig31047	0	0	228.727	-8.83818	1.48799e-45	TRUE	-8.80505	3.14445e-45	TRUE	hypothetical protein
contig31048	0	0	36.1148	-6.17522	4.39901e-10	TRUE	-6.14209	5.43875e-10	TRUE	conserved hypothetical protein
contig31052	0	0	12.0594	-4.59278	0.000419591	TRUE	-4.55965	0.000461588	TRUE	DUF246 domain-containing protein At1g04910
contig31085	0	0	12.1018	-4.59785	0.000408634	TRUE	-4.56472	0.000449647	TRUE	Histone H3.2
contig31087	0	0	12.1446	-4.60294	0.000397892	TRUE	-4.56981	0.000437938	TRUE	NAD(P)H-quinone oxidoreductase subunit L
contig31100	0	0	12.1232	-4.60039	0.000403236	TRUE	-4.56726	0.000443764	TRUE	conserved hypothetical protein
contig31116	0	0	24.2464	-5.60039	3.02424e-07	TRUE	-5.56726	3.54696e-07	TRUE	hypothetical protein
contig31121	0	0	24.9052	-5.63908	2.08057e-07	TRUE	-5.60595	2.44782e-07	TRUE	Putative cysteine-rich receptor-like protein kinase 20
contig31147	0	0	12.4752	-4.64169	0.000323952	TRUE	-4.60856	0.000357249	TRUE	retrotransposon protein, putative, unclassified, expressed
contig31169	0	0	12.7058	-4.66812	0.000280782	TRUE	-4.63499	0.000310057	TRUE	conserved hypothetical protein
contig31188	0	0	24.4621	-5.61317	2.67524e-07	TRUE	-5.58004	3.14086e-07	TRUE	GATA transcription factor 27
contig31199	0	0	61.1552	-6.9351	1.31597e-15	TRUE	-6.90197	1.78903e-15	TRUE	Uncharacterized protein At1g14870
contig31214	0	0	138.231	-8.11163	2.01444e-30	TRUE	-8.0785	3.44126e-30	TRUE	conserved hypothetical protein
contig31221	0	0	73.6483	-7.20328	3.40464e-18	TRUE	-7.17015	4.82747e-18	TRUE	Transcription factor bHLH93
contig31228	0	0	87.4853	-7.45167	5.84761e-21	TRUE	-7.41854	8.66218e-21	TRUE	conserved hypothetical protein
contig31239	0	0	86.0768	-7.42825	1.10695e-20	TRUE	-7.39512	1.63265e-20	TRUE	conserved hypothetical protein
contig31247	0	0	24.7261	-5.62866	2.30298e-07	TRUE	-5.59553	2.7072e-07	TRUE	conserved hypothetical protein
contig31273	0	0	37.0225	-6.21103	2.71177e-10	TRUE	-6.1779	3.3654e-10	TRUE	Glyoxylate reductase
contig31280	0	0	86.6971	-7.43861	8.35498e-21	TRUE	-7.40548	1.23465e-20	TRUE	conserved hypothetical protein
contig31281	0	0	12.5435	-4.64957	0.000310507	TRUE	-4.61644	0.000342558	TRUE	Probable mixed-linked glucan synthase 3
contig31283	0	0	12.5207	-4.64694	0.000314941	TRUE	-4.61381	0.000347403	TRUE	conserved hypothetical protein
contig31290	0	0	49.7204	-6.63646	3.7823e-13	TRUE	-6.60333	4.93411e-13	TRUE	conserved hypothetical protein
contig31296	0	0	37.0891	-6.21362	2.61743e-10	TRUE	-6.18049	3.24922e-10	TRUE	hypothetical protein
contig31297	0	0	37.3578	-6.22404	2.26911e-10	TRUE	-6.19091	2.81994e-10	TRUE	Digalactosyldiacylglycerol synthase 1, chloroplastic
contig31315	0	0	24.7706	-5.63126	2.24553e-07	TRUE	-5.59813	2.64022e-07	TRUE	hypothetical protein
contig31351	0	0	12.6357	-4.66014	0.000293243	TRUE	-4.62701	0.000323686	TRUE	conserved hypothetical protein
contig31353	0	0	62.1505	-6.95839	8.1207e-16	TRUE	-6.92526	1.10781e-15	TRUE	Histone H4
contig31366	0	0	12.7058	-4.66812	0.000280782	TRUE	-4.63499	0.000310057	TRUE	Subtilisin-chymotrypsin inhibitor-2A
contig31368	0	0	199.242	-8.63908	8.21424e-41	TRUE	-8.60595	1.62642e-40	TRUE	Subtilisin-chymotrypsin inhibitor-2A
contig31369	0	0	24.9504	-5.64169	2.02798e-07	TRUE	-5.60856	2.38645e-07	TRUE	DnaJ homolog subfamily B member 13
contig31373	0	0	174.653	-8.44905	9.95281e-37	TRUE	-8.41592	1.86125e-36	TRUE	Histone H4 variant TH091
contig31375	0	0	74.1782	-7.21362	2.65681e-18	TRUE	-7.18049	3.77363e-18	TRUE	Blue copper protein
contig31377	0	0	124.526	-7.961	5.90653e-28	TRUE	-7.92787	9.73062e-28	TRUE	Histone H4 variant TH091
contig31396	0	0	87.3265	-7.44905	6.2831e-21	TRUE	-7.41592	9.30274e-21	TRUE	Histone H2A
contig31411	0	0	62.3761	-6.96362	7.28055e-16	TRUE	-6.93049	9.93978e-16	TRUE	conserved hypothetical protein
contig31414	0	0	62.7176	-6.9715	6.17211e-16	TRUE	-6.93837	8.43643e-16	TRUE	conserved hypothetical protein
contig31440	0	0	50.0827	-6.64694	3.15037e-13	TRUE	-6.61381	4.11532e-13	TRUE	Cysteine proteinase RD21a
contig31447	0	0	127.058	-7.99004	2.04716e-28	TRUE	-7.95691	3.3956e-28	TRUE	Histone H4
contig31448	0	0	24.9958	-5.64431	1.97654e-07	TRUE	-5.61118	2.32642e-07	TRUE	UPF0497 membrane protein Os05g0344400
contig31450	0	0	63.0628	-6.97942	5.22384e-16	TRUE	-6.94629	7.14879e-16	TRUE	Histone H4 variant TH091
contig31487	0	0	25.1789	-5.65484	1.78197e-07	TRUE	-5.62171	2.09921e-07	TRUE	Uncharacterized protein At1g47420, mitochondrial
contig31491	0	0	12.6357	-4.66014	0.000293243	TRUE	-4.62701	0.000323686	TRUE	U-box domain-containing protein 17
contig31505	0	0	12.6126	-4.65749	0.000297489	TRUE	-4.62436	0.000328329	TRUE	OTU domain-containing protein 2
contig31528	0	0	202.172	-8.66014	2.7301e-41	TRUE	-8.62701	5.44154e-41	TRUE	Histone H4
contig31544	0	0	12.659	-4.66279	0.000289044	TRUE	-4.62966	0.000319094	TRUE	F-box/LRR-repeat protein 17
contig31548	0	0	63.2951	-6.98472	4.66974e-16	TRUE	-6.95159	6.39562e-16	TRUE	conserved hypothetical protein
contig31549	0	0	12.8483	-4.6842	0.00025707	TRUE	-4.65107	0.000284109	TRUE	Peptidyl-tRNA hydrolase, mitochondrial
contig31553	0	0	12.7058	-4.66812	0.000280782	TRUE	-4.63499	0.000310057	TRUE	Haloacid dehalogenase-like hydrolase domain-containing protein 3
[truncated: 981 more rows]
