# Supplementary material for: Transcriptome Analysis in Sheepgrass (Leymus chinensis): A Dominant Perennial Grass of the Eurasian Steppe
Source: PLoS One. 2013 Jul 4;8(7):e67974. doi: 10.1371/journal.pone.0067974 (PMC3701641; doi:10.1371/journal.pone.0067974)
Supplement: Table S5 — A list of EST-SSRs contained unigenes and characterizations. (XLS) [file pone.0067974.s005.xls]

## Sheet: SSR contained sequecnes
Unigene ID	Unigene Length	SSR nr.	SSR type	SSR	size	start		“c” means compound formation. “p1, p2,…” means SSR repeat types.
0-FTYGYVA04ITZOL	length=300	1	c	(TGA)5tgg(TGA)7	39	222
0-FUZKD2G01B949U	length=362	1	c	(TC)7tttctctctcgaacatatt(AATC)6	57	61
1-GH8N3EB01CLWJL	length=346	1	c	(CGA)5ctcggctactactagtgatgatatcaactagagggagaagaggagaggagg(GA)8	82	262
1-GH8N3EB01D8MHA	length=310	1	c	(ACG)5gcagattgccatttaatagtacag(AT)10	59	251
1-GH8N3EB01E1OLQ	length=467	1	c	(GTC)5gaaggacgcgccgccgaagtccttggggaggcgttggaggagcgggggcagcgcggaggg(GTC)5	90	272
2-GH8N3EB02FJNNX	length=470	1	c	(GGA)6(CGG)6	36	428
2-GH8N3EB02G7UU0	length=404	1	c	(CTG)5cggcgctgcg(CCT)5gctcgcgctg(CTC)5	65	52
2-GH8N3EB02GP4NP	length=460	1	c	(GA)11ggag(GA)6	38	422
2-GH8N3EB02H94F9	length=452	1	c	(GGT)5gatgccgtgccct(TCC)5	43	258
2-GH8N3EB02HGOHA	length=358	1	c	(TGC)7(TG)6	33	158
2-GH8N3EB02HPTKC	length=353	1	c	(CCG)5aggacggtctcgtggtggtggaggaggaagatgatgatgaggaggcggactcccttaccgcgtcgccgccaggaaccccttcgacctcct(CGA)5	120	170
2-GH8N3EB02I1QZS	length=365	1	c	(CCT)6ctgttgtagctgttgctgtacggaatcaatcctga(GCT)5	68	113
2-GH8N3EB02I2N45	length=300	1	c	(GT)9atctgtttcagacagagg(GA)8	52	249
2-GH8N3EB02IAH95	length=394	1	c	(CCG)5aggacggtctcgtggtggtggaggaggaagatgatgatgaggaggcggactcccttacccgcgtcgccgccaggaaccccttcgacctcct(CGA)5	121	170
2-GH8N3EB02IDGC2	length=363	1	c	(CCT)5c(CGG)6	34	12
2-GH8N3EB02IHXQX	length=301	1	c	(GT)9atctgtttcagacagagggagag(GA)6	53	249
2-GH8N3EB02JB4OM	length=409	1	c	(GGT)5gcct(CTG)5	34	289
3-GH8N3EB01A2PKU	length=358	1	c	(CCG)5ggacgaggaggggctaaccctaggcggctccgatcgcgagctctcccgtgggtccgttccgtcgatcgccctgctgcttcggcgtagggtgtc(CG)6	120	3
3-GH8N3EB01AQTET	length=449	1	c	(CT)6tcccttctaa(TC)6	34	413
3-GH8N3EB01AZ9NG	length=429	1	c	(CAG)7agcgactcccagag(GGC)5	50	3
3-GH8N3EB01B064Z	length=320	1	c	(CA)8cccgcgccaaaggattaaagcagataattcccacgcccgctctgcgcggccatgtcgaccaccgaggcgctcctcgcctcctcgggca(GCG)5	119	1
3-GH8N3EB01B0PSB	length=317	1	c	(AC)7(TC)8	30	283
3-GH8N3EB01B6M1S	length=345	1	c	(TC)7cctgctccctcgcgccctcaa(CT)6	47	81
3-GH8N3EB01BHQZ4	length=423	1	c	(AC)6gccaccgcgctcgcttggccagcgccgcgcacactgcggccacgccactcgcgtacgg(CCA)5	85	45
3-GH8N3EB01BLHMU	length=310	1	c	(AC)7(TC)7	28	283
3-GH8N3EB01CQSF0	length=369	1	c	(GCA)5(GCC)5	30	92
3-GH8N3EB01CY4SR	length=383	1	c	(AG)7gaagt(AG)8	35	309
3-GH8N3EB01D1CE9	length=466	1	c	(CGG)8(AGG)5	39	101
3-GH8N3EB01DLZLF	length=327	1	c	(TG)15(AG)10	50	277
3-GH8N3EB01E61Y7	length=315	1	c	(AC)7(TC)8	30	283
3-GH8N3EB01E9IEQ	length=352	1	c	(CGC)5cccccgcggcgtcggcggtcggcgggtgggacttctttaacccgttctacgggacggagga(GGC)5	91	163
3-GH8N3EB01EF5W4	length=309	1	c	(G)13agagggagaggg(GA)6	37	212
3-GH8N3EB01EMEGK	length=413	1	c	(CA)6aactgatcaaccaacaccaggaagcatcgcggctgtactcgatccagtcgccggtaaccatcgcaagcatccatcgcgtcgcaccaacaacacacaa(CAG)5	124	168
3-GH8N3EB01EX9CT	length=314	1	c	(AC)7(TC)8	30	283
3-GH8N3EB02F08II	length=399	1	c	(GAC)5gatgacatcaacacggggctacggtgatgatgacatcgacacggggctgcggtggtgg(CGA)6	91	166
3-GH8N3EB02FAL8Y	length=376	1	c	(TCG)5tcttcctcgcggaacagcgagtgcgtcaggtactcgtcgtcgctgtac(CCT)5	78	296
3-GH8N3EB02FTZBJ	length=409	1	c	(CAG)5cggcggcggcatg(AGC)5	43	254
3-GH8N3EB02H4RM5	length=410	1	c	(GC)6gtgcgtgccatgagccggggccgcgtccggcgggcagctggtagctccgt(CGC)6	80	175
3-GH8N3EB02HJ697	length=415	1	c	(TG)8a(GT)27	71	344
3-GH8N3EB02I876P	length=315	1	c	(AC)7(TC)8	30	283
3-GH8N3EB02IAB51	length=413	1	c	(GC)6gtgcgtgccatgagccggggccgcgtccggcgggcagctggtagctccgt(CGC)6	80	175
3-GH8N3EB02IE3UN	length=372	1	c	(CTC)5cgcgccgtcgca(GGC)6	45	161
3-GH8N3EB02J46P4	length=432	1	c	(G)14cgcggacggacatgacgagcaggagcagccgccgcgactcccgcagcagcttcacgcgctgcacagccttcatcgccgttccctccccacctgc(CCT)5	123	279
3-GH8N3EB02JE262	length=419	1	c	(GCA)7gcctcttccgccgcctccgccgcagggcccgccgccgcagccc(CGG)5	79	87
3-GH8N3EB02JUBAU	length=394	1	c	(GAC)5gatgacatcaacacggggctacggtgatgatgacatcgacacggggctgcggtggtgg(CGA)6	91	165
4-GJVU7SP04I1QKS	length=391	1	c	(GCC)6accgccgtcgtccgcctccatgctcctgtggaacggcgccggcgaaagcaagttcaagaagccgagttgccgcggcgacgcgtccagggcgagcag(TCC)5	129	175
4-GJVU7SP04I1T5J	length=388	1	c	(CCG)5ccttctccgccgtggccagggta(CGC)5	53	332
4-GJVU7SP04I85FA	length=391	1	c	(CAC)5catcccgctcgagctcgcgcca(ACC)5	52	1
4-GJVU7SP04I9YQJ	length=362	1	c	(CCG)5ccagggaaac(CAG)5	40	269
4-GJVU7SP04IF7WR	length=325	1	c	(GAC)6aacgacgctatagaggaggaggagggggagg(GCA)5	64	251
4-GJVU7SP04IHTS8	length=411	2	c	(GT)6a(TG)9	31	380
4-GJVU7SP04IOUQ6	length=336	1	c	(CCG)5aggacggtctcgtggtggtggaggaggaagatgaggaggaggaggcggcctcccctacccgcgtcgccgccaggaaccccttcgacctcct(CGA)5	121	155
4-GJVU7SP04IS6FL	length=342	1	c	(GAC)6aacgacgctatagaggaggaggagggggagg(GCA)5	64	269
4-GJVU7SP04IXR14	length=425	1	c	(CG)14(TG)7(AG)24	90	336
4-GJVU7SP04J1HBC	length=414	1	c	(GCG)5gtga(TGG)5	34	112
4-GJVU7SP04J1QA9	length=382	1	c	(CGG)5cgacgggagagagtgaggcgacgcggc(AGA)5	57	49
4-GJVU7SP04JA77D	length=316	1	c	(CGG)6acagcgccgcaa(CGT)5	45	25
4-GJVU7SP04JZPCJ	length=304	1	c	(CGG)5cgacgggagagagtgaggcgacgcggc(AGA)5	57	50
contig01250	length=126	1	c	(TG)16attgttatagtatacacggtg(GT)14	81	45
contig01512	length=121	1	c	(CGG)5ctatcacggcggcggtggctaccat(GGC)5ggtgggtaccctggcca(CGG)6	90	31
contig01983	length=206	1	c	(CTT)6gccggtgaagacgacgttgatcggctcgtccccctcgtctcccccggcggcagcggcggcggggcgggctcgta(GTC)5	107	13
contig01987	length=201	1	c	(CTT)7gccggtgaagacgacgttgatcggctcgtcctcgtcctcccccgccggctgcggcggggggcgggctcgta(GTC)5	107	13
contig02122	length=179	1	c	(AGC)6acaacaa(CAG)5	40	76
contig03172	length=222	1	c	(TCT)6tcctcacaatgtggcggatctccaacct(AGC)7	67	75
contig04047	length=157	1	c	(AG)8cgcaaagctagggatggggttcctccttctgcttcacgtcctcctggcc(GCG)5	80	43
contig05065	length=136	1	c	(CAG)5caatta(CAG)6	39	50
contig05955	length=1368	1	c	(CAA)7cagcaccaaaa(AGC)7	53	35
contig06505	length=292	1	c	(CCT)7acgatggccgcgccgacgcctccgc(CCG)5	61	114
contig09155	length=1262	1	c	(TGC)7tgtggtgagaatgcttcttgtcctttttgctgccactgctagtgcg(GCT)5	82	210
contig09895	length=518	1	c	(GGC)5ta(CGG)7	38	354
contig09898	length=508	1	c	(GGC)5ta(CGG)5	32	354
contig11277	length=1947	1	c	(CGC)5cagggccgagtcctccctgggcgtcctcgccgcctccacgctcctcccca(AGC)6	83	225
contig12745	length=371	1	c	(G)49cc(G)33	84	1
contig12829	length=642	1	c	(C)11tcctcttcctccgattaatcaaaccgc(GCG)5	53	36
contig13795	length=373	1	c	(TCC)5ttcctcgacc(TCG)6	43	251
contig14460	length=1630	1	c	(TC)11cttgaaaggagcacacacaaaggtgctgtttatccctcggaggctcggacgataa(CGG)5	92	1
contig14902	length=263	1	c	(GGA)5cgatgaggcggctgcggcggcggcgagctcggcctccgccttggccttgg(CCT)5	80	78
contig15546	length=1130	1	c	(TC)6ccccgtccagtcgaatc(AGA)6	47	47
contig15577	length=828	1	c	(GGC)6agcagcggccggcgcagccgcctccat(CTG)7	66	612
contig15581	length=126	1	c	(CT)10g(GT)6	33	1
contig15756	length=273	1	c	(A)101ctgggctactcaattctttatggcatgctctgcaactgtggttgctggatcagttgcttcctactactgggcacgtggcgaaat(A)39	224	1
contig16728	length=642	1	c	(GAT)5gcaggttagccctaatgccatctcacatctcgtggcagtagcagtcgttg(TGC)6	83	19
contig16975	length=271	1	c	(CTT)7ccctcgatctctcctgctcctccctcca(CCT)7	70	176
contig17310	length=808	1	c	(TGT)7(TGC)6	39	659
contig17917	length=317	1	c	(CAG)5gcagcagtcc(CA)6	37	200
contig19011	length=270	1	c	(GCT)6gcggcggcggcgccggcttttccgtatcggcgtcgccctcgccggcctccttctgctgcttg(TTC)5	95	42
contig19458	length=408	1	c	(TC)6agactctcacacacactcgctcactctgtgt(GC)6	55	318
contig19909	length=610	1	c	(CGC)5cgaccaggcgccacagcaggttccggcagccgcggccgtgggccgacaggctccgcctctgccgggacatctaggaccatcgatcgagggccgc(CG)7	123	255
contig20740	length=138	1	c	(CTC)6gtggtcctcctcgc(CCT)5	47	82
contig22898	length=2345	1	c	(GGA)6cggggcgaccttgcggcggtttcctgcggcggtggcggctccggccccggcggggcgatccgccggagtcggaggtgtcgtccgagtcggacggcga(CCG)6	133	2152
contig23101	length=2032	1	c	(GT)6(GA)6	24	232
contig23155	length=1970	1	c	(TGC)5tgttgctgcgagaacgagttcctctgcgcg(TGC)6	63	1836
contig23258	length=1878	1	c	(TCC)5cattcctcctcggcggctcctcctcacaccacacgcagctagagga(GC)6	73	21
contig23298	length=1831	1	c	(GCG)5aggacaccggactgatactgctgctgctgcagcgcctgctgcatcaggagggcctgctgctgt(TGC)7cggagcct(CTG)5	122	1479
contig23945	length=1503	1	c	(CGC)6cgtcgctgggcctgccgtcgcctcccattccccttggccttggcagacaccgctactcgcgcatctaccagccaagccctggcttctctt(TC)6	120	1335
contig24246	length=1395	1	c	(AG)6ggcatagactatg(GA)6	37	1356
contig24558	length=1294	1	c	(GGC)5g(GT)8	32	1231
contig25004	length=1197	1	c	(AGG)7ggcaggataagtcacaagacgaaagccaggagtcggacgacgaggcaacctcagagggtggcgacgatgaccaggacaacgaggagggagat(GAG)5	128	75
contig25420	length=1107	1	c	(GCC)5tccggagtcgggc(TCG)5	43	868
contig26687	length=931	1	c	(AGA)5(AGG)5	30	45
contig26698	length=930	1	c	(GC)6(GT)7	26	879
contig26786	length=915	1	c	(CCT)5caccttcaactaatgcagccttctttgc(CTT)7	64	555
contig26789	length=919	1	c	(CGG)5cc(GTG)5	32	520
contig27092	length=885	1	c	(GCA)7ggaggaggaggatgagcatttgaa(GGC)5	60	66
contig27369	length=854	1	c	(CA)8(CT)7gccctctctcgctcgcttttccatccagttgtt(GCG)7	84	1
contig27658	length=821	1	c	(GGC)6gccctggacctgaagctcggcgcgccgacgagctggaggccggtcccggcggcggcggtatcggt(GCA)5	98	49
contig27798	length=807	1	c	(GCT)5gttgtttgtggggttactgctgctaatggtatc(GCT)5	63	102
contig28153	length=768	2	c	(TGG)5cggtgttgctggtcctgggagaaggtgagctggggaatcatctcgaaggacatgggcgcgatgtgcgaacccggggcggcgtagtaggcaagcgtcggcg(GCT)6	133	296
contig28238	length=765	1	c	(GGC)5catttcgcggtcctcctcctcggcgctgcggaggcagctcgcgc(GCG)5	74	128
contig28348	length=756	1	c	(GAT)6(GCT)6	36	676
contig28401	length=754	1	c	(GCG)6tcgt(CTG)5atcccggccgtccatctcgcggcgaaaccctaggccccacgaatccgacgcgctctcctcggccgcgcccgcgcgtcgtcgctccgagca(GC)6	139	586
contig28519	length=740	2	c	(GCT)6ccgatagccacggctgcgcgaa(CTG)5	55	593
contig29413	length=671	1	c	(CT)8tgcccggttaattctgcgttgtgctttgtggcggcggaaccaggctcgtggt(GGC)5	83	521
contig29539	length=661	1	c	(GGA)6(GGC)5	33	209
contig30040	length=631	1	c	(AGC)6aagggaagaaggagcagcagaggaggaagaagcccaaggccaa(GGC)6	79	288
contig30852	length=573	1	c	(CTC)6ctt(CGC)5	36	343
contig31063	length=571	1	c	(CCG)5cgccacctccgtcagccatggcaccgaagaaggagaaggccccggcggcgtcgtccaagccggccaagtccggcagtggcaagc(AGA)5	114	34
contig31317	length=555	1	c	(CTT)6ctct(TG)10(AG)7	56	452
contig31702	length=529	1	c	(TCG)5tca(TCG)5	33	261
contig32136	length=509	1	c	(TGT)6(TGC)6	36	15
contig32569	length=488	1	c	(CT)6tcttgccttctctcttcttgtgtgttgccctctcttcttgccttgtctcttttgtgtgtctgc(GT)6	87	402
contig32820	length=467	1	c	(TCC)5gagcagcagggaggagaaggggaaaga(AG)6	54	22
contig33396	length=440	1	c	(CAGC)5caggcctagtaggaggaggatgggagagcaactctggcaaatcctttccaagaactataaatacatacagctgtatcatttccatt(TTC)7	127	308
contig33484	length=436	1	c	(TGC)5tgtgctata(TGC)6	42	21
contig33827	length=414	1	c	(TCGCCG)5tcggatgcctcgaatgaggatccaccggtgcttgagcagaggcgaccaaataagcagctccccctttgggagctgcagtccccaatcga(AGC)6	137	68
contig33888	length=409	1	c	(GCT)5gtggccgtcgtcgtccttgtggccctcgccgtgcttcttg(TTC)5	70	210
contig34853	length=306	1	c	(ATG)7ttccggttc(ATG)5	45	52
contig35429	length=227	1	c	(TG)17tttgtttagtttcggtcctgtcgtcgtgtcctgcttactgc(GA)6	87	8
2-GH8N3EB02FBBW7	length=325	1	c*	(CA)7(ACT)104*	325	1
contig00442	length=133	1	c*	(C)11(CCG)5*	24	9
contig27541	length=830	1	c*	(AG)6(AGT)5*	25	322
0-FO0JX8101DZ5PG	length=303	1	p2	(TA)6	12	95
0-FS6QTAF04IMUKC	length=361	1	p2	(TC)7	14	320
0-FS6QTAF04JNZZ0	length=393	1	p2	(AT)6	12	1
0-FTYGYVA04H025X	length=397	1	p2	(CA)9	18	20
0-FTYGYVA04H29K0	length=354	1	p2	(CA)9	18	84
0-FTYGYVA04H53BY	length=435	1	p2	(CT)7	14	170
0-FTYGYVA04H70HX	length=310	1	p2	(TC)9	18	292
0-FTYGYVA04H7TC4	length=435	1	p2	(AT)6	12	202
0-FTYGYVA04I0FOC	length=428	1	p2	(AG)8	16	12
0-FTYGYVA04I1WHH	length=435	1	p2	(CA)9	18	54
0-FTYGYVA04I37LN	length=308	1	p2	(GC)7	14	161
0-FTYGYVA04I54BT	length=332	1	p2	(GC)8	16	163
0-FTYGYVA04I8HU1	length=323	1	p2	(AC)7	14	154
0-FTYGYVA04IDL7B	length=391	1	p2	(GT)7	14	375
0-FTYGYVA04IDWZD	length=442	1	p2	(AC)8	16	68
0-FTYGYVA04IGKK7	length=413	1	p2	(GA)13	26	388
0-FTYGYVA04IIBUB	length=474	1	p2	(AC)7	14	138
0-FTYGYVA04IIR94	length=307	1	p2	(AC)6	12	201
0-FTYGYVA04IL2I2	length=351	1	p2	(AC)8	16	237
0-FTYGYVA04IMOA4	length=309	1	p2	(GC)8	16	163
0-FTYGYVA04IO3KY	length=381	1	p2	(GA)7	14	84
0-FTYGYVA04IPRH7	length=361	1	p2	(TG)7	14	319
0-FTYGYVA04IZDS6	length=439	1	p2	(CA)7	14	45
0-FTYGYVA04JAX2R	length=429	1	p2	(CA)7	14	40
0-FTYGYVA04JBOQV	length=501	1	p2	(TC)6	12	103
0-FTYGYVA04JEWJ1	length=314	1	p2	(CT)7	14	217
0-FTYGYVA04JFIVY	length=392	1	p2	(CA)7	14	3
0-FTYGYVA04JGU6F	length=392	1	p2	(AT)6	12	60
0-FTYGYVA04JOYTI	length=305	1	p2	(GT)6	12	155
0-FTYGYVA04JQ6NP	length=446	1	p2	(AG)7	14	12
0-FTYGYVA04JYRLU	length=330	2	p2	(CA)9	18	286
0-FUZKD2G01A3C3H	length=405	1	p2	(TG)10	20	267
0-FUZKD2G01A4WS6	length=426	1	p2	(AC)7	14	75
0-FUZKD2G01A5N8H	length=318	1	p2	(CA)6	12	87
0-FUZKD2G01ANB6A	length=352	1	p2	(GT)6	12	340
0-FUZKD2G01AOWGH	length=318	1	p2	(CA)6	12	87
0-FUZKD2G01APUB0	length=417	1	p2	(GA)6	12	137
0-FUZKD2G01AWLSL	length=335	1	p2	(TA)7	14	322
0-FUZKD2G01B221R	length=419	1	p2	(AG)6	12	50
0-FUZKD2G01B44JT	length=456	1	p2	(CT)10	20	436
0-FUZKD2G01B8UR4	length=463	1	p2	(CT)11	22	442
0-FUZKD2G01BBMXJ	length=426	1	p2	(AG)6	12	151
0-FUZKD2G01BEJHW	length=361	1	p2	(GT)7	14	342
0-FUZKD2G01BEU0D	length=351	1	p2	(GT)6	12	340
0-FUZKD2G01BY0EC	length=361	1	p2	(GT)7	14	342
0-FUZKD2G01BYTSU	length=338	1	p2	(TA)7	14	322
0-FUZKD2G01CD86E	length=407	1	p2	(CT)10	20	377
0-FUZKD2G01CJEUH	length=350	1	p2	(GT)6	12	338
1-GH8N3EB01A084D	length=331	1	p2	(TA)11	22	243
1-GH8N3EB01A1397	length=305	1	p2	(AG)6	12	75
1-GH8N3EB01A3O8D	length=492	1	p2	(GC)6	12	135
1-GH8N3EB01A5920	length=307	1	p2	(CT)11	22	118
1-GH8N3EB01A6704	length=387	1	p2	(CA)10	20	8
1-GH8N3EB01A8HMX	length=491	1	p2	(GC)6	12	135
1-GH8N3EB01AGFYH	length=504	1	p2	(TC)6	12	23
1-GH8N3EB01AGH1S	length=391	1	p2	(AG)8	16	19
1-GH8N3EB01AGR1P	length=393	1	p2	(TC)6	12	9
1-GH8N3EB01AJ9XI	length=433	1	p2	(GT)11	22	393
1-GH8N3EB01AJVYT	length=325	1	p2	(AT)6	12	130
1-GH8N3EB01AT1CA	length=514	1	p2	(TG)7	14	251
1-GH8N3EB01AWIBJ	length=361	1	p2	(GC)6	12	98
1-GH8N3EB01B2CS7	length=456	1	p2	(GT)11	22	394
1-GH8N3EB01B30Y6	length=324	1	p2	(AG)7	14	118
1-GH8N3EB01B3DDV	length=368	1	p2	(TG)7	14	353
1-GH8N3EB01B4JKR	length=373	1	p2	(TG)10	20	353
1-GH8N3EB01B571Z	length=470	1	p2	(AC)6	12	286
1-GH8N3EB01B5LTS	length=374	1	p2	(TC)6	12	230
1-GH8N3EB01B5TOU	length=359	1	p2	(GT)6	12	344
1-GH8N3EB01B7GU5	length=395	1	p2	(GA)6	12	230
1-GH8N3EB01B8FKD	length=475	1	p2	(TC)6	12	2
1-GH8N3EB01BD7IH	length=301	1	p2	(AG)7	14	231
1-GH8N3EB01BD8WJ	length=316	1	p2	(CA)6	12	168
1-GH8N3EB01BEP8W	length=368	1	p2	(GT)17	34	334
1-GH8N3EB01BF4FZ	length=348	1	p2	(CT)6	12	206
1-GH8N3EB01BFFZS	length=469	1	p2	(GA)6	12	272
1-GH8N3EB01BGOAC	length=322	1	p2	(AC)8	16	8
1-GH8N3EB01BJPD9	length=437	1	p2	(TC)6	12	30
1-GH8N3EB01BJWLZ	length=400	1	p2	(CT)7	14	383
1-GH8N3EB01BL4BN	length=434	1	p2	(GC)6	12	271
1-GH8N3EB01BNNGF	length=520	1	p2	(GC)8	16	131
1-GH8N3EB01BNVAI	length=322	1	p2	(GA)8	16	124
1-GH8N3EB01BOUG3	length=417	1	p2	(GT)10	20	317
1-GH8N3EB01BOY8H	length=455	1	p2	(GT)11	22	393
1-GH8N3EB01BQIBA	length=378	1	p2	(GT)6	12	306
1-GH8N3EB01BTRXC	length=479	1	p2	(CA)6	12	1
1-GH8N3EB01BULO2	length=371	1	p2	(AT)6	12	357
1-GH8N3EB01BWBJS	length=466	1	p2	(GT)11	22	393
1-GH8N3EB01BXHXZ	length=322	1	p2	(AG)6	12	57
1-GH8N3EB01BZP7Y	length=416	1	p2	(TC)6	12	150
1-GH8N3EB01BZU4C	length=445	1	p2	(TC)6	12	428
1-GH8N3EB01C4B7G	length=327	1	p2	(CT)6	12	316
1-GH8N3EB01C61MF	length=412	1	p2	(TA)9	18	394
1-GH8N3EB01C8Z7J	length=404	1	p2	(AC)6	12	181
1-GH8N3EB01C9PEH	length=317	1	p2	(CT)6	12	69
1-GH8N3EB01CCTF9	length=408	1	p2	(AG)6	12	20
1-GH8N3EB01CDR9Z	length=402	1	p2	(AT)6	12	12
1-GH8N3EB01CH3G7	length=431	1	p2	(GC)6	12	98
1-GH8N3EB01CITUB	length=337	1	p2	(GA)6	12	9
1-GH8N3EB01CKRPV	length=334	1	p2	(AT)8	16	145
1-GH8N3EB01CLI19	length=473	1	p2	(CA)6	12	9
1-GH8N3EB01CLRU7	length=361	1	p2	(AG)6	12	347
1-GH8N3EB01CRCWF	length=347	1	p2	(TC)8	16	314
1-GH8N3EB01CRVAL	length=313	1	p2	(TG)6	12	109
1-GH8N3EB01CSW2G	length=422	1	p2	(GT)9	18	1
1-GH8N3EB01CTZT1	length=473	1	p2	(CA)6	12	9
1-GH8N3EB01CUY8R	length=368	1	p2	(AG)6	12	314
1-GH8N3EB01CWPDV	length=336	1	p2	(TC)6	12	19
1-GH8N3EB01CWQ73	length=448	1	p2	(GA)6	12	9
1-GH8N3EB01CYUIO	length=443	1	p2	(GA)7	14	171
1-GH8N3EB01D3DHA	length=323	1	p2	(AG)6	12	57
1-GH8N3EB01D5RJF	length=370	1	p2	(GA)14	28	342
1-GH8N3EB01D7TY5	length=410	1	p2	(GT)7	14	237
1-GH8N3EB01D86B5	length=502	1	p2	(AT)6	12	322
1-GH8N3EB01D9NWI	length=321	1	p2	(AT)6	12	79
1-GH8N3EB01D9OL4	length=499	1	p2	(TC)6	12	19
1-GH8N3EB01DET7B	length=331	1	p2	(AT)6	12	108
1-GH8N3EB01DLD86	length=338	1	p2	(GC)6	12	98
1-GH8N3EB01DNF0L	length=420	1	p2	(CA)9	18	265
1-GH8N3EB01DNMB2	length=417	1	p2	(AT)7	14	101
1-GH8N3EB01DNNQT	length=357	1	p2	(CT)11	22	317
1-GH8N3EB01DV3V7	length=359	1	p2	(CT)6	12	208
1-GH8N3EB01DVG9Y	length=332	1	p2	(AT)6	12	13
1-GH8N3EB01E0CAU	length=516	1	p2	(TG)7	14	248
1-GH8N3EB01E2R3F	length=389	1	p2	(GA)6	12	346
1-GH8N3EB01E33TE	length=406	1	p2	(GA)7	14	321
1-GH8N3EB01E40J5	length=342	1	p2	(GA)8	16	277
1-GH8N3EB01E4G1A	length=427	1	p2	(GA)7	14	320
1-GH8N3EB01EBYRM	length=405	1	p2	(TC)6	12	23
1-GH8N3EB01ECKVZ	length=452	1	p2	(GT)6	12	344
1-GH8N3EB01EGRAV	length=449	1	p2	(GA)10	20	430
1-GH8N3EB01EO05B	length=458	1	p2	(GA)6	12	261
1-GH8N3EB01EPRTF	length=428	1	p2	(TA)7	14	412
1-GH8N3EB01ER18N	length=375	1	p2	(GA)6	12	272
1-GH8N3EB01ERYSE	length=485	1	p2	(GA)6	12	272
1-GH8N3EB01EWYR1	length=320	1	p2	(TA)6	12	104
1-GH8N3EB01EYO4R	length=413	1	p2	(GT)10	20	393
2-GH8N3EB02F0NEZ	length=466	1	p2	(CG)6	12	18
2-GH8N3EB02F0RNI	length=426	1	p2	(GT)6	12	253
2-GH8N3EB02F0TVG	length=402	1	p2	(AC)8	16	115
2-GH8N3EB02F1TJH	length=455	1	p2	(GT)8	16	416
2-GH8N3EB02F1YCL	length=446	1	p2	(CT)6	12	39
2-GH8N3EB02F27IO	length=469	1	p2	(AT)6	12	41
2-GH8N3EB02F2YAT	length=388	1	p2	(AG)10	20	275
2-GH8N3EB02F67X7	length=327	1	p2	(TC)10	20	208
2-GH8N3EB02F71O4	length=370	1	p2	(AT)8	16	147
2-GH8N3EB02F8AK1	length=318	1	p2	(CG)7	14	137
2-GH8N3EB02F9S6Y	length=467	1	p2	(GT)6	12	253
2-GH8N3EB02FJ2ZE	length=330	1	p2	(CA)7	14	316
2-GH8N3EB02FJHDU	length=404	1	p2	(CT)8	16	309
2-GH8N3EB02FM6JG	length=386	1	p2	(AG)7	14	41
2-GH8N3EB02FNQZD	length=374	1	p2	(AT)6	12	189
2-GH8N3EB02FPSHG	length=479	1	p2	(CG)6	12	165
2-GH8N3EB02FQKT1	length=395	1	p2	(AT)6	12	11
2-GH8N3EB02FWWT4	length=305	1	p2	(CA)6	12	209
2-GH8N3EB02FXO7H	length=459	1	p2	(CT)9	18	439
2-GH8N3EB02FXVIU	length=457	1	p2	(CA)6	12	414
2-GH8N3EB02G09V6	length=461	1	p2	(CT)6	12	216
2-GH8N3EB02G1BEC	length=358	1	p2	(CT)6	12	160
2-GH8N3EB02G29DF	length=462	1	p2	(CT)6	12	216
2-GH8N3EB02G3Z8B	length=312	1	p2	(TC)6	12	22
2-GH8N3EB02G4Q32	length=320	1	p2	(GA)6	12	307
2-GH8N3EB02G5Z3G	length=466	1	p2	(CG)6	12	434
2-GH8N3EB02G6L6F	length=340	1	p2	(CT)6	12	246
2-GH8N3EB02G7FGV	length=315	1	p2	(CT)7	14	136
2-GH8N3EB02G7OF4	length=338	1	p2	(AG)6	12	83
2-GH8N3EB02GACLO	length=410	1	p2	(AT)7	14	6
2-GH8N3EB02GAQZO	length=392	1	p2	(TG)6	12	170
2-GH8N3EB02GCVM8	length=400	1	p2	(AG)7	14	32
2-GH8N3EB02GDNN3	length=393	1	p2	(AG)6	12	23
2-GH8N3EB02GDRVG	length=444	1	p2	(GT)8	16	416
2-GH8N3EB02GFCUA	length=466	1	p2	(CG)6	12	434
2-GH8N3EB02GFD4H	length=337	1	p2	(CA)8	16	320
2-GH8N3EB02GIN65	length=472	1	p2	(CT)8	16	1
2-GH8N3EB02GIWAG	length=360	1	p2	(GT)7	14	347
2-GH8N3EB02GKERH	length=398	1	p2	(CT)7	14	136
2-GH8N3EB02GMCQH	length=301	1	p2	(AC)8	16	159
2-GH8N3EB02GR1PW	length=500	1	p2	(AT)6	12	84
2-GH8N3EB02GT73Q	length=383	1	p2	(GA)6	12	289
2-GH8N3EB02GYFYQ	length=318	1	p2	(GA)6	12	78
2-GH8N3EB02GZLUL	length=461	1	p2	(CT)6	12	216
2-GH8N3EB02H0I7V	length=400	1	p2	(TC)7	14	3
2-GH8N3EB02H1GH7	length=494	1	p2	(CT)10	20	197
2-GH8N3EB02H3XMZ	length=362	1	p2	(CT)8	16	346
2-GH8N3EB02H5P23	length=441	1	p2	(CA)6	12	332
2-GH8N3EB02HAR6S	length=398	1	p2	(CT)6	12	39
2-GH8N3EB02HBKFH	length=312	1	p2	(TG)7	14	8
2-GH8N3EB02HD0HQ	length=465	1	p2	(CT)7	14	389
2-GH8N3EB02HE9AV	length=376	1	p2	(CG)6	12	343
2-GH8N3EB02HEC0D	length=401	1	p2	(CT)6	12	357
2-GH8N3EB02HI9HP	length=411	1	p2	(CA)7	14	384
2-GH8N3EB02HLWOU	length=406	1	p2	(AG)8	16	33
2-GH8N3EB02HMX2N	length=440	1	p2	(CT)8	16	14
2-GH8N3EB02HPT2X	length=366	1	p2	(AG)11	22	32
2-GH8N3EB02HRZS7	length=420	1	p2	(GA)6	12	368
2-GH8N3EB02HSY0X	length=345	1	p2	(GA)7	14	4
2-GH8N3EB02HTNLX	length=432	1	p2	(GA)10	20	412
2-GH8N3EB02HUW5O	length=345	1	p2	(TA)6	12	252
2-GH8N3EB02HWR85	length=383	1	p2	(TA)6	12	18
2-GH8N3EB02HY208	length=340	1	p2	(CT)10	20	55
2-GH8N3EB02I0ELP	length=447	1	p2	(CA)6	12	12
2-GH8N3EB02I1SYN	length=457	1	p2	(TA)6	12	360
2-GH8N3EB02I6J2C	length=392	1	p2	(GA)9	18	31
2-GH8N3EB02I73A9	length=416	1	p2	(TC)6	12	398
2-GH8N3EB02I7XLS	length=514	1	p2	(GC)8	16	149
2-GH8N3EB02IA00L	length=501	1	p2	(CT)6	12	2
2-GH8N3EB02IAUAV	length=502	1	p2	(TC)6	12	121
2-GH8N3EB02IB2IF	length=400	1	p2	(CT)10	20	297
2-GH8N3EB02IBZ26	length=410	1	p2	(AG)7	14	43
2-GH8N3EB02IC28I	length=343	1	p2	(TC)6	12	183
2-GH8N3EB02ICH2C	length=473	1	p2	(GA)6	12	280
2-GH8N3EB02ID1KM	length=311	1	p2	(AT)6	12	65
2-GH8N3EB02IDBRE	length=357	1	p2	(CT)7	14	53
2-GH8N3EB02II9CC	length=393	1	p2	(AG)6	12	275
2-GH8N3EB02IIAJL	length=396	1	p2	(CA)6	12	385
2-GH8N3EB02IJ79G	length=412	1	p2	(AT)6	12	240
2-GH8N3EB02IO91W	length=324	1	p2	(TG)6	12	211
2-GH8N3EB02IOB4N	length=547	1	p2	(AG)7	14	534
2-GH8N3EB02IOFD9	length=407	1	p2	(CA)6	12	331
2-GH8N3EB02IOQ3B	length=400	1	p2	(GT)6	12	388
2-GH8N3EB02IQFCV	length=308	1	p2	(TG)7	14	259
2-GH8N3EB02IQRCT	length=341	1	p2	(AG)6	12	83
2-GH8N3EB02ISI8H	length=439	1	p2	(CT)6	12	39
2-GH8N3EB02IU2OA	length=342	1	p2	(GA)6	12	40
2-GH8N3EB02IU7TS	length=387	1	p2	(GT)6	12	329
2-GH8N3EB02IVZ81	length=306	1	p2	(GA)6	12	233
2-GH8N3EB02IWZ2M	length=347	1	p2	(CT)8	16	290
2-GH8N3EB02IY4X4	length=305	1	p2	(GA)6	12	4
2-GH8N3EB02J12K1	length=405	1	p2	(GC)6	12	280
2-GH8N3EB02JBP2F	length=364	1	p2	(CA)7	14	324
2-GH8N3EB02JEPW6	length=370	1	p2	(TC)8	16	320
2-GH8N3EB02JFHJD	length=436	1	p2	(CT)6	12	29
2-GH8N3EB02JI0O6	length=426	1	p2	(GA)12	24	401
2-GH8N3EB02JK830	length=356	1	p2	(GC)6	12	263
2-GH8N3EB02JN198	length=322	1	p2	(TG)7	14	260
2-GH8N3EB02JQA80	length=331	1	p2	(AC)6	12	256
2-GH8N3EB02JQKMO	length=460	1	p2	(CA)6	12	448
2-GH8N3EB02JRCKS	length=451	1	p2	(AG)7	14	98
2-GH8N3EB02JUMGQ	length=410	1	p2	(CA)8	16	394
2-GH8N3EB02JVIY1	length=304	1	p2	(AG)14	28	276
2-GH8N3EB02JXVVH	length=328	1	p2	(TA)6	12	3
2-GH8N3EB02JYEF6	length=310	1	p2	(GT)9	18	1
2-GH8N3EB02JZBVQ	length=350	1	p2	(TC)7	14	251
2-GH8N3EB02JZIWW	length=422	1	p2	(TC)6	12	406
3-GH8N3EB01AFEB8	length=489	1	p2	(CT)6	12	128
3-GH8N3EB01AHK8O	length=396	1	p2	(CG)6	12	323
3-GH8N3EB01AJLGV	length=352	1	p2	(GT)6	12	173
3-GH8N3EB01AN87G	length=468	1	p2	(TA)6	12	453
3-GH8N3EB01APS3Y	length=478	1	p2	(TC)6	12	398
3-GH8N3EB01AQ9IE	length=447	1	p2	(GA)7	14	1
3-GH8N3EB01AUE0V	length=462	1	p2	(GC)6	12	449
3-GH8N3EB01AVAIO	length=489	1	p2	(GA)8	16	472
3-GH8N3EB01AYSV3	length=407	1	p2	(GT)8	16	118
3-GH8N3EB01B1N2Z	length=457	1	p2	(CG)6	12	327
3-GH8N3EB01B2DG6	length=482	1	p2	(AC)6	12	117
3-GH8N3EB01B5G62	length=304	1	p2	(AC)7	14	284
3-GH8N3EB01B9FUB	length=377	1	p2	(TC)6	12	6
3-GH8N3EB01BA1N1	length=306	1	p2	(GA)7	14	217
3-GH8N3EB01BAW6Y	length=304	1	p2	(CA)10	20	3
3-GH8N3EB01BEZS9	length=420	1	p2	(CA)7	14	81
3-GH8N3EB01BFQ99	length=387	1	p2	(CT)6	12	234
3-GH8N3EB01BKIG6	length=431	1	p2	(AG)6	12	400
3-GH8N3EB01BWS5G	length=527	1	p2	(CT)8	16	413
3-GH8N3EB01C6YPR	length=325	1	p2	(AG)6	12	275
3-GH8N3EB01CAMTJ	length=389	1	p2	(AT)6	12	158
3-GH8N3EB01CHACH	length=331	1	p2	(AT)6	12	158
3-GH8N3EB01CLFJ3	length=440	1	p2	(GA)7	14	282
3-GH8N3EB01CSACS	length=303	1	p2	(GA)7	14	116
3-GH8N3EB01CSPFZ	length=462	1	p2	(GA)7	14	324
3-GH8N3EB01CTVX1	length=384	1	p2	(TG)6	12	372
3-GH8N3EB01D1CDC	length=353	1	p2	(AG)6	12	313
3-GH8N3EB01D5BCM	length=470	1	p2	(GA)6	12	246
3-GH8N3EB01D9H2O	length=405	1	p2	(CA)7	14	190
3-GH8N3EB01DANHP	length=300	1	p2	(TC)6	12	267
3-GH8N3EB01DBLM5	length=403	1	p2	(AT)6	12	278
3-GH8N3EB01DHUF7	length=385	1	p2	(CT)6	12	330
3-GH8N3EB01DJASO	length=493	1	p2	(CG)6	12	26
3-GH8N3EB01DSO32	length=462	1	p2	(TC)8	16	8
3-GH8N3EB01DZZRL	length=389	1	p2	(TG)7	14	298
3-GH8N3EB01E3AFS	length=467	1	p2	(CA)6	12	217
3-GH8N3EB01E59SE	length=433	1	p2	(CG)6	12	417
3-GH8N3EB01EF3R7	length=402	1	p2	(AT)6	12	74
3-GH8N3EB01ESMOC	length=478	1	p2	(TC)6	12	467
3-GH8N3EB01ET3BM	length=318	1	p2	(CT)6	12	248
3-GH8N3EB02F1VR4	length=331	1	p2	(CG)7	14	131
3-GH8N3EB02F5O28	length=340	1	p2	(TC)6	12	66
3-GH8N3EB02F7NKI	length=380	1	p2	(CG)7	14	131
3-GH8N3EB02FJH1B	length=377	1	p2	(TC)6	12	6
3-GH8N3EB02FJVF9	length=377	1	p2	(TC)6	12	6
3-GH8N3EB02FKKUT	length=383	1	p2	(TC)6	12	147
3-GH8N3EB02FL4FI	length=300	1	p2	(CA)10	20	9
3-GH8N3EB02FMMAO	length=377	1	p2	(TC)6	12	6
3-GH8N3EB02FPS36	length=450	1	p2	(AC)10	20	430
3-GH8N3EB02FYNF2	length=356	1	p2	(AG)12	24	109
3-GH8N3EB02G0U2N	length=313	1	p2	(GA)22	44	269
3-GH8N3EB02G0ZFH	length=344	1	p2	(AT)8	16	328
3-GH8N3EB02G1RUL	length=346	1	p2	(GA)6	12	253
3-GH8N3EB02G2N5X	length=348	1	p2	(CT)11	22	310
3-GH8N3EB02G7ZLI	length=430	1	p2	(TC)6	12	3
3-GH8N3EB02GDNUC	length=365	1	p2	(AG)7	14	310
3-GH8N3EB02GOXY4	length=308	1	p2	(GT)8	16	6
3-GH8N3EB02GTLHQ	length=435	1	p2	(AC)9	18	161
3-GH8N3EB02GTUKX	length=318	1	p2	(AT)9	18	198
3-GH8N3EB02GU2PV	length=309	1	p2	(GA)7	14	282
3-GH8N3EB02GXTI5	length=332	1	p2	(GC)7	14	247
3-GH8N3EB02H0KH6	length=444	1	p2	(CT)6	12	330
3-GH8N3EB02H5EPD	length=391	1	p2	(TG)8	16	370
3-GH8N3EB02H7U01	length=477	1	p2	(CA)6	12	173
3-GH8N3EB02HCKB8	length=339	1	p2	(TG)10	20	320
3-GH8N3EB02HQZEC	length=488	1	p2	(CT)9	18	80
3-GH8N3EB02HRW57	length=374	1	p2	(AT)6	12	359
3-GH8N3EB02HSF7A	length=377	1	p2	(TC)6	12	6
3-GH8N3EB02HTB52	length=359	1	p2	(AC)6	12	59
3-GH8N3EB02HX1GK	length=451	1	p2	(GA)6	12	142
3-GH8N3EB02HZG4V	length=431	1	p2	(GA)7	14	395
3-GH8N3EB02HZMPM	length=437	1	p2	(AG)9	18	57
3-GH8N3EB02I0DJD	length=317	1	p2	(AG)7	14	210
3-GH8N3EB02I31IJ	length=464	1	p2	(TA)8	16	449
3-GH8N3EB02I3VUO	length=380	1	p2	(GA)7	14	363
3-GH8N3EB02I5FBO	length=352	1	p2	(TA)6	12	130
3-GH8N3EB02I5NER	length=342	2	p2	(AG)9	18	324
3-GH8N3EB02IHIE8	length=449	1	p2	(GC)7	14	235
3-GH8N3EB02IHNDV	length=327	1	p2	(GT)8	16	146
3-GH8N3EB02IK1DR	length=322	1	p2	(GA)8	16	307
3-GH8N3EB02INEH3	length=495	1	p2	(TC)6	12	7
3-GH8N3EB02IP5WV	length=348	1	p2	(TA)6	12	306
3-GH8N3EB02IP8JW	length=459	1	p2	(GA)6	12	362
3-GH8N3EB02IPGQ5	length=459	1	p2	(TA)6	12	89
3-GH8N3EB02IR9FC	length=331	1	p2	(GT)7	14	2
3-GH8N3EB02IRHJN	length=381	1	p2	(GT)8	16	364
3-GH8N3EB02ITPX4	length=312	1	p2	(AC)6	12	70
3-GH8N3EB02IUUDW	length=494	1	p2	(CG)6	12	323
3-GH8N3EB02IV9OU	length=364	1	p2	(GC)6	12	189
3-GH8N3EB02JAQVN	length=317	1	p2	(TC)7	14	90
3-GH8N3EB02JLHGF	length=329	1	p2	(GT)7	14	215
3-GH8N3EB02JO99R	length=309	1	p2	(TC)6	12	171
3-GH8N3EB02JRC62	length=453	1	p2	(TC)6	12	398
3-GH8N3EB02JTL05	length=441	1	p2	(AC)6	12	113
3-GH8N3EB02JTZ4R	length=472	1	p2	(GA)8	16	44
3-GH8N3EB02JWX75	length=459	1	p2	(TA)6	12	448
4-GJVU7SP04H6VGI	length=329	1	p2	(AC)6	12	117
4-GJVU7SP04H7KSL	length=415	1	p2	(GA)7	14	401
4-GJVU7SP04H9QPY	length=401	1	p2	(GA)6	12	302
4-GJVU7SP04I1ME4	length=363	1	p2	(GC)6	12	157
4-GJVU7SP04I1RQE	length=348	1	p2	(CG)6	12	89
4-GJVU7SP04I2UCW	length=356	1	p2	(TC)7	14	14
4-GJVU7SP04I3CGX	length=300	1	p2	(AC)6	12	117
4-GJVU7SP04I3WJ0	length=328	1	p2	(GT)15	30	299
4-GJVU7SP04I5TII	length=459	1	p2	(AG)8	16	444
4-GJVU7SP04I7G2K	length=321	1	p2	(CA)6	12	1
4-GJVU7SP04I86UJ	length=318	1	p2	(AG)6	12	307
4-GJVU7SP04IAT6U	length=368	2	p2	(GA)7	14	239
4-GJVU7SP04IATXR	length=308	1	p2	(CA)6	12	37
4-GJVU7SP04IBPBC	length=462	1	p2	(GA)6	12	143
4-GJVU7SP04ICH8Y	length=341	1	p2	(TC)6	12	325
4-GJVU7SP04IDF2C	length=361	1	p2	(CT)6	12	20
4-GJVU7SP04IG36O	length=313	1	p2	(TC)9	18	250
4-GJVU7SP04IKHMO	length=349	1	p2	(AG)16	32	318
4-GJVU7SP04ILMV3	length=464	1	p2	(CG)6	12	129
4-GJVU7SP04IP8FV	length=308	1	p2	(GA)6	12	251
4-GJVU7SP04IQ93U	length=341	1	p2	(TG)6	12	122
4-GJVU7SP04IRRQL	length=300	1	p2	(AC)7	14	105
4-GJVU7SP04ISB2L	length=312	1	p2	(TC)7	14	10
4-GJVU7SP04ISC67	length=335	1	p2	(AG)6	12	6
4-GJVU7SP04IT2N1	length=316	1	p2	(GC)7	14	286
4-GJVU7SP04ITT0K	length=309	1	p2	(TG)7	14	236
4-GJVU7SP04ITXX1	length=404	1	p2	(TG)6	12	334
4-GJVU7SP04IU364	length=393	1	p2	(GA)6	12	144
4-GJVU7SP04IVIDF	length=308	1	p2	(AC)10	20	166
4-GJVU7SP04IVSRP	length=411	1	p2	(TC)7	14	397
4-GJVU7SP04IWKSS	length=412	1	p2	(TC)7	14	398
4-GJVU7SP04IWTFT	length=378	1	p2	(GC)6	12	83
4-GJVU7SP04IXQ0S	length=353	1	p2	(TC)6	12	342
4-GJVU7SP04J0FPQ	length=400	1	p2	(TA)9	18	256
4-GJVU7SP04J0YF0	length=415	1	p2	(TG)6	12	402
4-GJVU7SP04JBIXP	length=393	1	p2	(CT)6	12	3
4-GJVU7SP04JBLRX	length=339	1	p2	(GA)6	12	324
4-GJVU7SP04JBQ3Y	length=365	1	p2	(GA)6	12	195
4-GJVU7SP04JBR8N	length=322	1	p2	(AC)6	12	117
4-GJVU7SP04JDGT0	length=416	1	p2	(CA)6	12	7
4-GJVU7SP04JDITZ	length=334	1	p2	(TC)6	12	169
4-GJVU7SP04JDLH1	length=311	1	p2	(AC)10	20	152
4-GJVU7SP04JDYYB	length=380	1	p2	(GC)6	12	144
4-GJVU7SP04JHBI4	length=438	1	p2	(TC)6	12	39
4-GJVU7SP04JHWXQ	length=421	1	p2	(TC)12	24	398
4-GJVU7SP04JJ85I	length=450	1	p2	(AG)7	14	437
4-GJVU7SP04JK9GS	length=339	1	p2	(AG)6	12	255
4-GJVU7SP04JLHGG	length=316	1	p2	(TC)7	14	184
4-GJVU7SP04JLX6B	length=305	1	p2	(GT)6	12	112
4-GJVU7SP04JLXN1	length=354	1	p2	(GT)6	12	104
4-GJVU7SP04JMJCH	length=327	1	p2	(AG)6	12	212
4-GJVU7SP04JNWST	length=323	1	p2	(TC)9	18	305
4-GJVU7SP04JSAFV	length=343	1	p2	(CT)7	14	37
4-GJVU7SP04JUN0Q	length=370	1	p2	(CT)7	14	320
4-GJVU7SP04JUUZQ	length=523	1	p2	(TC)17	34	489
4-GJVU7SP04JZFRM	length=330	1	p2	(GA)6	12	112
contig00674	length=223	1	p2	(GA)6	12	210
contig01192	length=230	1	p2	(AC)6	12	84
contig02293	length=362	1	p2	(TC)6	12	296
contig02984	length=104	1	p2	(AG)6	12	66
contig03048	length=242	1	p2	(TC)6	12	113
contig03234	length=247	1	p2	(AT)6	12	33
contig03245	length=312	1	p2	(TG)6	12	297
contig03397	length=974	1	p2	(AC)6	12	3
contig03439	length=394	1	p2	(CA)6	12	297
contig03606	length=389	1	p2	(CT)6	12	25
contig03623	length=1167	1	p2	(CG)6	12	75
contig03727	length=359	1	p2	(TC)7	14	23
contig03743	length=1408	1	p2	(TA)6	12	1297
contig03775	length=968	1	p2	(CG)6	12	91
contig04093	length=148	1	p2	(AT)6	12	129
contig04204	length=733	1	p2	(CT)6	12	209
contig04398	length=197	1	p2	(GT)6	12	27
contig04841	length=208	1	p2	(GA)8	16	77
contig04951	length=419	1	p2	(TG)7	14	234
contig04953	length=239	1	p2	(TG)7	14	170
contig05007	length=685	1	p2	(GA)6	12	438
contig05212	length=1090	1	p2	(TA)7	14	839
contig05329	length=236	1	p2	(GA)6	12	44
contig05371	length=1207	1	p2	(TC)7	14	1193
contig05415	length=156	1	p2	(CT)6	12	9
contig05416	length=106	1	p2	(CT)7	14	89
contig05759	length=226	1	p2	(TG)7	14	165
contig06017	length=457	1	p2	(GC)6	12	113
contig06055	length=175	1	p2	(GA)7	14	47
contig06163	length=689	1	p2	(TC)7	14	675
contig06168	length=143	1	p2	(TC)13	26	43
contig06379	length=117	1	p2	(GA)6	12	37
contig06751	length=193	1	p2	(AC)6	12	124
contig06784	length=499	1	p2	(TC)6	12	406
contig06816	length=366	1	p2	(AG)9	18	269
contig07168	length=559	1	p2	(GA)6	12	45
contig07173	length=460	1	p2	(GT)6	12	416
contig07203	length=1748	1	p2	(CG)6	12	1378
contig07206	length=1550	1	p2	(CG)6	12	1186
contig07738	length=301	1	p2	(TG)10	20	279
contig07981	length=813	2	p2	(AG)9	18	578
contig07983	length=581	1	p2	(AG)19	38	544
contig07991	length=348	1	p2	(GA)6	12	261
contig08047	length=280	1	p2	(GA)6	12	251
contig08126	length=1112	1	p2	(TG)6	12	850
contig08222	length=600	2	p2	(GT)12	24	537
contig08223	length=571	1	p2	(TG)6	12	521
contig08342	length=237	1	p2	(AG)10	20	218
contig08410	length=747	1	p2	(AC)6	12	133
contig08503	length=126	1	p2	(AG)9	18	109
contig08581	length=433	1	p2	(TC)9	18	344
contig08714	length=112	1	p2	(CT)7	14	39
contig08776	length=360	1	p2	(TG)6	12	153
contig08788	length=428	1	p2	(TG)7	14	415
contig09015	length=1069	1	p2	(CG)6	12	909
contig09022	length=539	1	p2	(TA)6	12	73
contig09384	length=503	1	p2	(GA)7	14	38
contig09387	length=983	1	p2	(GA)8	16	38
contig09419	length=359	1	p2	(CT)6	12	15
contig09424	length=386	1	p2	(GA)8	16	1
contig10040	length=1367	1	p2	(CT)6	12	360
contig10122	length=243	1	p2	(TA)6	12	13
contig10250	length=403	1	p2	(GA)6	12	4
contig10253	length=392	1	p2	(GA)7	14	1
contig10329	length=1227	1	p2	(CT)32	64	1
contig10399	length=666	1	p2	(TC)7	14	377
contig10564	length=763	1	p2	(CT)10	20	456
contig10567	length=183	1	p2	(GT)9	18	165
contig10767	length=305	1	p2	(TG)11	22	248
contig10862	length=333	1	p2	(TG)8	16	198
contig10872	length=222	1	p2	(TG)6	12	199
contig11053	length=2988	1	p2	(TC)6	12	22
contig11088	length=180	1	p2	(TG)6	12	124
contig11225	length=1590	1	p2	(GT)6	12	28
contig11327	length=1722	1	p2	(AG)8	16	1704
contig11511	length=393	1	p2	(TC)6	12	325
contig11591	length=1079	1	p2	(TC)7	14	946
contig11627	length=284	1	p2	(CG)6	12	72
contig11787	length=440	1	p2	(GA)6	12	273
contig12322	length=440	1	p2	(CT)6	12	270
contig12351	length=822	1	p2	(GT)12	24	786
contig12579	length=628	1	p2	(CT)6	12	599
contig12785	length=615	1	p2	(AG)6	12	17
contig12849	length=403	1	p2	(AG)8	16	1
contig12861	length=207	1	p2	(CT)7	14	90
contig13024	length=492	1	p2	(CT)7	14	1
contig13051	length=277	1	p2	(TG)6	12	171
contig13094	length=517	1	p2	(TG)7	14	503
contig13096	length=519	1	p2	(TG)9	18	501
contig13190	length=482	1	p2	(CA)12	24	2
contig13246	length=537	1	p2	(TC)8	16	507
contig13777	length=703	2	p2	(GT)8	16	497
contig13779	length=217	1	p2	(AG)7	14	137
contig13852	length=2906	1	p2	(CT)6	12	2894
contig13859	length=475	1	p2	(TG)6	12	414
contig13906	length=2116	1	p2	(CT)6	12	1958
contig13944	length=1484	1	p2	(GA)7	14	28
contig14107	length=705	1	p2	(TA)6	12	664
contig14158	length=559	1	p2	(GA)6	12	529
contig14177	length=455	1	p2	(TA)7	14	364
contig14220	length=294	1	p2	(AG)6	12	188
contig14222	length=118	1	p2	(AG)13	26	1
contig14290	length=950	1	p2	(TG)7	14	808
contig14412	length=1422	1	p2	(AG)7	14	9
contig14437	length=622	1	p2	(GT)7	14	534
contig14491	length=692	1	p2	(TG)6	12	636
contig14494	length=342	1	p2	(AG)6	12	306
contig14525	length=170	1	p2	(CA)6	12	96
contig14551	length=550	1	p2	(AT)6	12	215
contig14796	length=1489	1	p2	(TC)6	12	98
contig14826	length=1428	1	p2	(GA)6	12	6
contig15148	length=921	1	p2	(AG)6	12	878
contig15536	length=320	1	p2	(TG)10	20	140
contig15571	length=1068	2	p2	(GA)9	18	1050
contig15897	length=680	1	p2	(CT)6	12	33
contig15934	length=323	1	p2	(TG)6	12	2
contig15943	length=1098	1	p2	(AG)6	12	770
contig15948	length=777	1	p2	(TC)6	12	28
contig16053	length=914	1	p2	(CA)6	12	29
contig16143	length=1043	1	p2	(CT)8	16	25
contig16194	length=262	1	p2	(GA)6	12	148
contig16269	length=214	1	p2	(TA)7	14	12
contig16342	length=913	1	p2	(CA)6	12	810
contig16448	length=196	1	p2	(CT)7	14	96
contig16452	length=1074	1	p2	(GT)6	12	1063
contig16507	length=1021	1	p2	(TC)9	18	982
contig16548	length=546	1	p2	(CG)6	12	269
contig16671	length=596	1	p2	(CA)7	14	102
contig17052	length=582	1	p2	(AT)6	12	11
contig17064	length=778	1	p2	(GA)7	14	22
contig17220	length=1029	1	p2	(AC)6	12	72
contig17376	length=174	1	p2	(TC)6	12	54
contig17502	length=733	1	p2	(AG)6	12	1
contig17554	length=649	1	p2	(CT)6	12	475
contig17579	length=281	1	p2	(TG)7	14	212
contig17655	length=591	1	p2	(AG)10	20	1
contig17756	length=491	1	p2	(AT)6	12	331
contig17949	length=723	1	p2	(CT)6	12	282
contig18002	length=762	1	p2	(AG)7	14	1
contig18142	length=320	1	p2	(GC)6	12	284
contig18197	length=252	1	p2	(TG)21	42	210
contig18496	length=109	1	p2	(GC)7	14	90
contig18719	length=597	1	p2	(GA)6	12	63
contig18786	length=322	1	p2	(AG)6	12	310
contig18862	length=1051	1	p2	(CG)6	12	923
contig19024	length=1172	1	p2	(GC)6	12	454
contig19209	length=643	1	p2	(CT)6	12	151
contig19211	length=642	1	p2	(CT)6	12	150
contig19235	length=161	1	p2	(TG)13	26	135
contig19287	length=496	1	p2	(AC)8	16	6
contig19297	length=354	1	p2	(GT)7	14	243
contig19365	length=453	1	p2	(GT)7	14	141
contig19380	length=391	1	p2	(CA)6	12	275
contig19460	length=131	1	p2	(TC)6	12	82
contig19507	length=960	1	p2	(TG)6	12	724
contig19555	length=328	1	p2	(CG)6	12	179
contig19593	length=707	1	p2	(TA)6	12	350
contig19604	length=192	1	p2	(TG)7	14	178
contig19606	length=227	1	p2	(AC)9	18	210
contig19621	length=233	1	p2	(GA)6	12	162
contig19662	length=550	1	p2	(AC)6	12	104
contig19718	length=553	1	p2	(TC)6	12	7
contig19841	length=523	1	p2	(GA)6	12	23
contig19943	length=105	1	p2	(AG)7	14	2
contig20104	length=424	1	p2	(CT)12	24	338
contig20110	length=316	1	p2	(CA)6	12	44
contig20254	length=225	1	p2	(TG)6	12	212
contig20455	length=276	1	p2	(TG)6	12	110
contig20531	length=100	1	p2	(TG)6	12	1
contig20541	length=185	1	p2	(CT)11	22	97
contig20856	length=127	1	p2	(GA)8	16	27
contig21101	length=142	1	p2	(GT)7	14	93
contig21151	length=217	1	p2	(CT)6	12	193
contig21164	length=338	1	p2	(AG)6	12	252
contig21201	length=215	1	p2	(TG)7	14	140
contig21221	length=223	1	p2	(AT)9	18	1
contig21266	length=164	1	p2	(TA)6	12	19
contig21556	length=165	1	p2	(AG)9	18	127
contig21806	length=130	1	p2	(CT)8	16	109
contig21997	length=211	1	p2	(TA)6	12	165
contig22310	length=1444	1	p2	(CA)7	14	757
contig22533	length=729	1	p2	(AC)8	16	132
contig22609	length=473	1	p2	(CT)8	16	457
contig22708	length=3247	1	p2	(AC)7	14	235
contig22726	length=3051	1	p2	(GA)6	12	33
contig22727	length=3022	1	p2	(AC)6	12	409
contig22739	length=2968	1	p2	(TA)6	12	205
contig22853	length=2431	1	p2	(TA)7	14	2236
contig22925	length=2281	1	p2	(CG)6	12	83
contig22981	length=2174	1	p2	(TG)6	12	2101
contig23387	length=1769	1	p2	(AG)6	12	384
contig23589	length=1679	1	p2	(TA)7	14	1405
contig23605	length=1664	1	p2	(GT)6	12	1637
contig23745	length=1588	1	p2	(CA)6	12	86
contig23757	length=1564	1	p2	(GT)6	12	1553
contig23762	length=1586	1	p2	(TC)6	12	26
contig23798	length=1573	1	p2	(CA)6	12	1
contig23829	length=1551	1	p2	(AT)6	12	111
contig23934	length=1512	1	p2	(GT)7	14	50
contig24010	length=1482	1	p2	(CT)7	14	1151
contig24052	length=1467	1	p2	(AC)9	18	1349
contig24163	length=1420	1	p2	(GA)6	12	1
contig24170	length=1413	1	p2	(GA)7	14	111
contig24204	length=1407	1	p2	(CT)6	12	1390
contig24276	length=1384	1	p2	(GC)6	12	1006
contig24466	length=1320	1	p2	(CA)6	12	112
contig24543	length=1294	1	p2	(AG)7	14	1180
contig24563	length=1302	1	p2	(TG)11	22	1008
contig24658	length=1268	1	p2	(CT)7	14	201
contig24733	length=1243	1	p2	(CT)6	12	698
contig24766	length=1248	1	p2	(GC)6	12	948
contig24807	length=1228	1	p2	(TG)17	34	1194
contig24939	length=1208	1	p2	(GA)6	12	135
contig24993	length=1190	1	p2	(CT)7	14	1165
contig25055	length=1182	1	p2	(GA)7	14	469
contig25187	length=1150	1	p2	(CT)6	12	989
contig25217	length=1153	1	p2	(AG)6	12	1
contig25321	length=1119	1	p2	(AG)7	14	79
contig25362	length=1128	1	p2	(GA)8	16	165
contig25506	length=1095	1	p2	(GA)17	34	1062
contig25510	length=1092	1	p2	(CT)7	14	3
contig25513	length=1080	1	p2	(TC)6	12	120
contig25538	length=1094	1	p2	(AG)8	16	138
contig25644	length=1083	1	p2	(CG)6	12	277
contig25670	length=1076	1	p2	(CT)9	18	1037
contig25747	length=1060	1	p2	(TG)6	12	75
contig25774	length=1054	1	p2	(AG)7	14	45
contig25812	length=1051	1	p2	(CG)6	12	1038
contig25850	length=1042	1	p2	(AT)8	16	244
contig25858	length=1046	1	p2	(AT)6	12	1024
contig25870	length=1043	1	p2	(AC)7	14	103
contig25941	length=1026	1	p2	(CT)7	14	227
contig26003	length=1022	1	p2	(AG)11	22	47
contig26021	length=1012	1	p2	(GA)6	12	671
contig26075	length=1008	1	p2	(CT)6	12	1
contig26108	length=1010	1	p2	(TA)6	12	149
contig26116	length=1006	1	p2	(GC)6	12	147
contig26170	length=996	1	p2	(TG)6	12	912
contig26175	length=994	1	p2	(CT)6	12	269
contig26282	length=983	1	p2	(GA)6	12	884
contig26381	length=969	1	p2	(AG)6	12	375
contig26434	length=962	1	p2	(GA)8	16	946
contig26476	length=944	1	p2	(CA)7	14	68
contig26602	length=944	1	p2	(GC)6	12	398
contig26700	length=926	1	p2	(TC)7	14	780
contig26739	length=926	1	p2	(GC)6	12	378
contig26768	length=918	1	p2	(TC)9	18	860
contig26776	length=920	1	p2	(AG)6	12	871
contig26827	length=916	1	p2	(CT)6	12	835
contig26854	length=912	1	p2	(CG)7	14	160
contig26882	length=907	1	p2	(CA)10	20	1
contig26893	length=900	1	p2	(CT)6	12	725
contig27102	length=884	1	p2	(AC)7	14	52
contig27172	length=874	1	p2	(CT)6	12	858
contig27213	length=872	1	p2	(TC)9	18	1
contig27222	length=866	1	p2	(GA)10	20	178
contig27278	length=864	1	p2	(AC)6	12	797
contig27366	length=855	1	p2	(AC)6	12	40
contig27467	length=839	1	p2	(AG)14	28	812
contig27568	length=833	1	p2	(TC)6	12	289
contig27635	length=828	1	p2	(GC)6	12	270
contig27709	length=819	1	p2	(AT)8	16	691
contig27800	length=809	1	p2	(CG)6	12	63
contig27922	length=796	1	p2	(GA)8	16	780
contig28025	length=784	1	p2	(CG)6	12	448
contig28104	length=782	1	p2	(TC)6	12	87
contig28110	length=769	1	p2	(AG)6	12	510
contig28151	length=774	1	p2	(GC)7	14	732
contig28249	length=766	2	p2	(TG)8	16	741
contig28265	length=759	1	p2	(TC)6	12	15
contig28322	length=757	1	p2	(GA)10	20	5
contig28365	length=756	1	p2	(CG)6	12	646
contig28383	length=753	1	p2	(AC)7	14	121
contig28481	length=746	1	p2	(CG)6	12	704
contig28487	length=744	1	p2	(AG)6	12	29
contig28557	length=738	1	p2	(TA)6	12	241
contig28644	length=728	1	p2	(TG)7	14	688
contig28668	length=726	1	p2	(TC)6	12	1
contig28761	length=722	2	p2	(TG)7	14	601
contig28791	length=724	1	p2	(CG)6	12	100
contig28835	length=718	1	p2	(CT)6	12	49
contig29019	length=703	1	p2	(TG)6	12	691
contig29081	length=688	1	p2	(TG)7	14	548
contig29172	length=693	1	p2	(TC)6	12	656
contig29209	length=685	1	p2	(AC)12	24	97
contig29270	length=679	1	p2	(GA)6	12	38
contig29302	length=683	1	p2	(AG)6	12	575
contig29334	length=680	1	p2	(AG)7	14	1
contig29411	length=674	1	p2	(GA)7	14	614
contig29479	length=665	1	p2	(CG)6	12	155
contig29616	length=657	1	p2	(TG)6	12	474
contig29753	length=647	1	p2	(GA)6	12	208
contig29818	length=647	1	p2	(TG)6	12	209
contig29869	length=644	1	p2	(GA)7	14	630
contig29929	length=632	1	p2	(AT)6	12	386
contig30044	length=635	2	p2	(TA)6	12	357
contig30065	length=625	1	p2	(CG)6	12	135
contig30070	length=632	1	p2	(TC)10	20	1
contig30163	length=626	1	p2	(CG)6	12	414
contig30175	length=626	1	p2	(GC)6	12	142
contig30289	length=605	1	p2	(AG)8	16	170
contig30297	length=617	1	p2	(GA)6	12	599
contig30364	length=611	1	p2	(GC)6	12	11
contig30368	length=609	1	p2	(TC)8	16	545
contig30572	length=599	1	p2	(TA)8	16	231
contig30622	length=595	1	p2	(GT)7	14	353
contig30660	length=594	1	p2	(AG)7	14	567
contig30739	length=591	1	p2	(GT)9	18	51
contig30791	length=585	1	p2	(GC)6	12	456
contig30843	length=579	1	p2	(GT)11	22	474
contig30853	length=581	1	p2	(AG)7	14	21
contig30998	length=573	1	p2	(CT)6	12	561
contig31118	length=564	1	p2	(GA)8	16	332
contig31215	length=560	1	p2	(CG)7	14	541
contig31261	length=556	1	p2	(CG)6	12	126
contig31324	length=544	1	p2	(TC)6	12	522
contig31399	length=548	1	p2	(AG)7	14	465
contig31581	length=540	1	p2	(AG)8	16	205
contig31653	length=539	1	p2	(TC)8	16	524
contig31740	length=533	1	p2	(AG)6	12	252
contig31794	length=529	1	p2	(CT)8	16	444
contig32007	length=510	1	p2	(TC)6	12	284
contig32166	length=504	1	p2	(TG)11	22	351
contig32270	length=502	1	p2	(AG)8	16	39
contig32272	length=497	1	p2	(GT)9	18	479
contig32443	length=495	1	p2	(AT)6	12	450
contig32567	length=477	1	p2	(GA)6	12	460
contig32696	length=477	1	p2	(AC)11	22	62
contig32883	length=471	1	p2	(AC)6	12	119
contig32903	length=471	1	p2	(CG)6	12	376
contig32917	length=468	1	p2	(GC)6	12	435
contig33023	length=462	1	p2	(AC)6	12	31
contig33141	length=457	1	p2	(TA)8	16	321
contig33144	length=455	1	p2	(AG)8	16	8
contig33258	length=449	1	p2	(AG)6	12	62
contig33297	length=444	1	p2	(CG)6	12	16
contig33418	length=440	1	p2	(TG)8	16	287
contig33447	length=423	1	p2	(TA)6	12	373
contig33497	length=437	1	p2	(GT)13	26	339
contig33515	length=429	1	p2	(TC)6	12	11
contig33532	length=433	1	p2	(TA)6	12	307
contig33613	length=429	1	p2	(GT)6	12	326
contig33721	length=418	1	p2	(GT)7	14	198
contig33935	length=405	1	p2	(GC)6	12	125
contig33944	length=403	1	p2	(CT)6	12	392
contig33956	length=404	1	p2	(TC)8	16	339
contig33969	length=404	1	p2	(GC)6	12	343
contig34004	length=402	1	p2	(AC)9	18	160
contig34070	length=397	1	p2	(TA)6	12	206
contig34077	length=397	1	p2	(TA)9	18	378
contig34104	length=395	1	p2	(AG)6	12	362
contig34152	length=386	1	p2	(GC)7	14	89
contig34184	length=388	1	p2	(GC)6	12	366
contig34236	length=384	1	p2	(CA)8	16	369
contig34255	length=381	1	p2	(AC)6	12	46
contig34380	length=367	1	p2	(AC)16	32	1
contig34600	length=342	1	p2	(CA)10	20	74
contig34622	length=342	1	p2	(GC)6	12	45
contig34681	length=326	1	p2	(TC)6	12	53
contig34793	length=313	1	p2	(TA)7	14	277
contig34850	length=312	1	p2	(CA)6	12	110
contig34862	length=309	1	p2	(TG)7	14	83
contig34893	length=305	1	p2	(AT)8	16	242
contig34964	length=287	1	p2	(GT)8	16	228
contig35004	length=287	1	p2	(GT)16	32	105
contig35143	length=264	1	p2	(GA)8	16	207
contig35201	length=257	1	p2	(CA)11	22	228
contig35220	length=254	1	p2	(GT)18	36	219
contig35260	length=252	1	p2	(CT)8	16	221
contig35336	length=240	1	p2	(AG)7	14	32
contig35501	length=212	1	p2	(TG)6	12	87
contig35556	length=190	1	p2	(TG)6	12	126
contig35568	length=179	1	p2	(TG)7	14	53
contig35571	length=162	1	p2	(GA)7	14	61
0-FS6QTAF04H6HC2	length=301	1	p3	(GCT)5	15	3
0-FS6QTAF04H8LSW	length=348	1	p3	(GCT)5	15	262
0-FS6QTAF04I35S3	length=336	1	p3	(AGC)7	21	109
0-FS6QTAF04JNJGE	length=340	1	p3	(AGC)7	21	111
0-FS6QTAF04JWW4R	length=324	1	p3	(GGC)5	15	27
0-FTYGYVA04H3XFH	length=493	1	p3	(AGT)5	15	178
0-FTYGYVA04H73DQ	length=403	1	p3	(AGC)9	27	264
0-FTYGYVA04I2ZG9	length=336	1	p3	(GAG)5	15	12
0-FTYGYVA04I3IQB	length=310	1	p3	(TGC)5	15	112
0-FTYGYVA04IF1ML	length=337	1	p3	(GAG)5	15	12
0-FTYGYVA04IFO6L	length=397	1	p3	(CCG)5	15	169
0-FTYGYVA04IHP2O	length=408	1	p3	(GCG)5	15	140
0-FTYGYVA04IIC5K	length=437	1	p3	(TCC)5	15	415
0-FTYGYVA04IK48H	length=316	1	p3	(ATG)5	15	252
0-FTYGYVA04ILZFL	length=422	1	p3	(GAT)6	18	392
0-FTYGYVA04ING5K	length=336	1	p3	(GAG)5	15	12
0-FTYGYVA04INY78	length=431	1	p3	(GAA)6	18	217
0-FTYGYVA04IP7IE	length=352	1	p3	(AGC)6	18	320
0-FTYGYVA04IRGPN	length=405	1	p3	(TCC)5	15	383
0-FTYGYVA04IRW6W	length=467	1	p3	(TCC)5	15	214
0-FTYGYVA04IUWDL	length=433	1	p3	(TCA)6	18	56
0-FTYGYVA04IUYBH	length=435	1	p3	(GAC)9	27	275
0-FTYGYVA04IVMMC	length=428	1	p3	(AAG)5	15	156
0-FTYGYVA04IWAWB	length=336	1	p3	(GAA)5	15	49
0-FTYGYVA04IWJ7N	length=431	1	p3	(GCG)7	21	365
0-FTYGYVA04IXDKG	length=422	1	p3	(AGA)5	15	292
0-FTYGYVA04IYQAF	length=420	1	p3	(AAG)6	18	219
0-FTYGYVA04J1G7Z	length=455	1	p3	(GAC)7	21	65
0-FTYGYVA04JAO9L	length=437	1	p3	(GTC)5	15	383
0-FTYGYVA04JC00Q	length=391	1	p3	(CCG)5	15	169
0-FTYGYVA04JH6D7	length=361	1	p3	(GGA)5	15	213
0-FTYGYVA04JOD7B	length=355	1	p3	(GGA)5	15	209
0-FTYGYVA04JQJFG	length=385	1	p3	(GAC)9	27	275
0-FUZKD2G01A46XR	length=447	1	p3	(GCT)5	15	427
0-FUZKD2G01A5N2O	length=392	1	p3	(CGT)6	18	243
0-FUZKD2G01AMR2M	length=381	1	p3	(CAA)6	18	58
0-FUZKD2G01AQG8R	length=438	1	p3	(AGC)5	15	111
0-FUZKD2G01AW025	length=394	1	p3	(GAC)6	18	26
0-FUZKD2G01B0U8D	length=459	1	p3	(GGC)6	18	313
0-FUZKD2G01B1IZ9	length=477	1	p3	(CAC)6	18	32
0-FUZKD2G01B9CGW	length=454	1	p3	(ATG)5	15	31
0-FUZKD2G01BCCR4	length=448	1	p3	(GAG)5	15	238
0-FUZKD2G01BCSTA	length=504	1	p3	(TCC)5	15	158
0-FUZKD2G01BEJD7	length=378	1	p3	(CAA)5	15	73
0-FUZKD2G01BGQZI	length=397	1	p3	(TTC)10	30	239
0-FUZKD2G01BJ086	length=381	1	p3	(CTT)7	21	255
0-FUZKD2G01BJFKF	length=307	1	p3	(TGG)6	18	38
0-FUZKD2G01BLJFM	length=329	1	p3	(GAG)5	15	213
0-FUZKD2G01BN3OH	length=444	1	p3	(TCA)5	15	371
0-FUZKD2G01BNRTC	length=337	1	p3	(GCA)5	15	60
0-FUZKD2G01BNUII	length=450	1	p3	(CAA)5	15	48
0-FUZKD2G01BNYVP	length=372	1	p3	(AAG)5	15	152
0-FUZKD2G01BOMQS	length=461	1	p3	(GCT)5	15	375
0-FUZKD2G01BPR8H	length=347	1	p3	(CTT)7	21	140
0-FUZKD2G01BPX2T	length=450	1	p3	(CAA)5	15	48
0-FUZKD2G01BQBLA	length=508	1	p3	(CGG)6	18	362
0-FUZKD2G01BTYRN	length=348	1	p3	(TAC)5	15	328
0-FUZKD2G01BVEUI	length=322	1	p3	(CTT)6	18	189
0-FUZKD2G01BYGRA	length=313	1	p3	(GCC)6	18	107
0-FUZKD2G01CCVTV	length=304	1	p3	(GCC)6	18	107
0-FUZKD2G01CGI3C	length=461	1	p3	(GAG)5	15	239
1-GH8N3EB01A0100	length=331	1	p3	(GAG)5	15	300
1-GH8N3EB01A0ITB	length=516	1	p3	(CGG)5	15	46
1-GH8N3EB01A0OWR	length=412	1	p3	(CGG)5	15	48
1-GH8N3EB01A0YVM	length=422	1	p3	(GGC)5	15	246
1-GH8N3EB01A1BWU	length=501	1	p3	(GCA)6	18	4
1-GH8N3EB01A1TQ2	length=383	1	p3	(AGC)5	15	272
1-GH8N3EB01A2BIA	length=332	1	p3	(GAG)6	18	116
1-GH8N3EB01A2DVR	length=345	1	p3	(GAG)8	24	224
1-GH8N3EB01A2NB3	length=489	1	p3	(CCG)5	15	84
1-GH8N3EB01A5LAQ	length=307	1	p3	(CCT)7	21	105
1-GH8N3EB01A6G49	length=544	1	p3	(GGC)5	15	334
1-GH8N3EB01A6ZL3	length=475	1	p3	(GGA)6	18	131
1-GH8N3EB01A71LY	length=500	1	p3	(GCC)6	18	16
1-GH8N3EB01A72AD	length=401	1	p3	(CGG)5	15	166
1-GH8N3EB01A75GF	length=374	1	p3	(GCA)6	18	296
1-GH8N3EB01A8CDU	length=433	1	p3	(GAA)5	15	344
1-GH8N3EB01A91Q1	length=485	1	p3	(CGC)6	18	132
1-GH8N3EB01A9U2T	length=471	1	p3	(CCG)5	15	84
1-GH8N3EB01AF5IZ	length=457	1	p3	(AGA)5	15	284
1-GH8N3EB01AG2FR	length=486	1	p3	(TCT)6	18	364
1-GH8N3EB01AH05N	length=453	1	p3	(CGC)6	18	132
1-GH8N3EB01AH3D3	length=476	1	p3	(CGG)5	15	18
1-GH8N3EB01AIRN6	length=428	1	p3	(GCT)6	18	56
1-GH8N3EB01AISYG	length=499	1	p3	(TTA)7	21	475
1-GH8N3EB01AJ1R0	length=473	1	p3	(GCC)5	15	298
1-GH8N3EB01AJEM1	length=389	1	p3	(GGC)6	18	69
1-GH8N3EB01AKE5B	length=499	1	p3	(GTG)5	15	255
1-GH8N3EB01AMG2R	length=339	1	p3	(GAG)5	15	104
1-GH8N3EB01AMZJU	length=506	1	p3	(CGG)5	15	1
1-GH8N3EB01ANTEY	length=470	1	p3	(GGC)6	18	138
1-GH8N3EB01AO826	length=364	1	p3	(CGT)5	15	321
1-GH8N3EB01AOGSX	length=542	1	p3	(TCC)5	15	38
1-GH8N3EB01AOHXD	length=487	1	p3	(CTT)5	15	403
1-GH8N3EB01AOP03	length=456	1	p3	(CGG)5	15	429
1-GH8N3EB01APC15	length=387	1	p3	(GGC)6	18	69
1-GH8N3EB01APVZV	length=389	1	p3	(CTC)5	15	36
1-GH8N3EB01AQWFY	length=408	1	p3	(CCG)5	15	378
1-GH8N3EB01ARELR	length=367	1	p3	(TCC)5	15	346
1-GH8N3EB01ARKOH	length=313	1	p3	(CGG)5	15	266
1-GH8N3EB01ASGGU	length=499	1	p3	(GAG)5	15	483
1-GH8N3EB01ASXL0	length=368	1	p3	(GCC)5	15	217
1-GH8N3EB01ATTGR	length=391	1	p3	(GCT)6	18	344
1-GH8N3EB01AULVV	length=342	1	p3	(AGG)5	15	237
1-GH8N3EB01AVGG5	length=499	1	p3	(GGC)7	21	38
1-GH8N3EB01AVHCL	length=522	1	p3	(GCC)5	15	459
1-GH8N3EB01AVWCB	length=494	1	p3	(CAT)5	15	463
1-GH8N3EB01AYHNV	length=380	1	p3	(TGA)7	21	305
1-GH8N3EB01B19QA	length=456	1	p3	(GGC)5	15	32
1-GH8N3EB01B30R3	length=311	1	p3	(CGA)5	15	175
1-GH8N3EB01B3JC7	length=360	1	p3	(TAT)10	30	174
1-GH8N3EB01B3L91	length=514	1	p3	(TCC)5	15	38
1-GH8N3EB01B3LST	length=304	1	p3	(GCC)7	21	2
1-GH8N3EB01B46BK	length=497	1	p3	(CGC)6	18	132
1-GH8N3EB01B6DUY	length=450	1	p3	(CGA)5	15	190
1-GH8N3EB01B6ZGY	length=460	1	p3	(CGG)5	15	18
1-GH8N3EB01B7GOD	length=408	1	p3	(CGC)6	18	247
1-GH8N3EB01B82IK	length=404	1	p3	(GCA)6	18	365
1-GH8N3EB01B8F1G	length=327	1	p3	(CCG)6	18	34
1-GH8N3EB01B8VJE	length=301	1	p3	(CGG)5	15	48
1-GH8N3EB01B9GO2	length=333	1	p3	(GGC)7	21	310
1-GH8N3EB01B9UE8	length=317	1	p3	(CAG)8	24	247
1-GH8N3EB01BA0E7	length=460	1	p3	(CGG)5	15	18
1-GH8N3EB01BCD7O	length=478	1	p3	(GCC)5	15	158
1-GH8N3EB01BCOBR	length=406	1	p3	(CGG)5	15	46
1-GH8N3EB01BCZKE	length=307	1	p3	(CGG)6	18	286
1-GH8N3EB01BDNLQ	length=390	1	p3	(GGC)7	21	217
1-GH8N3EB01BEWRW	length=409	1	p3	(CCT)6	18	40
1-GH8N3EB01BF5PY	length=503	1	p3	(CAA)5	15	1
1-GH8N3EB01BFE3R	length=434	1	p3	(CCG)5	15	84
1-GH8N3EB01BFHXU	length=514	1	p3	(CGG)5	15	430
1-GH8N3EB01BG2VN	length=448	1	p3	(CGC)6	18	132
1-GH8N3EB01BHQ19	length=340	1	p3	(AGG)5	15	275
1-GH8N3EB01BJ0AD	length=476	1	p3	(GTC)5	15	146
1-GH8N3EB01BJIJ3	length=485	1	p3	(GCC)5	15	41
1-GH8N3EB01BJM41	length=334	1	p3	(CCG)5	15	89
1-GH8N3EB01BKS8T	length=342	1	p3	(CGG)5	15	266
1-GH8N3EB01BKYB1	length=482	1	p3	(CCG)5	15	197
1-GH8N3EB01BL1T1	length=396	1	p3	(TCT)5	15	312
1-GH8N3EB01BLAJE	length=322	1	p3	(CTC)5	15	111
1-GH8N3EB01BPX9H	length=409	1	p3	(CGG)5	15	18
1-GH8N3EB01BQN6Y	length=464	1	p3	(GCA)5	15	343
1-GH8N3EB01BRF53	length=319	1	p3	(ATG)6	18	302
1-GH8N3EB01BRIBI	length=372	1	p3	(GGC)6	18	46
1-GH8N3EB01BRLTE	length=409	1	p3	(CCG)5	15	84
1-GH8N3EB01BRUBL	length=494	1	p3	(GGC)5	15	250
1-GH8N3EB01BRZVZ	length=471	1	p3	(CGG)5	15	18
1-GH8N3EB01BSI4F	length=490	1	p3	(CGC)6	18	132
1-GH8N3EB01BSQ1M	length=496	1	p3	(GTC)5	15	231
1-GH8N3EB01BTRDX	length=499	1	p3	(CGC)6	18	132
1-GH8N3EB01BU7G7	length=456	1	p3	(CGC)6	18	132
1-GH8N3EB01BU99O	length=391	1	p3	(GGA)5	15	228
1-GH8N3EB01BUTYR	length=354	1	p3	(CGT)5	15	240
1-GH8N3EB01BW83R	length=388	1	p3	(TGC)5	15	28
1-GH8N3EB01BWACH	length=486	1	p3	(GCC)5	15	15
1-GH8N3EB01BWAEX	length=412	1	p3	(GAT)5	15	27
1-GH8N3EB01BWYSZ	length=371	1	p3	(CTC)5	15	266
1-GH8N3EB01BXKUK	length=498	1	p3	(GTG)5	15	255
1-GH8N3EB01BZ8XZ	length=512	1	p3	(CGT)5	15	278
1-GH8N3EB01BZOZX	length=421	1	p3	(CGC)6	18	132
1-GH8N3EB01C06AI	length=419	1	p3	(GGA)5	15	167
1-GH8N3EB01C0J6W	length=337	1	p3	(GTG)5	15	108
1-GH8N3EB01C10A3	length=473	1	p3	(TCC)6	18	121
1-GH8N3EB01C10II	length=365	1	p3	(CGC)6	18	191
1-GH8N3EB01C1X0V	length=416	1	p3	(CGT)5	15	252
1-GH8N3EB01C2EWU	length=375	1	p3	(CGC)5	15	121
1-GH8N3EB01C2V0I	length=392	1	p3	(GCC)7	21	113
1-GH8N3EB01C33BZ	length=353	1	p3	(GGC)5	15	36
1-GH8N3EB01C37UM	length=323	1	p3	(TCC)7	21	73
1-GH8N3EB01C3E33	length=410	1	p3	(CCG)5	15	365
1-GH8N3EB01C3SSC	length=407	1	p3	(CGC)6	18	132
1-GH8N3EB01C4DR5	length=334	1	p3	(TCC)5	15	142
1-GH8N3EB01C523M	length=408	1	p3	(GCG)5	15	33
1-GH8N3EB01C54QR	length=418	1	p3	(CGC)5	15	148
1-GH8N3EB01C64Z9	length=449	1	p3	(GGA)5	15	227
1-GH8N3EB01C6JWO	length=500	1	p3	(GAG)5	15	332
1-GH8N3EB01CA2KE	length=509	1	p3	(CCT)5	15	290
1-GH8N3EB01CAF4L	length=483	1	p3	(AAT)7	21	366
1-GH8N3EB01CBIAY	length=463	1	p3	(GCG)5	15	33
1-GH8N3EB01CBWXT	length=391	1	p3	(GCG)5	15	171
1-GH8N3EB01CC682	length=418	2	p3	(ATG)5	15	402
1-GH8N3EB01CDS3F	length=381	1	p3	(GCC)5	15	181
1-GH8N3EB01CE5QU	length=396	1	p3	(GCC)5	15	305
1-GH8N3EB01CEQU5	length=456	1	p3	(CCG)5	15	84
1-GH8N3EB01CFTMM	length=366	1	p3	(CGC)6	18	13
1-GH8N3EB01CFV3L	length=513	1	p3	(GGC)8	24	120
1-GH8N3EB01CG6YM	length=390	1	p3	(CGT)5	15	33
1-GH8N3EB01CGJRW	length=321	1	p3	(CGG)5	15	292
1-GH8N3EB01CGS0V	length=368	1	p3	(TGG)5	15	265
1-GH8N3EB01CIUPC	length=389	1	p3	(CAG)5	15	314
1-GH8N3EB01CJ3QF	length=494	1	p3	(CGG)6	18	466
1-GH8N3EB01CK8D8	length=349	1	p3	(CCA)5	15	303
1-GH8N3EB01CKNBG	length=408	1	p3	(GAC)7	21	248
1-GH8N3EB01CM16I	length=383	1	p3	(TCT)6	18	364
1-GH8N3EB01CN68V	length=408	1	p3	(CTC)5	15	19
1-GH8N3EB01CO8EK	length=350	1	p3	(GGC)5	15	139
1-GH8N3EB01CO8QM	length=431	1	p3	(AAT)7	21	366
1-GH8N3EB01COFEE	length=411	1	p3	(CGC)6	18	132
1-GH8N3EB01COP7D	length=327	1	p3	(TGG)5	15	210
1-GH8N3EB01COTLF	length=421	1	p3	(CGC)6	18	132
1-GH8N3EB01CQ4A7	length=539	1	p3	(CGG)5	15	246
1-GH8N3EB01CRNMK	length=488	1	p3	(CCG)6	18	36
1-GH8N3EB01CRPS8	length=347	1	p3	(AGC)6	18	46
1-GH8N3EB01CS5MX	length=326	1	p3	(CCG)5	15	73
1-GH8N3EB01CV3O8	length=315	1	p3	(GCG)5	15	17
1-GH8N3EB01CVHBT	length=332	1	p3	(CGG)5	15	230
1-GH8N3EB01CXBM1	length=413	1	p3	(CCG)5	15	197
1-GH8N3EB01CXOOY	length=300	1	p3	(CAG)5	15	203
1-GH8N3EB01CYIPP	length=456	1	p3	(TCC)6	18	122
1-GH8N3EB01CYJXV	length=410	1	p3	(CGG)5	15	252
1-GH8N3EB01CZF55	length=330	1	p3	(GCT)5	15	2
1-GH8N3EB01D0GHC	length=306	1	p3	(GGA)5	15	76
1-GH8N3EB01D27A1	length=415	1	p3	(CAA)5	15	199
1-GH8N3EB01D34T7	length=355	1	p3	(TCC)5	15	38
1-GH8N3EB01D4L78	length=415	1	p3	(CGG)5	15	48
1-GH8N3EB01D54DF	length=353	1	p3	(GCG)5	15	7
1-GH8N3EB01D5JZF	length=432	1	p3	(TCC)6	18	67
1-GH8N3EB01D66YW	length=405	1	p3	(TTC)10	30	44
1-GH8N3EB01D7NNU	length=414	1	p3	(CCG)5	15	197
1-GH8N3EB01D7RI4	length=410	1	p3	(GGC)6	18	138
1-GH8N3EB01D7SXX	length=415	1	p3	(CGG)6	18	87
1-GH8N3EB01D80V1	length=425	1	p3	(CCA)5	15	187
1-GH8N3EB01D8M7G	length=373	1	p3	(GGC)5	15	133
1-GH8N3EB01D9INF	length=410	1	p3	(ATC)6	18	199
1-GH8N3EB01D9NNO	length=430	1	p3	(CGG)5	15	414
1-GH8N3EB01DAA61	length=493	1	p3	(GCG)5	15	234
1-GH8N3EB01DAW3C	length=354	1	p3	(GGC)5	15	133
1-GH8N3EB01DAWHV	length=425	1	p3	(CCA)5	15	187
1-GH8N3EB01DBOPH	length=409	1	p3	(GTC)5	15	181
1-GH8N3EB01DCZV9	length=347	1	p3	(GGC)5	15	272
1-GH8N3EB01DERTB	length=457	1	p3	(GGC)6	18	138
1-GH8N3EB01DFW43	length=374	1	p3	(CCG)5	15	135
1-GH8N3EB01DG5GM	length=364	1	p3	(GCT)5	15	277
1-GH8N3EB01DG7MS	length=370	1	p3	(GCG)5	15	17
1-GH8N3EB01DHOFN	length=420	1	p3	(CGC)6	18	132
1-GH8N3EB01DHP72	length=390	1	p3	(CAG)5	15	3
1-GH8N3EB01DHPNK	length=350	1	p3	(GGC)5	15	133
1-GH8N3EB01DHZH9	length=457	1	p3	(GGA)5	15	106
1-GH8N3EB01DIDW9	length=388	1	p3	(GCC)6	18	263
1-GH8N3EB01DIJAC	length=368	1	p3	(GAT)6	18	40
1-GH8N3EB01DKPOJ	length=360	1	p3	(CGC)5	15	283
1-GH8N3EB01DLI9P	length=408	1	p3	(CCG)5	15	197
1-GH8N3EB01DM3KY	length=451	1	p3	(AGA)5	15	285
1-GH8N3EB01DM51N	length=324	1	p3	(GAG)7	21	303
1-GH8N3EB01DNWUU	length=465	1	p3	(TCC)6	18	65
1-GH8N3EB01DO36B	length=448	1	p3	(CGC)6	18	132
1-GH8N3EB01DOTAV	length=429	1	p3	(CGG)5	15	78
1-GH8N3EB01DPB4N	length=385	1	p3	(GAA)5	15	210
1-GH8N3EB01DPI04	length=459	1	p3	(GCC)5	15	180
1-GH8N3EB01DPMJ3	length=410	1	p3	(CGA)5	15	37
1-GH8N3EB01DPN2E	length=344	1	p3	(CCA)5	15	303
1-GH8N3EB01DPP9L	length=405	1	p3	(GCC)5	15	220
1-GH8N3EB01DQ8XX	length=532	1	p3	(TCC)5	15	38
1-GH8N3EB01DRRQB	length=409	1	p3	(GGC)6	18	138
1-GH8N3EB01DRS92	length=458	1	p3	(CTG)5	15	318
1-GH8N3EB01DRV7J	length=345	1	p3	(CGT)5	15	324
1-GH8N3EB01DSXR1	length=500	1	p3	(CCG)6	18	57
1-GH8N3EB01DT4C8	length=334	1	p3	(GAA)8	24	155
1-GH8N3EB01DTQQN	length=430	1	p3	(CGA)5	15	68
1-GH8N3EB01DTUNV	length=492	1	p3	(CCG)6	18	36
1-GH8N3EB01DU6XJ	length=408	1	p3	(CGC)6	18	132
1-GH8N3EB01DU8JO	length=477	1	p3	(AGC)5	15	456
1-GH8N3EB01DU9YJ	length=335	1	p3	(TCC)5	15	84
1-GH8N3EB01DVWGB	length=410	1	p3	(CCA)5	15	187
1-GH8N3EB01DW3VT	length=345	1	p3	(TCC)6	18	66
1-GH8N3EB01DX3NR	length=368	1	p3	(GTG)5	15	254
1-GH8N3EB01DX8KA	length=309	1	p3	(CCG)6	18	14
1-GH8N3EB01DY4QE	length=409	1	p3	(GGC)6	18	138
1-GH8N3EB01DYZQP	length=326	1	p3	(AGC)6	18	36
1-GH8N3EB01DZ9YS	length=372	1	p3	(AGC)6	18	36
1-GH8N3EB01E0101	length=315	1	p3	(GTA)5	15	118
1-GH8N3EB01E1DKW	length=470	1	p3	(AAT)7	21	366
1-GH8N3EB01E5ANJ	length=350	1	p3	(AAG)5	15	66
1-GH8N3EB01E75Q9	length=332	1	p3	(CGG)5	15	274
1-GH8N3EB01E7AUQ	length=520	1	p3	(CGA)5	15	355
1-GH8N3EB01E7URT	length=313	1	p3	(CTT)5	15	187
1-GH8N3EB01EB2ID	length=399	1	p3	(GCC)5	15	187
1-GH8N3EB01EDNY9	length=505	1	p3	(CGC)5	15	3
1-GH8N3EB01EDW4F	length=304	1	p3	(CCG)5	15	202
1-GH8N3EB01EFC50	length=345	1	p3	(GCA)6	18	294
1-GH8N3EB01EFK2H	length=441	1	p3	(GAC)7	21	248
1-GH8N3EB01EHC7S	length=414	1	p3	(CGC)5	15	83
1-GH8N3EB01EHJDW	length=490	1	p3	(CGC)8	24	211
1-GH8N3EB01EHTCU	length=415	1	p3	(CCG)5	15	198
1-GH8N3EB01EI6OC	length=317	1	p3	(AGG)5	15	72
1-GH8N3EB01EINIM	length=443	1	p3	(GCC)5	15	145
1-GH8N3EB01EIYW9	length=468	1	p3	(CCG)5	15	258
1-GH8N3EB01EJ520	length=470	1	p3	(CCG)5	15	84
1-GH8N3EB01EJ5K7	length=389	1	p3	(GCA)5	15	154
1-GH8N3EB01EJPWI	length=487	1	p3	(CGC)5	15	453
1-GH8N3EB01EJX5U	length=357	1	p3	(GGC)6	18	69
1-GH8N3EB01EL5IS	length=321	1	p3	(AGC)5	15	272
1-GH8N3EB01EM6RV	length=413	1	p3	(CGC)5	15	251
1-GH8N3EB01EMQ3K	length=421	1	p3	(CGC)6	18	132
1-GH8N3EB01EMQNI	length=365	1	p3	(GAA)5	15	208
1-GH8N3EB01EN620	length=491	1	p3	(CCG)5	15	280
1-GH8N3EB01EOUYS	length=431	1	p3	(GGC)6	18	170
1-GH8N3EB01EP6B8	length=481	1	p3	(ACA)5	15	389
1-GH8N3EB01EQPPM	length=503	1	p3	(ACC)6	18	117
1-GH8N3EB01ESQSG	length=385	1	p3	(GCA)7	21	36
1-GH8N3EB01ETDHT	length=473	1	p3	(GGC)7	21	396
1-GH8N3EB01EU0FI	length=448	1	p3	(CGC)6	18	132
1-GH8N3EB01EUEU1	length=352	1	p3	(GCT)5	15	336
1-GH8N3EB01EV152	length=403	1	p3	(CCG)5	15	387
1-GH8N3EB01EVHGX	length=413	1	p3	(CCG)5	15	197
1-GH8N3EB01EVV0N	length=416	1	p3	(CGG)5	15	253
1-GH8N3EB01EX025	length=502	1	p3	(TCC)5	15	349
1-GH8N3EB01EY7FZ	length=316	1	p3	(CAG)8	24	247
1-GH8N3EB01EY9KU	length=417	1	p3	(GGA)6	18	165
1-GH8N3EB01EYJML	length=464	1	p3	(TAT)10	30	174
1-GH8N3EB01EYKH8	length=328	1	p3	(CTC)7	21	111
1-GH8N3EB01EYUGR	length=338	1	p3	(CGG)5	15	137
1-GH8N3EB01EZCLL	length=411	1	p3	(GGC)5	15	314
2-GH8N3EB02F098H	length=404	1	p3	(GCG)5	15	272
2-GH8N3EB02F0J7Y	length=473	1	p3	(CTG)7	21	372
2-GH8N3EB02F1467	length=414	1	p3	(GGC)5	15	275
2-GH8N3EB02F19JE	length=349	1	p3	(GCC)6	18	244
2-GH8N3EB02F1N54	length=409	1	p3	(AGC)5	15	324
2-GH8N3EB02F1ZW6	length=478	1	p3	(GGC)5	15	210
2-GH8N3EB02F2WOL	length=348	1	p3	(CTA)5	15	41
2-GH8N3EB02F2Y79	length=346	1	p3	(TGC)7	21	125
2-GH8N3EB02F31XV	length=334	1	p3	(GCC)5	15	201
2-GH8N3EB02F3P8Q	length=323	1	p3	(GAA)5	15	52
2-GH8N3EB02F3Q9G	length=492	1	p3	(GCG)5	15	265
2-GH8N3EB02F41V4	length=364	1	p3	(CTC)5	15	143
2-GH8N3EB02F48Z6	length=317	1	p3	(TGC)5	15	164
2-GH8N3EB02F4IV0	length=430	1	p3	(CTG)5	15	207
2-GH8N3EB02F4M2D	length=455	1	p3	(CGC)5	15	100
2-GH8N3EB02F4NFG	length=441	1	p3	(CTT)5	15	182
2-GH8N3EB02F54Q8	length=481	1	p3	(GAG)6	18	280
2-GH8N3EB02F5DZC	length=342	1	p3	(GCC)5	15	149
2-GH8N3EB02F5HOL	length=454	1	p3	(CGG)5	15	387
2-GH8N3EB02F5PUZ	length=338	1	p3	(CCG)5	15	28
2-GH8N3EB02F60CC	length=353	1	p3	(GCC)5	15	59
2-GH8N3EB02F6E5S	length=389	1	p3	(GCG)6	18	38
2-GH8N3EB02F6GQE	length=397	1	p3	(CGC)6	18	160
2-GH8N3EB02F6H02	length=386	1	p3	(GCT)5	15	280
2-GH8N3EB02F8L8S	length=380	1	p3	(CCG)5	15	366
2-GH8N3EB02F8YCS	length=379	1	p3	(TTC)5	15	19
2-GH8N3EB02F92CR	length=463	1	p3	(GCG)5	15	238
2-GH8N3EB02F99SA	length=374	1	p3	(TCC)5	15	76
2-GH8N3EB02F9BGP	length=361	1	p3	(CGG)5	15	120
2-GH8N3EB02FAWK1	length=330	1	p3	(TTG)11	33	154
2-GH8N3EB02FI3QZ	length=415	1	p3	(GCG)5	15	174
2-GH8N3EB02FIRFV	length=474	1	p3	(GCG)5	15	165
2-GH8N3EB02FJKEP	length=310	1	p3	(AGG)5	15	45
2-GH8N3EB02FJZCF	length=323	1	p3	(GGA)5	15	156
2-GH8N3EB02FKC9A	length=367	1	p3	(CGG)5	15	139
2-GH8N3EB02FKZEK	length=509	1	p3	(ACA)5	15	264
2-GH8N3EB02FL12T	length=387	1	p3	(GGA)5	15	72
2-GH8N3EB02FMZML	length=391	1	p3	(GCC)5	15	89
2-GH8N3EB02FNF7Q	length=309	1	p3	(GCC)8	24	29
2-GH8N3EB02FNGF7	length=308	1	p3	(CGG)5	15	11
2-GH8N3EB02FNP85	length=400	1	p3	(GCT)5	15	52
2-GH8N3EB02FNRG9	length=484	1	p3	(GGT)5	15	468
2-GH8N3EB02FNZK3	length=324	1	p3	(ACC)5	15	80
2-GH8N3EB02FOP7K	length=475	1	p3	(ACA)9	27	113
2-GH8N3EB02FPH66	length=434	1	p3	(TGC)5	15	419
2-GH8N3EB02FPRF4	length=389	1	p3	(GAG)5	15	368
2-GH8N3EB02FQAS8	length=429	1	p3	(GCC)5	15	410
2-GH8N3EB02FQB7R	length=461	1	p3	(GAG)7	21	320
2-GH8N3EB02FQZ7R	length=333	1	p3	(CGC)7	21	51
2-GH8N3EB02FSK03	length=342	1	p3	(TCC)5	15	77
2-GH8N3EB02FSSJ5	length=473	1	p3	(GCC)6	18	22
2-GH8N3EB02FTV8D	length=379	1	p3	(GAA)5	15	308
2-GH8N3EB02FUHXO	length=403	1	p3	(CAG)5	15	101
2-GH8N3EB02FUS2N	length=383	1	p3	(CCT)5	15	175
2-GH8N3EB02FV296	length=476	1	p3	(TTG)8	24	414
2-GH8N3EB02FVSCS	length=483	1	p3	(CGG)5	15	412
2-GH8N3EB02FXEC0	length=443	1	p3	(CGA)6	18	46
2-GH8N3EB02FYNFV	length=335	1	p3	(AGC)5	15	224
2-GH8N3EB02FZN6S	length=327	1	p3	(ACC)5	15	38
2-GH8N3EB02FZP5C	length=355	1	p3	(CTG)5	15	161
2-GH8N3EB02G0CJ7	length=354	1	p3	(TCC)6	18	222
2-GH8N3EB02G0ES0	length=489	1	p3	(TCC)5	15	89
2-GH8N3EB02G0FO8	length=454	1	p3	(CCT)5	15	30
2-GH8N3EB02G0X2W	length=464	1	p3	(CGT)6	18	189
2-GH8N3EB02G0Z02	length=384	1	p3	(GAG)5	15	21
2-GH8N3EB02G0ZUN	length=377	1	p3	(CTG)5	15	5
2-GH8N3EB02G16Y3	length=382	1	p3	(TCC)5	15	40
2-GH8N3EB02G2JY7	length=518	1	p3	(CGC)5	15	165
2-GH8N3EB02G2K06	length=304	1	p3	(GGC)7	21	210
2-GH8N3EB02G2ONC	length=491	1	p3	(GCC)7	21	23
2-GH8N3EB02G4PQB	length=382	1	p3	(GAG)5	15	116
2-GH8N3EB02G6HAH	length=332	1	p3	(TCC)5	15	73
2-GH8N3EB02G6U38	length=459	1	p3	(GCG)5	15	98
2-GH8N3EB02G70T9	length=339	1	p3	(CGT)5	15	139
2-GH8N3EB02G78I7	length=546	1	p3	(CGC)5	15	492
2-GH8N3EB02G7STB	length=432	1	p3	(GAA)5	15	50
2-GH8N3EB02G8D0X	length=377	1	p3	(GCC)5	15	80
2-GH8N3EB02G8W9Q	length=474	1	p3	(CTC)5	15	248
2-GH8N3EB02G8XD9	length=387	1	p3	(TTG)11	33	61
2-GH8N3EB02G92T9	length=393	1	p3	(GCG)6	18	61
2-GH8N3EB02G98GW	length=483	1	p3	(AGG)5	15	215
2-GH8N3EB02G9FZJ	length=386	1	p3	(CGC)5	15	332
2-GH8N3EB02GA4WO	length=441	1	p3	(CGG)5	15	364
2-GH8N3EB02GADCV	length=358	1	p3	(GCC)5	15	229
2-GH8N3EB02GBGBA	length=521	1	p3	(CAT)6	18	492
2-GH8N3EB02GBGR0	length=325	1	p3	(GGC)6	18	107
2-GH8N3EB02GC0EZ	length=416	1	p3	(GCC)5	15	87
2-GH8N3EB02GCOD2	length=362	1	p3	(GGC)5	15	209
2-GH8N3EB02GCS32	length=391	1	p3	(CCG)5	15	126
2-GH8N3EB02GDPAF	length=322	1	p3	(CCT)7	21	286
2-GH8N3EB02GDR5E	length=426	1	p3	(AGG)7	21	15
2-GH8N3EB02GDRML	length=379	1	p3	(GAG)6	18	160
2-GH8N3EB02GEDG3	length=327	1	p3	(GAG)5	15	94
2-GH8N3EB02GEEXC	length=318	1	p3	(CCG)5	15	256
2-GH8N3EB02GEF5N	length=557	1	p3	(GCC)5	15	306
2-GH8N3EB02GEMUI	length=478	1	p3	(CTG)5	15	262
2-GH8N3EB02GFQ6L	length=320	1	p3	(CGC)6	18	53
2-GH8N3EB02GFRYF	length=466	1	p3	(GCG)5	15	281
2-GH8N3EB02GG5AR	length=334	1	p3	(CCG)6	18	47
2-GH8N3EB02GGF1L	length=412	1	p3	(CCG)6	18	395
2-GH8N3EB02GGH07	length=375	1	p3	(TGT)5	15	255
2-GH8N3EB02GGW6L	length=515	1	p3	(GGA)5	15	263
2-GH8N3EB02GGZ3A	length=424	1	p3	(AGC)5	15	88
2-GH8N3EB02GHP7Z	length=353	1	p3	(CGC)7	21	259
2-GH8N3EB02GIAYV	length=366	1	p3	(TTC)6	18	2
2-GH8N3EB02GJ1B2	length=412	1	p3	(GCT)6	18	160
2-GH8N3EB02GJKDE	length=360	1	p3	(ACC)5	15	344
2-GH8N3EB02GJWFD	length=361	1	p3	(AGG)7	21	143
2-GH8N3EB02GK5YI	length=384	1	p3	(CCG)5	15	85
2-GH8N3EB02GK8C3	length=380	1	p3	(CGG)5	15	114
2-GH8N3EB02GKADJ	length=358	1	p3	(TCC)5	15	271
2-GH8N3EB02GKF7E	length=435	1	p3	(GCG)5	15	7
2-GH8N3EB02GKFSO	length=450	1	p3	(GGA)5	15	118
2-GH8N3EB02GKO0W	length=482	1	p3	(GAA)5	15	50
2-GH8N3EB02GL5QR	length=368	1	p3	(AGA)5	15	93
2-GH8N3EB02GL95P	length=437	1	p3	(GAA)5	15	198
2-GH8N3EB02GLI3J	length=414	1	p3	(CCT)6	18	19
2-GH8N3EB02GLQ5E	length=361	1	p3	(CCG)5	15	175
2-GH8N3EB02GLY1E	length=392	1	p3	(AGG)7	21	15
2-GH8N3EB02GMBRG	length=304	1	p3	(GCA)5	15	284
2-GH8N3EB02GMFXU	length=365	1	p3	(GAG)5	15	230
2-GH8N3EB02GMNVH	length=455	1	p3	(GGC)6	18	14
2-GH8N3EB02GN1S4	length=413	1	p3	(CCA)5	15	66
2-GH8N3EB02GN6YW	length=404	1	p3	(CTC)6	18	126
2-GH8N3EB02GNLN1	length=401	1	p3	(CGC)7	21	15
2-GH8N3EB02GNO06	length=331	1	p3	(CGG)5	15	6
2-GH8N3EB02GOT1C	length=444	1	p3	(GTC)5	15	297
2-GH8N3EB02GOU3W	length=409	1	p3	(CGG)5	15	375
2-GH8N3EB02GP1N1	length=355	1	p3	(CCG)5	15	248
2-GH8N3EB02GP8QS	length=411	1	p3	(GCG)5	15	178
2-GH8N3EB02GPEIE	length=429	1	p3	(CGC)6	18	175
2-GH8N3EB02GQGAR	length=350	1	p3	(TTG)6	18	266
2-GH8N3EB02GR7KG	length=426	1	p3	(GGC)6	18	30
2-GH8N3EB02GR9RX	length=434	1	p3	(CCA)5	15	131
2-GH8N3EB02GRBUX	length=405	1	p3	(CGC)5	15	286
2-GH8N3EB02GRZ2X	length=422	1	p3	(CGG)5	15	240
2-GH8N3EB02GS2I4	length=349	1	p3	(GAG)5	15	192
2-GH8N3EB02GSO75	length=402	1	p3	(CAG)5	15	37
2-GH8N3EB02GSOV7	length=477	1	p3	(ACC)5	15	210
2-GH8N3EB02GT00O	length=311	1	p3	(GGC)5	15	119
2-GH8N3EB02GT28K	length=416	1	p3	(AAG)5	15	381
2-GH8N3EB02GTCEM	length=493	1	p3	(CGG)6	18	327
2-GH8N3EB02GTR64	length=398	1	p3	(CCG)6	18	38
2-GH8N3EB02GUWPQ	length=390	1	p3	(CGC)5	15	129
2-GH8N3EB02GV2UH	length=385	1	p3	(GGC)5	15	314
2-GH8N3EB02GV48H	length=473	1	p3	(GCG)5	15	165
2-GH8N3EB02GVOZY	length=333	1	p3	(CGG)6	18	121
2-GH8N3EB02GW22U	length=327	1	p3	(AGG)5	15	45
2-GH8N3EB02GWA9B	length=436	1	p3	(GAG)6	18	379
2-GH8N3EB02GWTW5	length=386	1	p3	(GCC)6	18	170
2-GH8N3EB02GXWVN	length=341	1	p3	(CGC)5	15	315
2-GH8N3EB02GXYK1	length=467	1	p3	(GAC)5	15	301
2-GH8N3EB02GY9I2	length=301	1	p3	(CTG)7	21	257
2-GH8N3EB02GYIH2	length=350	1	p3	(GCC)7	21	30
2-GH8N3EB02GYSH3	length=320	1	p3	(CAG)5	15	278
2-GH8N3EB02GZRGD	length=421	1	p3	(AGC)5	15	43
2-GH8N3EB02H0TE7	length=381	1	p3	(GGC)5	15	219
2-GH8N3EB02H1NOO	length=383	1	p3	(GGT)5	15	22
2-GH8N3EB02H1ROV	length=465	1	p3	(TGG)5	15	209
2-GH8N3EB02H2EOP	length=438	1	p3	(CTC)5	15	161
2-GH8N3EB02H30I6	length=400	1	p3	(GCG)5	15	4
2-GH8N3EB02H3IBM	length=358	1	p3	(GGC)5	15	126
2-GH8N3EB02H47T7	length=397	1	p3	(CGA)8	24	78
2-GH8N3EB02H4GP2	length=324	1	p3	(TGG)5	15	165
2-GH8N3EB02H4JEC	length=316	1	p3	(ACA)7	21	7
2-GH8N3EB02H4W53	length=416	1	p3	(TCG)5	15	127
2-GH8N3EB02H50JS	length=301	1	p3	(GGC)6	18	89
2-GH8N3EB02H52ZA	length=360	1	p3	(CTC)6	18	191
2-GH8N3EB02H5EHC	length=406	1	p3	(GTC)5	15	87
2-GH8N3EB02H5GOQ	length=428	1	p3	(CCG)5	15	87
2-GH8N3EB02H711D	length=535	1	p3	(GCC)5	15	339
2-GH8N3EB02H723J	length=353	1	p3	(CCA)7	21	284
2-GH8N3EB02H7921	length=395	1	p3	(CAC)5	15	16
2-GH8N3EB02H79HV	length=366	1	p3	(AGC)8	24	240
2-GH8N3EB02H7AOK	length=427	1	p3	(GGC)7	21	315
2-GH8N3EB02H7CVP	length=327	1	p3	(ATG)5	15	269
2-GH8N3EB02H7OBE	length=433	1	p3	(CCG)6	18	103
2-GH8N3EB02H7Z9C	length=338	1	p3	(GAG)5	15	146
2-GH8N3EB02H805L	length=430	1	p3	(CGC)6	18	201
2-GH8N3EB02H8H80	length=426	1	p3	(CGT)6	18	86
2-GH8N3EB02H8JS7	length=390	1	p3	(CAC)5	15	347
2-GH8N3EB02H8SG0	length=409	1	p3	(CGG)6	18	130
2-GH8N3EB02HASEN	length=388	1	p3	(GCC)7	21	181
2-GH8N3EB02HAX7U	length=507	1	p3	(CCG)5	15	28
2-GH8N3EB02HC1H5	length=467	1	p3	(GGA)5	15	82
2-GH8N3EB02HCA1W	length=334	1	p3	(AGC)5	15	281
2-GH8N3EB02HCGNH	length=337	1	p3	(GCT)8	24	314
2-GH8N3EB02HCP9N	length=383	1	p3	(AAG)6	18	161
2-GH8N3EB02HD1S6	length=519	1	p3	(CTC)5	15	342
2-GH8N3EB02HDIM3	length=423	1	p3	(TGC)6	18	57
2-GH8N3EB02HDJC6	length=363	1	p3	(GGT)5	15	308
2-GH8N3EB02HDJVN	length=476	1	p3	(CGC)5	15	145
2-GH8N3EB02HDSH8	length=367	1	p3	(TGC)5	15	312
2-GH8N3EB02HF8J6	length=371	1	p3	(AGC)5	15	204
2-GH8N3EB02HFXZ0	length=503	1	p3	(CGG)5	15	407
2-GH8N3EB02HGMPA	length=405	1	p3	(GCG)5	15	317
2-GH8N3EB02HGNF7	length=334	1	p3	(TGC)5	15	312
2-GH8N3EB02HGO5A	length=400	1	p3	(CGG)5	15	234
2-GH8N3EB02HGPQE	length=434	1	p3	(CGA)6	18	11
2-GH8N3EB02HGTY2	length=468	1	p3	(CTG)5	15	117
2-GH8N3EB02HH8JA	length=311	1	p3	(GCG)5	15	205
2-GH8N3EB02HJ961	length=342	1	p3	(GGC)5	15	216
2-GH8N3EB02HK1GM	length=411	1	p3	(CCA)6	18	101
2-GH8N3EB02HK2PY	length=395	1	p3	(GCC)5	15	335
2-GH8N3EB02HKSAA	length=347	1	p3	(GAG)6	18	168
2-GH8N3EB02HKZLD	length=319	1	p3	(AAC)15	45	273
2-GH8N3EB02HLYKI	length=403	1	p3	(GGC)7	21	28
2-GH8N3EB02HMWU0	length=385	1	p3	(GCG)5	15	145
2-GH8N3EB02HMXOV	length=424	1	p3	(GGA)5	15	82
2-GH8N3EB02HNCTG	length=349	1	p3	(CTT)5	15	229
2-GH8N3EB02HOM3V	length=412	1	p3	(CTA)5	15	41
2-GH8N3EB02HPY37	length=405	1	p3	(CGG)5	15	26
2-GH8N3EB02HQ8JX	length=445	1	p3	(GAT)8	24	17
2-GH8N3EB02HQXHC	length=445	1	p3	(CGA)5	15	328
2-GH8N3EB02HR9I3	length=385	1	p3	(GCG)5	15	144
2-GH8N3EB02HRKJO	length=414	1	p3	(AGC)6	18	313
2-GH8N3EB02HTB2A	length=309	1	p3	(TCT)8	24	221
2-GH8N3EB02HTBEA	length=308	1	p3	(AAC)6	18	76
2-GH8N3EB02HTIND	length=334	1	p3	(CCG)5	15	28
2-GH8N3EB02HTZ68	length=351	1	p3	(TGC)7	21	6
2-GH8N3EB02HWU0T	length=442	1	p3	(TGC)5	15	419
2-GH8N3EB02HX9GO	length=300	1	p3	(GCC)5	15	120
2-GH8N3EB02HXMMP	length=309	1	p3	(GAG)5	15	215
2-GH8N3EB02HY6TK	length=336	1	p3	(TCC)5	15	200
2-GH8N3EB02HYEZA	length=344	1	p3	(TTG)11	33	61
2-GH8N3EB02HZ2BV	length=460	1	p3	(CGC)6	18	171
2-GH8N3EB02I026O	length=359	1	p3	(CCG)5	15	32
2-GH8N3EB02I0M3O	length=322	1	p3	(GCA)5	15	300
2-GH8N3EB02I0S51	length=487	1	p3	(CCG)5	15	92
2-GH8N3EB02I0SJ1	length=340	1	p3	(AGC)5	15	187
2-GH8N3EB02I1BBD	length=439	1	p3	(CGC)5	15	422
2-GH8N3EB02I24Q3	length=471	1	p3	(GAG)7	21	320
2-GH8N3EB02I2N0G	length=472	1	p3	(CGT)7	21	141
2-GH8N3EB02I2QTK	length=315	1	p3	(AAT)5	15	116
2-GH8N3EB02I312G	length=323	1	p3	(GAG)5	15	77
2-GH8N3EB02I52EP	length=337	1	p3	(AAC)6	18	19
2-GH8N3EB02I5LC5	length=349	1	p3	(GGC)5	15	322
2-GH8N3EB02I5OCY	length=399	1	p3	(GCG)5	15	351
2-GH8N3EB02I5WSI	length=469	1	p3	(GGA)5	15	416
2-GH8N3EB02I6MPY	length=506	1	p3	(CGC)5	15	290
2-GH8N3EB02I6Q6R	length=372	1	p3	(TTG)7	21	143
2-GH8N3EB02I7EU4	length=396	1	p3	(GGA)5	15	339
2-GH8N3EB02I8YZI	length=354	1	p3	(CTA)5	15	41
2-GH8N3EB02I97QM	length=435	1	p3	(GGC)6	18	258
2-GH8N3EB02I9B2Q	length=501	1	p3	(CGA)5	15	143
2-GH8N3EB02I9JWA	length=503	1	p3	(CGA)5	15	363
2-GH8N3EB02I9UOB	length=324	1	p3	(GCT)5	15	161
2-GH8N3EB02IA5DV	length=346	1	p3	(ATC)5	15	4
2-GH8N3EB02IACN0	length=346	1	p3	(TCA)5	15	203
2-GH8N3EB02IAE6G	length=463	1	p3	(AGC)5	15	234
2-GH8N3EB02IAT63	length=442	1	p3	(AGC)6	18	420
2-GH8N3EB02IB4PY	length=375	1	p3	(CCG)6	18	198
2-GH8N3EB02IB6JC	length=479	1	p3	(CGC)9	27	127
2-GH8N3EB02ICAWJ	length=312	1	p3	(TCT)9	27	207
2-GH8N3EB02ICC00	length=474	1	p3	(CGT)6	18	107
2-GH8N3EB02ICFX7	length=404	1	p3	(CGA)6	18	375
2-GH8N3EB02IDB32	length=302	1	p3	(GAG)6	18	261
2-GH8N3EB02IDJD0	length=401	1	p3	(CTC)5	15	48
2-GH8N3EB02IDZ35	length=488	1	p3	(GGC)5	15	433
2-GH8N3EB02IF124	length=408	1	p3	(TCA)5	15	346
2-GH8N3EB02IF3S9	length=388	1	p3	(TCC)5	15	259
2-GH8N3EB02IFWJW	length=313	1	p3	(CGG)6	18	250
2-GH8N3EB02IFWPA	length=363	1	p3	(CGC)5	15	304
2-GH8N3EB02IG4NP	length=395	1	p3	(GGA)6	18	224
2-GH8N3EB02IG8UK	length=342	1	p3	(AAG)5	15	234
2-GH8N3EB02IGC24	length=518	1	p3	(CCG)5	15	325
2-GH8N3EB02IGI6I	length=341	1	p3	(GGC)7	21	314
2-GH8N3EB02IH8UG	length=319	1	p3	(GCG)5	15	199
2-GH8N3EB02IHKEX	length=350	1	p3	(CGC)5	15	14
2-GH8N3EB02IHTCM	length=385	1	p3	(CGG)6	18	271
2-GH8N3EB02IHWTQ	length=346	1	p3	(CGG)5	15	224
2-GH8N3EB02II3JS	length=464	1	p3	(CCT)5	15	378
2-GH8N3EB02II50F	length=408	1	p3	(GGT)5	15	22
2-GH8N3EB02III94	length=397	1	p3	(CTG)7	21	116
2-GH8N3EB02IJCZW	length=414	1	p3	(CTA)5	15	41
2-GH8N3EB02IJD9Q	length=419	1	p3	(AGA)5	15	357
2-GH8N3EB02IJW46	length=367	1	p3	(TCG)5	15	109
2-GH8N3EB02IK0G2	length=413	1	p3	(CAG)5	15	141
2-GH8N3EB02IK14B	length=355	1	p3	(CGG)5	15	170
2-GH8N3EB02IK27X	length=449	1	p3	(CTC)6	18	322
2-GH8N3EB02IKFW7	length=458	1	p3	(CCG)6	18	440
2-GH8N3EB02IKNO2	length=308	1	p3	(GGC)5	15	38
2-GH8N3EB02IKVA5	length=439	1	p3	(CTG)5	15	207
2-GH8N3EB02ILUHQ	length=389	1	p3	(TGA)5	15	167
2-GH8N3EB02IM5B6	length=346	1	p3	(CAG)7	21	123
2-GH8N3EB02IMIW8	length=435	1	p3	(TGC)5	15	419
2-GH8N3EB02IMUBT	length=399	1	p3	(GAC)5	15	301
2-GH8N3EB02INKFG	length=362	1	p3	(CCG)6	18	335
2-GH8N3EB02IOFQO	length=346	1	p3	(ATC)5	15	4
2-GH8N3EB02IOJ0N	length=466	1	p3	(GGC)5	15	450
2-GH8N3EB02IOVVP	length=338	1	p3	(CGC)5	15	59
2-GH8N3EB02IP2KH	length=471	1	p3	(GGC)5	15	16
2-GH8N3EB02IP4I2	length=338	1	p3	(GCC)5	15	175
2-GH8N3EB02IP6GR	length=416	1	p3	(TTG)5	15	284
2-GH8N3EB02IPRDC	length=369	1	p3	(GCC)8	24	90
2-GH8N3EB02IPUAG	length=317	1	p3	(GCT)5	15	122
2-GH8N3EB02IPY5U	length=482	1	p3	(GGC)7	21	55
2-GH8N3EB02IQKH0	length=437	1	p3	(AAG)7	21	260
2-GH8N3EB02IQNW0	length=409	1	p3	(CTC)6	18	322
2-GH8N3EB02IQNX8	length=354	1	p3	(TGC)8	24	331
2-GH8N3EB02IRGBW	length=374	1	p3	(CTG)5	15	105
2-GH8N3EB02IS7UC	length=378	1	p3	(GCG)5	15	59
2-GH8N3EB02ITEOF	length=423	1	p3	(CAG)5	15	139
2-GH8N3EB02IUATD	length=483	1	p3	(GGT)5	15	301
2-GH8N3EB02IUTOK	length=333	1	p3	(GCG)5	15	183
2-GH8N3EB02IUXA9	length=316	1	p3	(GCG)7	21	265
2-GH8N3EB02IV95T	length=448	1	p3	(CGC)6	18	175
2-GH8N3EB02IVQEI	length=498	1	p3	(CTG)5	15	404
2-GH8N3EB02IWK81	length=433	1	p3	(CGC)5	15	124
2-GH8N3EB02IX1A8	length=510	1	p3	(CGC)5	15	494
2-GH8N3EB02IX9YK	length=406	1	p3	(GAG)5	15	361
2-GH8N3EB02IY0LQ	length=503	1	p3	(GCC)5	15	29
2-GH8N3EB02IZ1F0	length=342	1	p3	(TCG)5	15	226
2-GH8N3EB02IZBEN	length=366	1	p3	(GAG)5	15	269
2-GH8N3EB02IZGCI	length=387	1	p3	(CTC)6	18	170
2-GH8N3EB02IZHD4	length=385	1	p3	(GCG)5	15	59
2-GH8N3EB02IZQEE	length=356	1	p3	(CTC)5	15	122
2-GH8N3EB02IZT8D	length=500	1	p3	(ACA)5	15	348
2-GH8N3EB02IZZCI	length=455	1	p3	(CCG)6	18	431
2-GH8N3EB02J0NAS	length=518	1	p3	(CCG)5	15	165
2-GH8N3EB02J1XFT	length=451	1	p3	(CGA)5	15	106
2-GH8N3EB02J28B0	length=446	1	p3	(GCC)5	15	93
2-GH8N3EB02J28C3	length=312	1	p3	(GCA)5	15	284
2-GH8N3EB02J2LUQ	length=310	1	p3	(AGG)5	15	226
2-GH8N3EB02J331S	length=319	1	p3	(CTT)5	15	182
2-GH8N3EB02J4C21	length=438	1	p3	(TCC)5	15	70
2-GH8N3EB02J5Z23	length=482	1	p3	(GGC)6	18	319
2-GH8N3EB02J6EE2	length=449	1	p3	(CTT)5	15	183
2-GH8N3EB02J6EPO	length=322	1	p3	(CGC)5	15	163
2-GH8N3EB02JABHX	length=411	1	p3	(CCG)6	18	21
2-GH8N3EB02JACXY	length=412	1	p3	(GGC)5	15	230
2-GH8N3EB02JALFO	length=457	1	p3	(CGG)6	18	178
2-GH8N3EB02JASLP	length=316	1	p3	(TTC)5	15	152
2-GH8N3EB02JAWE0	length=340	1	p3	(GCA)5	15	174
2-GH8N3EB02JAYUR	length=436	1	p3	(CGG)5	15	220
2-GH8N3EB02JBUNJ	length=526	1	p3	(GCG)5	15	231
2-GH8N3EB02JC47Z	length=501	1	p3	(CTG)5	15	404
2-GH8N3EB02JCCOB	length=311	1	p3	(GCG)5	15	206
2-GH8N3EB02JE1N4	length=483	1	p3	(CGC)9	27	127
2-GH8N3EB02JEZ4L	length=324	1	p3	(GGC)5	15	200
2-GH8N3EB02JFO9H	length=385	1	p3	(CCG)5	15	189
2-GH8N3EB02JFSB6	length=471	1	p3	(CAC)5	15	199
2-GH8N3EB02JFVWX	length=392	1	p3	(CGG)5	15	96
2-GH8N3EB02JG61H	length=429	1	p3	(GCT)5	15	414
2-GH8N3EB02JG84E	length=396	1	p3	(CCG)5	15	31
2-GH8N3EB02JGDKO	length=495	1	p3	(CCG)5	15	345
2-GH8N3EB02JGIBT	length=409	1	p3	(GGA)6	18	269
2-GH8N3EB02JHEEM	length=301	1	p3	(CGG)5	15	63
2-GH8N3EB02JHFQS	length=446	1	p3	(CGC)5	15	251
2-GH8N3EB02JHVEG	length=383	1	p3	(TGC)5	15	360
2-GH8N3EB02JIATT	length=475	1	p3	(ACC)5	15	349
2-GH8N3EB02JJJMH	length=494	1	p3	(CTC)6	18	233
2-GH8N3EB02JJTTX	length=425	1	p3	(GCC)5	15	114
2-GH8N3EB02JJV3J	length=493	1	p3	(CCT)5	15	349
2-GH8N3EB02JJXB9	length=427	1	p3	(GAG)5	15	50
2-GH8N3EB02JKZSU	length=444	1	p3	(CGC)5	15	53
2-GH8N3EB02JLGSP	length=369	1	p3	(CAC)7	21	2
2-GH8N3EB02JLMEF	length=411	1	p3	(GGC)5	15	160
2-GH8N3EB02JLRGV	length=415	1	p3	(CGC)6	18	167
2-GH8N3EB02JLUKF	length=392	1	p3	(ACG)5	15	81
2-GH8N3EB02JMW5P	length=305	1	p3	(GAG)6	18	13
2-GH8N3EB02JN2PX	length=427	1	p3	(AGG)5	15	20
2-GH8N3EB02JNKN5	length=404	1	p3	(GCA)5	15	360
2-GH8N3EB02JNRN8	length=480	1	p3	(AAG)5	15	94
2-GH8N3EB02JOS0U	length=361	1	p3	(GAG)6	18	160
2-GH8N3EB02JOSVE	length=433	1	p3	(CCG)5	15	41
2-GH8N3EB02JP1JP	length=468	1	p3	(TCC)5	15	199
2-GH8N3EB02JPJ5X	length=388	1	p3	(CCG)7	21	121
2-GH8N3EB02JQNOH	length=519	1	p3	(CGA)5	15	362
2-GH8N3EB02JQOYQ	length=326	1	p3	(CGC)6	18	164
2-GH8N3EB02JQR2J	length=428	1	p3	(CGC)7	21	212
2-GH8N3EB02JQT0A	length=424	1	p3	(CCG)5	15	257
2-GH8N3EB02JR1TZ	length=394	1	p3	(TGA)5	15	50
2-GH8N3EB02JRB1Y	length=321	1	p3	(GCA)6	18	18
2-GH8N3EB02JRTEQ	length=462	1	p3	(GCG)5	15	238
2-GH8N3EB02JS5BR	length=302	1	p3	(CCT)5	15	161
2-GH8N3EB02JSBYH	length=400	1	p3	(GAG)5	15	358
2-GH8N3EB02JSP2U	length=318	1	p3	(GCA)6	18	18
2-GH8N3EB02JSQ1O	length=325	1	p3	(CCT)5	15	199
2-GH8N3EB02JTW8S	length=455	1	p3	(AGG)5	15	82
2-GH8N3EB02JTXQP	length=474	1	p3	(TGC)6	18	455
2-GH8N3EB02JUJQ3	length=362	1	p3	(GAG)6	18	212
2-GH8N3EB02JUXQ8	length=399	1	p3	(GAA)6	18	82
2-GH8N3EB02JV6CN	length=459	1	p3	(CAA)5	15	441
2-GH8N3EB02JVKBM	length=455	1	p3	(CGG)5	15	325
2-GH8N3EB02JVVKL	length=410	1	p3	(GCC)5	15	204
2-GH8N3EB02JW1T4	length=326	1	p3	(ACA)5	15	264
2-GH8N3EB02JW3ZI	length=358	1	p3	(GGC)8	24	40
2-GH8N3EB02JWEKQ	length=431	1	p3	(GCC)5	15	205
2-GH8N3EB02JWZNR	length=413	1	p3	(GTG)7	21	208
2-GH8N3EB02JY21C	length=312	1	p3	(GCG)5	15	207
2-GH8N3EB02JYH0C	length=529	1	p3	(GGA)5	15	263
2-GH8N3EB02JYYMS	length=343	1	p3	(CGC)5	15	211
2-GH8N3EB02JZYOA	length=324	1	p3	(GCC)6	18	142
3-GH8N3EB01A2NF5	length=383	1	p3	(CAC)5	15	92
3-GH8N3EB01A2OJ1	length=456	1	p3	(TAT)5	15	406
3-GH8N3EB01A39WW	length=414	1	p3	(GAG)6	18	103
3-GH8N3EB01A92KR	length=383	1	p3	(GGA)5	15	145
3-GH8N3EB01A94D2	length=410	1	p3	(GCC)9	27	107
3-GH8N3EB01A98EL	length=450	1	p3	(GGC)5	15	35
3-GH8N3EB01A9EYX	length=472	1	p3	(TCG)5	15	59
3-GH8N3EB01A9LKD	length=429	1	p3	(CTC)5	15	252
3-GH8N3EB01A9U4U	length=507	1	p3	(GCA)5	15	165
3-GH8N3EB01AENGK	length=409	1	p3	(GCG)5	15	394
3-GH8N3EB01AF695	length=322	1	p3	(CGA)5	15	89
3-GH8N3EB01AHA95	length=544	1	p3	(GTG)5	15	306
3-GH8N3EB01AHDEU	length=450	1	p3	(CTT)5	15	292
3-GH8N3EB01AHO6J	length=503	1	p3	(CGC)5	15	79
3-GH8N3EB01AJHO5	length=390	1	p3	(CGC)5	15	197
3-GH8N3EB01AKA9Q	length=420	1	p3	(AGC)10	30	278
3-GH8N3EB01AL7SP	length=438	1	p3	(GCC)5	15	58
3-GH8N3EB01AMENU	length=349	1	p3	(CGG)5	15	286
3-GH8N3EB01AMN7C	length=394	1	p3	(TGG)5	15	249
3-GH8N3EB01AN39D	length=399	1	p3	(CTG)5	15	263
3-GH8N3EB01AN6S4	length=400	1	p3	(ACC)5	15	272
3-GH8N3EB01AN8BZ	length=360	1	p3	(TGC)9	27	305
3-GH8N3EB01ANLHY	length=472	1	p3	(CGG)5	15	441
3-GH8N3EB01ANQX3	length=506	1	p3	(GCG)5	15	314
3-GH8N3EB01AOEDF	length=482	1	p3	(CAC)6	18	217
3-GH8N3EB01AOWG1	length=491	1	p3	(CCG)5	15	174
3-GH8N3EB01AQL2G	length=482	1	p3	(CCG)5	15	114
3-GH8N3EB01AQNN0	length=494	1	p3	(GCC)5	15	415
3-GH8N3EB01AR186	length=317	1	p3	(CGG)5	15	23
3-GH8N3EB01ASZ4T	length=499	1	p3	(GGC)6	18	436
3-GH8N3EB01ATOPK	length=492	1	p3	(CTT)7	21	222
3-GH8N3EB01AU024	length=406	1	p3	(TCA)5	15	79
3-GH8N3EB01AWLHG	length=382	1	p3	(GGC)5	15	195
3-GH8N3EB01AWQ3S	length=396	1	p3	(CAG)5	15	223
3-GH8N3EB01AY3JJ	length=505	1	p3	(CGG)5	15	373
3-GH8N3EB01AZ5VZ	length=401	1	p3	(GCC)5	15	52
3-GH8N3EB01B083Z	length=388	1	p3	(CCT)5	15	57
3-GH8N3EB01B15C1	length=412	1	p3	(CTG)5	15	78
3-GH8N3EB01B3G50	length=393	1	p3	(GAG)5	15	362
3-GH8N3EB01B5APR	length=308	1	p3	(CTC)5	15	150
3-GH8N3EB01B62XZ	length=442	1	p3	(GCC)5	15	128
3-GH8N3EB01B6MWU	length=418	1	p3	(CGA)5	15	95
3-GH8N3EB01B7POO	length=387	1	p3	(GAG)5	15	372
3-GH8N3EB01B7YIZ	length=344	1	p3	(GCA)5	15	260
3-GH8N3EB01B8FA6	length=514	1	p3	(CGC)7	21	32
3-GH8N3EB01B9Q4U	length=468	1	p3	(GCG)7	21	396
3-GH8N3EB01B9T8M	length=362	1	p3	(CGG)5	15	85
3-GH8N3EB01BB78S	length=376	1	p3	(TCT)5	15	72
3-GH8N3EB01BBHYV	length=388	1	p3	(CGC)5	15	13
3-GH8N3EB01BCAT9	length=482	1	p3	(CGG)5	15	137
3-GH8N3EB01BDP0M	length=466	1	p3	(TTC)5	15	409
3-GH8N3EB01BEMW7	length=327	1	p3	(GCG)6	18	194
3-GH8N3EB01BGAKK	length=488	1	p3	(CGG)5	15	162
3-GH8N3EB01BHVUE	length=461	1	p3	(GCT)6	18	411
3-GH8N3EB01BKQ14	length=407	1	p3	(CAC)5	15	65
3-GH8N3EB01BL6QO	length=314	1	p3	(CGG)5	15	68
3-GH8N3EB01BO78F	length=378	1	p3	(GGC)5	15	350
3-GH8N3EB01BOPP3	length=376	1	p3	(GAG)5	15	213
3-GH8N3EB01BPDC5	length=419	1	p3	(TTC)6	18	62
3-GH8N3EB01BPDFN	length=474	1	p3	(GCG)5	15	39
3-GH8N3EB01BPUZO	length=362	1	p3	(CTG)5	15	70
3-GH8N3EB01BQGBU	length=308	1	p3	(CAG)5	15	52
3-GH8N3EB01BVSA3	length=470	1	p3	(GGA)5	15	303
3-GH8N3EB01BW1FS	length=301	1	p3	(TCC)5	15	286
3-GH8N3EB01BXNSH	length=353	1	p3	(TGC)7	21	9
3-GH8N3EB01BZYBB	length=327	1	p3	(AGG)7	21	269
3-GH8N3EB01C3HKR	length=342	1	p3	(CGG)5	15	85
3-GH8N3EB01C6DCT	length=340	1	p3	(CGA)5	15	323
3-GH8N3EB01C7O2I	length=321	1	p3	(AGC)5	15	111
3-GH8N3EB01C800Y	length=352	1	p3	(CGG)7	21	173
3-GH8N3EB01C9707	length=467	1	p3	(TGG)5	15	430
3-GH8N3EB01CAOXK	length=470	1	p3	(GCC)6	18	439
3-GH8N3EB01CEONE	length=474	1	p3	(CCG)5	15	209
3-GH8N3EB01CI9C7	length=406	1	p3	(GCG)5	15	75
3-GH8N3EB01CJTS5	length=521	1	p3	(GGC)6	18	322
3-GH8N3EB01CM91P	length=452	1	p3	(GGC)6	18	1
3-GH8N3EB01CMK11	length=501	1	p3	(GCA)5	15	165
3-GH8N3EB01COQEQ	length=485	1	p3	(CCG)5	15	256
3-GH8N3EB01CPMIR	length=362	1	p3	(AGC)5	15	190
3-GH8N3EB01CPNCF	length=401	1	p3	(GCG)5	15	133
3-GH8N3EB01CPS3W	length=462	1	p3	(GCT)7	21	406
3-GH8N3EB01CPYCZ	length=452	1	p3	(CGC)5	15	14
3-GH8N3EB01CQXKD	length=363	1	p3	(CCA)5	15	112
3-GH8N3EB01CV16H	length=368	1	p3	(TGC)6	18	141
3-GH8N3EB01CVL0S	length=415	1	p3	(CGG)5	15	71
3-GH8N3EB01CW32O	length=409	1	p3	(AGC)5	15	347
3-GH8N3EB01CWJP1	length=512	1	p3	(GCG)5	15	490
3-GH8N3EB01CXGSP	length=460	1	p3	(CCT)5	15	344
3-GH8N3EB01D14LH	length=328	1	p3	(CAG)5	15	106
3-GH8N3EB01D4LI4	length=321	1	p3	(CCG)5	15	259
3-GH8N3EB01D5P6H	length=379	1	p3	(CGC)5	15	91
3-GH8N3EB01D5P8V	length=512	1	p3	(GCT)5	15	226
3-GH8N3EB01D6769	length=408	1	p3	(CGC)5	15	309
3-GH8N3EB01D7A51	length=349	1	p3	(GGA)7	21	47
3-GH8N3EB01D7X8I	length=409	1	p3	(CCG)5	15	71
3-GH8N3EB01D8IIE	length=437	1	p3	(AGG)7	21	269
3-GH8N3EB01DBF99	length=300	1	p3	(GGC)6	18	203
3-GH8N3EB01DE2YN	length=414	1	p3	(GCT)6	18	58
3-GH8N3EB01DEFFV	length=341	1	p3	(ACG)5	15	221
3-GH8N3EB01DFAKW	length=301	1	p3	(TCC)5	15	286
3-GH8N3EB01DFL9Q	length=509	1	p3	(GAG)5	15	450
3-GH8N3EB01DGASH	length=358	1	p3	(GCG)5	15	341
3-GH8N3EB01DGL0U	length=501	1	p3	(GCC)5	15	128
3-GH8N3EB01DGTSE	length=384	1	p3	(CCT)6	18	254
3-GH8N3EB01DGXC9	length=436	1	p3	(CGC)6	18	65
3-GH8N3EB01DHYOX	length=487	1	p3	(CTT)5	15	103
3-GH8N3EB01DIZKB	length=386	1	p3	(GTC)5	15	80
3-GH8N3EB01DJJEW	length=374	1	p3	(GCG)5	15	61
3-GH8N3EB01DKVZ1	length=462	1	p3	(AGG)5	15	59
3-GH8N3EB01DLBR1	length=394	1	p3	(GCC)7	21	22
3-GH8N3EB01DLE37	length=328	1	p3	(CCG)7	21	60
3-GH8N3EB01DM70N	length=309	1	p3	(GGC)5	15	225
3-GH8N3EB01DNTHV	length=522	1	p3	(TCG)7	21	220
3-GH8N3EB01DNXVM	length=355	1	p3	(GCA)5	15	90
3-GH8N3EB01DOMAV	length=438	1	p3	(GCG)6	18	9
3-GH8N3EB01DOVTT	length=394	1	p3	(CTC)5	15	151
3-GH8N3EB01DPI5W	length=398	1	p3	(GCC)6	18	106
3-GH8N3EB01DQKUE	length=536	1	p3	(GAA)6	18	71
3-GH8N3EB01DSS3C	length=345	1	p3	(GCC)6	18	1
3-GH8N3EB01DSXG7	length=368	1	p3	(GCC)5	15	1
3-GH8N3EB01DT5E9	length=394	1	p3	(CGC)7	21	50
3-GH8N3EB01DW2UC	length=346	1	p3	(GTG)5	15	205
3-GH8N3EB01DWJEV	length=339	1	p3	(CGC)5	15	53
3-GH8N3EB01DWNTN	length=453	1	p3	(CCG)7	21	109
3-GH8N3EB01DXA9I	length=404	1	p3	(TGC)5	15	300
3-GH8N3EB01DXMKR	length=416	1	p3	(CGA)5	15	95
3-GH8N3EB01DYZ1B	length=426	1	p3	(AGC)6	18	27
3-GH8N3EB01E0I54	length=460	1	p3	(GCG)5	15	314
3-GH8N3EB01E1AN9	length=342	1	p3	(CTG)5	15	75
3-GH8N3EB01E1BYN	length=405	1	p3	(GGC)5	15	384
3-GH8N3EB01E44G0	length=466	1	p3	(CGG)5	15	184
3-GH8N3EB01E7BU9	length=412	1	p3	(CGG)7	21	258
3-GH8N3EB01E8IMY	length=321	1	p3	(CCG)7	21	255
3-GH8N3EB01E8YC1	length=422	1	p3	(CGT)5	15	333
3-GH8N3EB01E9QSK	length=509	1	p3	(CTC)5	15	202
3-GH8N3EB01EAGIH	length=335	1	p3	(GAA)6	18	4
3-GH8N3EB01EAPLT	length=326	1	p3	(GCA)6	18	264
3-GH8N3EB01EBLL3	length=462	1	p3	(GAG)6	18	103
3-GH8N3EB01EDG8I	length=339	1	p3	(CCT)5	15	272
3-GH8N3EB01EF58P	length=501	1	p3	(GCC)5	15	128
3-GH8N3EB01EFOKS	length=387	1	p3	(GCC)5	15	335
3-GH8N3EB01EFZ3Y	length=502	1	p3	(GGA)5	15	326
3-GH8N3EB01EG8Y5	length=516	1	p3	(TTC)5	15	404
3-GH8N3EB01EGZ8P	length=511	1	p3	(GAG)5	15	362
3-GH8N3EB01EH1NL	length=493	1	p3	(CCG)5	15	213
3-GH8N3EB01EH1PN	length=437	1	p3	(AAG)7	21	226
3-GH8N3EB01EHYSL	length=469	1	p3	(CTG)5	15	151
3-GH8N3EB01EIAKJ	length=501	1	p3	(GCT)7	21	478
3-GH8N3EB01EJXQC	length=451	1	p3	(TCG)5	15	166
3-GH8N3EB01EM9KZ	length=306	1	p3	(AGC)8	24	16
3-GH8N3EB01EN8KW	length=412	1	p3	(CAG)5	15	155
3-GH8N3EB01EQLDB	length=398	1	p3	(GCA)5	15	256
3-GH8N3EB01ER5DI	length=466	1	p3	(CGG)5	15	184
3-GH8N3EB01ESL4D	length=369	1	p3	(CCT)6	18	244
3-GH8N3EB01ETKNI	length=395	1	p3	(CGC)5	15	27
3-GH8N3EB01EU1NJ	length=404	1	p3	(CCG)5	15	147
3-GH8N3EB01EUU6E	length=461	1	p3	(AGG)5	15	140
3-GH8N3EB01EV6YX	length=506	1	p3	(CGC)5	15	277
3-GH8N3EB01EVWS9	length=477	1	p3	(GAG)6	18	103
3-GH8N3EB01EWJVB	length=378	1	p3	(TCG)5	15	50
3-GH8N3EB01EWW3R	length=343	1	p3	(ACG)6	18	236
3-GH8N3EB01EXNC4	length=470	1	p3	(TCT)5	15	34
3-GH8N3EB01EXNGE	length=414	1	p3	(TCG)5	15	166
3-GH8N3EB01EXPIN	length=501	1	p3	(GAG)9	27	402
3-GH8N3EB01EZHCC	length=433	1	p3	(GAA)5	15	94
3-GH8N3EB02F06RG	length=363	1	p3	(GGC)5	15	187
3-GH8N3EB02F0VUG	length=358	1	p3	(AAG)6	18	65
3-GH8N3EB02F204W	length=478	1	p3	(AGA)6	18	80
3-GH8N3EB02F3W58	length=406	1	p3	(CGG)5	15	284
3-GH8N3EB02F4TVY	length=514	1	p3	(TCC)5	15	18
3-GH8N3EB02F5BUT	length=434	1	p3	(CGG)5	15	322
3-GH8N3EB02F5SEL	length=421	1	p3	(GCC)5	15	245
3-GH8N3EB02F62FQ	length=409	1	p3	(GAC)6	18	391
3-GH8N3EB02F69SM	length=322	1	p3	(CTG)6	18	117
3-GH8N3EB02F6BIQ	length=453	1	p3	(CTC)6	18	174
3-GH8N3EB02F6GAZ	length=313	1	p3	(GAG)5	15	78
3-GH8N3EB02F7508	length=418	1	p3	(CCG)5	15	63
3-GH8N3EB02F75BW	length=398	1	p3	(GGA)5	15	186
3-GH8N3EB02F7AYL	length=409	1	p3	(TGC)5	15	150
3-GH8N3EB02F816C	length=323	1	p3	(GCG)5	15	248
3-GH8N3EB02FLYCJ	length=489	1	p3	(TCT)15	45	42
3-GH8N3EB02FNT29	length=401	1	p3	(CGG)6	18	158
3-GH8N3EB02FOKT5	length=390	1	p3	(GGA)5	15	374
3-GH8N3EB02FPLN4	length=455	1	p3	(CTC)5	15	189
3-GH8N3EB02FRZK6	length=514	1	p3	(GGC)5	15	35
3-GH8N3EB02FTLY3	length=394	1	p3	(GCG)5	15	180
3-GH8N3EB02FU7OW	length=406	1	p3	(CTC)5	15	372
3-GH8N3EB02FUBZS	length=458	1	p3	(GGC)6	18	188
3-GH8N3EB02FVN3I	length=439	1	p3	(GCT)7	21	406
3-GH8N3EB02FW1TG	length=320	1	p3	(GAA)6	18	4
3-GH8N3EB02FW6Z4	length=378	1	p3	(GCA)5	15	91
3-GH8N3EB02FWO92	length=320	1	p3	(CGC)6	18	120
3-GH8N3EB02FWXQR	length=312	1	p3	(TGG)5	15	250
3-GH8N3EB02FXHXL	length=310	1	p3	(GCC)5	15	26
3-GH8N3EB02FXUEA	length=394	1	p3	(AGC)5	15	347
3-GH8N3EB02FXZ7F	length=375	1	p3	(CAG)5	15	219
3-GH8N3EB02FY5YD	length=382	1	p3	(CGG)6	18	94
3-GH8N3EB02FYQMQ	length=324	1	p3	(CTC)6	18	136
3-GH8N3EB02G18IV	length=444	1	p3	(GAG)5	15	389
3-GH8N3EB02G1VVX	length=422	1	p3	(CGC)5	15	56
3-GH8N3EB02G223P	length=306	1	p3	(GGA)5	15	100
3-GH8N3EB02G3BFJ	length=302	1	p3	(GGC)6	18	203
3-GH8N3EB02G3GIA	length=400	1	p3	(TCG)5	15	18
3-GH8N3EB02G3UEL	length=458	1	p3	(CCT)5	15	347
3-GH8N3EB02G4KO9	length=507	1	p3	(AGC)5	15	347
3-GH8N3EB02G4V7Y	length=469	1	p3	(TCC)8	24	199
3-GH8N3EB02G6578	length=404	1	p3	(CGC)6	18	120
3-GH8N3EB02G6R1X	length=429	1	p3	(TCC)5	15	167
3-GH8N3EB02G74WS	length=488	1	p3	(CTC)6	18	407
3-GH8N3EB02G7CFV	length=481	1	p3	(TCC)5	15	18
3-GH8N3EB02G7XGK	length=375	1	p3	(CGG)5	15	142
3-GH8N3EB02G948J	length=304	1	p3	(GCG)6	18	233
3-GH8N3EB02G9WM5	length=384	1	p3	(GAG)8	24	91
3-GH8N3EB02GAU6P	length=494	1	p3	(CGC)5	15	237
3-GH8N3EB02GBRCK	length=376	1	p3	(GGA)5	15	187
3-GH8N3EB02GBZIE	length=313	1	p3	(CGC)5	15	59
3-GH8N3EB02GCX5X	length=355	1	p3	(CTG)5	15	338
3-GH8N3EB02GCXOH	length=516	1	p3	(GGC)6	18	174
3-GH8N3EB02GD1T5	length=388	1	p3	(GCT)5	15	352
3-GH8N3EB02GDT1B	length=390	1	p3	(TGG)5	15	249
3-GH8N3EB02GF5U6	length=416	1	p3	(CTG)8	24	247
3-GH8N3EB02GGOXC	length=499	1	p3	(CGC)5	15	368
3-GH8N3EB02GGV6K	length=366	1	p3	(CCG)5	15	176
3-GH8N3EB02GH69F	length=390	1	p3	(GCG)5	15	88
3-GH8N3EB02GH79V	length=512	1	p3	(GCC)5	15	38
3-GH8N3EB02GIITZ	length=336	1	p3	(GCC)5	15	41
3-GH8N3EB02GIQD2	length=391	1	p3	(CGG)5	15	52
3-GH8N3EB02GJOWF	length=394	1	p3	(TGC)6	18	141
3-GH8N3EB02GJZ6A	length=374	1	p3	(CTC)6	18	234
3-GH8N3EB02GLU9X	length=509	1	p3	(GAG)5	15	449
3-GH8N3EB02GM081	length=342	1	p3	(AGC)5	15	194
3-GH8N3EB02GM8CV	length=372	1	p3	(CTG)5	15	70
3-GH8N3EB02GMMHK	length=429	1	p3	(GCA)5	15	147
3-GH8N3EB02GMP6F	length=465	1	p3	(CTG)5	15	451
3-GH8N3EB02GMZIN	length=453	1	p3	(GCG)5	15	438
3-GH8N3EB02GNA48	length=455	1	p3	(GGC)6	18	436
3-GH8N3EB02GOECI	length=397	1	p3	(TGG)6	18	288
3-GH8N3EB02GOMVH	length=373	1	p3	(CTT)5	15	313
3-GH8N3EB02GPF85	length=494	1	p3	(CCG)5	15	342
3-GH8N3EB02GPM6D	length=477	1	p3	(CCG)5	15	403
3-GH8N3EB02GQ1B0	length=389	1	p3	(CAG)6	18	207
3-GH8N3EB02GQ4V6	length=450	1	p3	(GCG)5	15	198
3-GH8N3EB02GR15C	length=417	1	p3	(CTC)5	15	28
3-GH8N3EB02GSGOT	length=304	1	p3	(GCC)7	21	180
3-GH8N3EB02GSPGH	length=381	1	p3	(CGG)5	15	68
3-GH8N3EB02GT974	length=397	1	p3	(CAG)7	21	131
3-GH8N3EB02GZAQ6	length=412	1	p3	(GGA)5	15	205
3-GH8N3EB02H06XS	length=478	1	p3	(CCG)5	15	403
3-GH8N3EB02H0XDG	length=468	1	p3	(TCC)5	15	241
3-GH8N3EB02H20TU	length=416	1	p3	(GCC)5	15	144
3-GH8N3EB02H2BGE	length=493	1	p3	(GGA)5	15	159
3-GH8N3EB02H2IFZ	length=352	1	p3	(TGA)7	21	325
3-GH8N3EB02H3A46	length=526	1	p3	(GCC)5	15	144
3-GH8N3EB02H42FP	length=390	1	p3	(CGC)5	15	13
3-GH8N3EB02H53I9	length=368	1	p3	(GAG)6	18	186
3-GH8N3EB02H8WJP	length=357	1	p3	(CGC)5	15	137
3-GH8N3EB02H9SY2	length=368	1	p3	(GCA)5	15	90
3-GH8N3EB02HAS0T	length=395	1	p3	(CAG)5	15	190
3-GH8N3EB02HBIU7	length=357	1	p3	(AGG)5	15	26
3-GH8N3EB02HBKTO	length=482	1	p3	(GAG)5	15	39
3-GH8N3EB02HCMYB	length=300	1	p3	(AGC)5	15	190
3-GH8N3EB02HD6MD	length=309	1	p3	(CGG)5	15	133
3-GH8N3EB02HDPQS	length=313	1	p3	(AGG)5	15	298
3-GH8N3EB02HDZJT	length=312	1	p3	(AGG)5	15	193
3-GH8N3EB02HEQDK	length=397	1	p3	(GAT)5	15	206
3-GH8N3EB02HF326	length=307	1	p3	(GCC)5	15	268
3-GH8N3EB02HFX6T	length=465	1	p3	(TAG)7	21	406
3-GH8N3EB02HH1BK	length=433	1	p3	(CCG)7	21	104
3-GH8N3EB02HH96I	length=335	1	p3	(GGA)5	15	303
3-GH8N3EB02HIIH9	length=417	1	p3	(CTG)5	15	77
3-GH8N3EB02HK2XP	length=378	1	p3	(GGC)5	15	242
3-GH8N3EB02HK6GR	length=404	1	p3	(GCC)5	15	52
3-GH8N3EB02HKWFF	length=410	1	p3	(TGT)7	21	1
3-GH8N3EB02HKXO4	length=304	1	p3	(GGC)7	21	34
3-GH8N3EB02HMCTF	length=358	1	p3	(CGC)7	21	136
3-GH8N3EB02HMV6U	length=409	1	p3	(GTG)5	15	389
3-GH8N3EB02HP2BR	length=354	1	p3	(GCC)5	15	1
3-GH8N3EB02HP7PD	length=454	1	p3	(GGC)5	15	265
3-GH8N3EB02HP7PU	length=506	1	p3	(CGC)5	15	151
3-GH8N3EB02HQM6H	length=498	1	p3	(CTG)7	21	225
3-GH8N3EB02HR3UI	length=403	1	p3	(CGC)5	15	174
3-GH8N3EB02HSWB3	length=359	1	p3	(CGG)5	15	221
3-GH8N3EB02HTCBP	length=409	1	p3	(GGA)5	15	23
3-GH8N3EB02HU6RZ	length=460	1	p3	(CCT)5	15	90
3-GH8N3EB02HUK20	length=308	1	p3	(CAG)5	15	262
3-GH8N3EB02HUPDT	length=408	1	p3	(GTG)5	15	387
3-GH8N3EB02HX96B	length=485	1	p3	(GGC)5	15	71
3-GH8N3EB02HXNJ7	length=420	1	p3	(AGC)6	18	27
3-GH8N3EB02HXYYW	length=524	1	p3	(CCG)5	15	28
3-GH8N3EB02HYV7Z	length=454	1	p3	(CCG)7	21	109
3-GH8N3EB02HZ4IO	length=477	1	p3	(CCG)5	15	209
3-GH8N3EB02I08JK	length=368	1	p3	(TCA)5	15	213
3-GH8N3EB02I0A6M	length=344	1	p3	(GTA)9	27	166
3-GH8N3EB02I1H54	length=444	1	p3	(GCG)6	18	178
3-GH8N3EB02I36A7	length=442	1	p3	(GGC)5	15	156
3-GH8N3EB02I3HMJ	length=386	1	p3	(TGC)6	18	141
3-GH8N3EB02I4JBS	length=454	1	p3	(AAG)6	18	85
3-GH8N3EB02I8H60	length=431	1	p3	(CGG)6	18	157
3-GH8N3EB02I922M	length=354	1	p3	(GGA)6	18	325
3-GH8N3EB02IAM13	length=516	1	p3	(GGC)6	18	285
3-GH8N3EB02IBZQW	length=504	1	p3	(GCG)5	15	375
3-GH8N3EB02IDBLO	length=337	1	p3	(CGC)6	18	273
3-GH8N3EB02IDHDR	length=479	1	p3	(CCG)5	15	403
3-GH8N3EB02IE4LW	length=426	1	p3	(GGC)8	24	15
3-GH8N3EB02IEGLJ	length=514	1	p3	(CGC)5	15	56
3-GH8N3EB02IG7GW	length=451	1	p3	(GGA)6	18	162
3-GH8N3EB02IGC1Y	length=400	1	p3	(AGC)7	21	157
3-GH8N3EB02IGVVW	length=436	1	p3	(CTG)6	18	30
3-GH8N3EB02IHX74	length=450	1	p3	(GCG)5	15	198
3-GH8N3EB02IJQQX	length=472	1	p3	(GCC)5	15	132
3-GH8N3EB02IJT11	length=406	1	p3	(TGC)5	15	337
3-GH8N3EB02IK1LY	length=530	1	p3	(GCC)5	15	230
3-GH8N3EB02IK2JS	length=436	1	p3	(CCG)6	18	91
3-GH8N3EB02ILK0L	length=402	1	p3	(TGA)5	15	103
3-GH8N3EB02IMIMH	length=481	1	p3	(GCC)5	15	144
3-GH8N3EB02IMJEH	length=444	1	p3	(CCG)5	15	165
3-GH8N3EB02IN832	length=338	1	p3	(CGG)5	15	281
3-GH8N3EB02IPJ5L	length=432	1	p3	(CCG)7	21	104
3-GH8N3EB02IQVHY	length=324	1	p3	(GAG)5	15	187
3-GH8N3EB02IRALS	length=320	1	p3	(CGG)5	15	125
3-GH8N3EB02IRSUF	length=314	1	p3	(GCG)7	21	106
3-GH8N3EB02ITKRT	length=370	1	p3	(ATC)9	27	335
3-GH8N3EB02ITVTQ	length=377	1	p3	(TAC)5	15	18
3-GH8N3EB02IU58M	length=338	1	p3	(CGC)8	24	313
3-GH8N3EB02IXCBZ	length=397	1	p3	(CGC)6	18	21
3-GH8N3EB02IXJ4L	length=502	1	p3	(CGC)5	15	251
3-GH8N3EB02IYHL2	length=439	1	p3	(GGA)5	15	158
3-GH8N3EB02IYTKC	length=529	1	p3	(GAA)6	18	71
3-GH8N3EB02IZUAT	length=437	1	p3	(CGC)5	15	251
3-GH8N3EB02J0JQO	length=407	1	p3	(GGC)5	15	231
3-GH8N3EB02J1FPW	length=426	1	p3	(GCG)5	15	64
3-GH8N3EB02J1XCS	length=466	1	p3	(GGC)7	21	232
3-GH8N3EB02J2F6F	length=356	1	p3	(GCA)6	18	316
3-GH8N3EB02JAW5B	length=342	1	p3	(CGG)5	15	286
3-GH8N3EB02JB22L	length=411	1	p3	(CCG)5	15	27
3-GH8N3EB02JCEMN	length=433	1	p3	(CCG)5	15	143
3-GH8N3EB02JCSSJ	length=399	1	p3	(TGC)5	15	27
3-GH8N3EB02JFYW9	length=359	1	p3	(GCC)6	18	218
3-GH8N3EB02JG121	length=485	1	p3	(CTG)7	21	225
3-GH8N3EB02JGMYD	length=415	1	p3	(CGG)5	15	17
3-GH8N3EB02JHH82	length=408	1	p3	(GGT)5	15	127
3-GH8N3EB02JI1SJ	length=360	1	p3	(AGC)5	15	346
3-GH8N3EB02JIB97	length=398	1	p3	(CGG)5	15	17
3-GH8N3EB02JJJKS	length=452	1	p3	(CCG)5	15	323
3-GH8N3EB02JKWSU	length=445	1	p3	(CGC)5	15	355
3-GH8N3EB02JM44K	length=354	1	p3	(TCG)5	15	50
3-GH8N3EB02JO1HF	length=329	1	p3	(GGC)5	15	219
3-GH8N3EB02JOUAN	length=411	1	p3	(CCG)5	15	145
3-GH8N3EB02JP2KO	length=438	1	p3	(GAG)5	15	239
3-GH8N3EB02JPQRL	length=409	1	p3	(TGC)6	18	1
3-GH8N3EB02JROW4	length=393	1	p3	(CCG)5	15	35
3-GH8N3EB02JSOH8	length=421	1	p3	(CGG)5	15	271
3-GH8N3EB02JSSCG	length=332	1	p3	(GCT)5	15	157
3-GH8N3EB02JT2Y7	length=451	1	p3	(CGG)6	18	157
3-GH8N3EB02JT9EM	length=353	1	p3	(ATG)6	18	331
3-GH8N3EB02JV19T	length=455	1	p3	(GAC)5	15	322
3-GH8N3EB02JVDOI	length=451	1	p3	(GAG)5	15	108
3-GH8N3EB02JW5S4	length=344	1	p3	(GAG)5	15	113
3-GH8N3EB02JW6LB	length=418	1	p3	(AGA)5	15	357
3-GH8N3EB02JWXKH	length=368	1	p3	(GGA)9	27	1
4-GJVU7SP04H511M	length=414	1	p3	(GAG)5	15	336
4-GJVU7SP04H523A	length=313	1	p3	(CGG)5	15	149
4-GJVU7SP04H5IYN	length=362	1	p3	(ACA)5	15	268
4-GJVU7SP04H65DU	length=393	1	p3	(CTT)7	21	21
4-GJVU7SP04H6I6K	length=384	1	p3	(ACA)5	15	267
4-GJVU7SP04H6NE6	length=339	1	p3	(ATA)7	21	67
4-GJVU7SP04H6QOZ	length=347	1	p3	(GCG)6	18	329
4-GJVU7SP04H7Q61	length=410	1	p3	(TTC)9	27	379
4-GJVU7SP04H7VWA	length=427	1	p3	(GAC)6	18	310
4-GJVU7SP04H83CM	length=313	1	p3	(CCG)6	18	48
4-GJVU7SP04H8NL3	length=384	1	p3	(GGA)6	18	230
4-GJVU7SP04H8VM1	length=302	1	p3	(GGC)6	18	103
4-GJVU7SP04H8YIL	length=360	1	p3	(TTC)5	15	22
4-GJVU7SP04H91LS	length=362	1	p3	(AGC)7	21	337
4-GJVU7SP04H9XK5	length=458	1	p3	(CGG)5	15	442
4-GJVU7SP04I028O	length=363	1	p3	(CGG)5	15	4
4-GJVU7SP04I03CD	length=324	1	p3	(ACG)5	15	160
4-GJVU7SP04I0OQO	length=379	1	p3	(GAA)5	15	364
4-GJVU7SP04I0YFW	length=419	1	p3	(AGC)5	15	46
4-GJVU7SP04I17U1	length=424	1	p3	(GAT)5	15	386
4-GJVU7SP04I1US2	length=303	1	p3	(GGC)7	21	279
4-GJVU7SP04I2260	length=316	1	p3	(GCG)6	18	187
4-GJVU7SP04I22MF	length=427	1	p3	(CCG)7	21	23
4-GJVU7SP04I2CTL	length=398	1	p3	(CTT)5	15	8
4-GJVU7SP04I35XF	length=397	1	p3	(CGC)5	15	220
4-GJVU7SP04I3VMX	length=338	1	p3	(CGG)5	15	319
4-GJVU7SP04I40MU	length=416	1	p3	(GCG)5	15	301
4-GJVU7SP04I4MYZ	length=487	1	p3	(GAG)5	15	40
4-GJVU7SP04I4T92	length=344	1	p3	(GGA)5	15	110
4-GJVU7SP04I51RM	length=415	1	p3	(ACG)5	15	288
4-GJVU7SP04I5PC8	length=317	1	p3	(CCG)7	21	12
4-GJVU7SP04I67FN	length=414	1	p3	(GCG)5	15	158
[truncated: 1,598 more rows]
