# Supplementary material for: Transcriptome Analysis in Sheepgrass (Leymus chinensis): A Dominant Perennial Grass of the Eurasian Steppe
Source: PLoS One. 2013 Jul 4;8(7):e67974. doi: 10.1371/journal.pone.0067974 (PMC3701641; doi:10.1371/journal.pone.0067974)
Supplement: Table S6 — All 29 genes and their IDs in sheepgrass and other Poaceae species used for construction of phylogenetic tree. (XLS) [file pone.0067974.s006.xls]

## Sheet: Sheet1
Leymus chinensis	Annotation	Agrostis stolonifera	Brachypodium distachyon	Dendrocalamus latiflorus	Hordeum vulgare	Lolium perenne	Oryza sativa	Saccharum officinarum	Secale cereale	Sorghum bicolor	Triticum aestivum	Zea mays
contig00313	Tubulin alpha-2 chain	GR280376	DV488101	JK009912	DN179974	GR511834	CK040155	CA226647	BF429447	AW677206	CK168093	AW562750
contig00424	Elongation factor 1-alpha	GR281576	DV472133	JK015117	CB863391	GR513997	CK040011	CA285325	BE704845	CX612624	BQ744312	CD435925
contig00453	Elongation factor 2	GR278945	DV489030	JK013782	AJ432456	GR524675	CK036811	CA212963	BE705455	BE594351	BE637890	CO465799
contig00982	Glyceraldehyde-3-phosphate dehydrogenase, cytosolic	GR278093	GT800598	JK008704	BU993010	GR515515	CR281647	CA259570	BE704463	BG933559	CJ568103	AW927861
contig01017	Ribulose bisphosphate carboxylase/oxygenase activase A, chloroplastic	DY543755	DV483893	JK010212	DN182199	GR524356	CK037428	CA296918	BE705447	BM318446	CK162284	BG549461
contig01179	Superoxide dismutase [Cu-Zn] 1	DV867103	GT838444	JK017105	DN178569	GR520345	CR290287	CA144287	BE495337	BE593474	CK170887	FL409589
contig01311	Carbonic anhydrase, chloroplastic	DV861100	GT842784	JK015943	CD056210	EC778442	CK040768	CA275015	BE704863	CD232175	CK215911	CF028422
contig01572	Vacuolar-processing enzyme	GR282195	GT759752	JK015131	DN183524	GR512969	GO497042	BQ533128	BE586439	AW285972	CD874861	EE286710
contig01686	14-3-3-like protein B	GR281015	GT837952	JK008896	CD054357	GR521374	CR292714	CA147045	BE495069	CF483039	BJ267754	FL100047
contig01860	40S ribosomal protein S3a-2	GR281636	GT838896	JK016601	BE413577	GR522031	CR292916	CA077738	BE704768	CN126040	CJ520390	CF004684
contig02012	Putative aconitate hydratase, cytoplasmic	GR280396	GT856542	JK013532	AJ433324	GR523116	CR286460	CA174219	BE704858	CF770664	CJ870075	CK347258
contig02723	Triosephosphate isomerase, cytosolic	GR278906	GT842303	JK008868	CX629789	ES699308	D43575	CA298627	BE495304	CF486736	BE490630	FL104789
contig03191	Phosphoethanolamine N-methyltransferase 1	GR279481	GT838905	JK007824	CX630132	FG356090	CR290913	CA114732	BE705541	CF482195	BE418590	BE639269
contig03393	Glutathione S-transferase DHAR1, mitochondrial	GR280843	GT835921	JK010018	DN179766	GR514004	CR279638	CA221399	BE705588	CD227496	CK201335	DN558855
contig04241	Cathepsin B	GR281356	DV472775	JK008059	BU991266	GR520197	CK037163	CA140823	BE705637	CN128436	CJ851801	CD439815
contig04799	Cysteine synthase	GR279025	GT774174	JK008279	CD056409	GR516717	CA752651	CA299243	BE494870	CD228626	CK204926	DY542120
contig05118	Germin-like protein 8-12	DV860995	GT760380	JK015597	CX629045	GR522666	CR291258	CA100783	BE586202	CX620848	CK200665	CO451357
contig06143	5-methyltetrahydropteroyltriglutamate--homocysteine methyltransferase	GR280925	DV489147	JK009961	DN178354	GR512220	CR284627	CA142988	BE586645	CN126317	CJ929565	CO444945
contig07663	ADP-ribosylation factor 1	DV864430	GT837180	JK013694	CB866735	ES699289	CK085069	CA154739	BE705210	BG933580	CJ518727	BE345362
contig07865	Ubiquitin-conjugating enzyme E2-17 kDa	GR280801	GT812140	JK010731	CD054760	GR521425	CR281471	CA126194	BF145588	CX611989	GR302788	CF024152
contig08233	Actin-1	DY543529	DV481464	JK013283	BE413287	GR516140	BX901284	CA251501	BE586829	CF487116	BJ246691	AW119970
contig08715	Eukaryotic translation initiation factor 5A	DV861797	GT844991	JK016364	DN182983	GR522350	BX900996	CA160557	BE636960	BI211914	CK217560	FK945852
contig09494	Eukaryotic translation initiation factor 6 (Fragment)	GR282151	GT787418	JK014688	DN155338	GR515301	CR293024	CA213031	BE704628	CF487093	CD867250	DV169739
contig11837	Tubulin beta-3 chain	GR279087	GT860564	JK012350	AJ436697	GR510049	BX898508	CA280004	BE496192	CX606960	BQ838228	EE027211
contig12778	Proteasome subunit alpha type-5	GR280897	GT792670	JK010405	DN179842	GR512641	CR280623	CA227681	BF429235	CN148900	BJ232017	FK945670
contig17596	Ras-related protein Rab7	FE527923	GT842389	JK013123	CD055074	GR516635	CR285819	CA104194	BE493849	CX619124	CJ628040	EE015841
contig18807	NEDD8-like protein RUB1	DV867434	GT834948	JK008523	CK567569	GR521675	CR286132	CA159885	BE496168	CF489614	BJ275158	CO445407
contig28579	Ubiquitin	FE527888	DV489043	JK008786	DN188168	GR521412	CR280804	CA284680	BE495939	CN125715	CJ699271	BQ164114
contig28943	60S ribosomal protein L10-1	DV863073	DV475270	JK012152	BU992020	ES699036	CK040156	CA131914	BE586215	CF481400	CJ683673	CO528357
