# Supplementary material for: Transcriptome Analysis in Sheepgrass (Leymus chinensis): A Dominant Perennial Grass of the Eurasian Steppe
Source: PLoS One. 2013 Jul 4;8(7):e67974. doi: 10.1371/journal.pone.0067974 (PMC3701641; doi:10.1371/journal.pone.0067974)
Supplement: Table S7 — The aligned and combined sequences of all 29 genes for sheepgrass and other Poaceae species. (FAS) [file pone.0067974.s007.fas]

>Secale
TGACATCTGCGCCGCTCCCTTGACATTGAGCGCCCAACATACACCAACCTCAACAGGCTT
GTTTCTCAGGTCATACTGCTTCCCTGAGGTTTGATGGTGCTCTGAATGTTGATGTCAATG
AGTTCCAGACCAACCTTCCTCTATGATGGCCATCCTGGAGGGGAATCAGGGTTGTCCGAC
CTTCTTCAGGTAGGAAGAGAATTTCTTCATAACGCGCCTTCTTGGGAGTGGTGGCGTCCA
TCTTGTCAGATCATCTGCCCACCAGTGGTGGAGTCGATGATGAGAACAGCACAGTCAGGT
TCTTGATGAAGTCACGGTGACCAGGGGCATCGATGACGGTGGATGGTGATACCTCTCTCA
CGCTCCTGRACCCAGCCACAACAGCTTGGCCAGACGCTGCCACCTTGCAGCCCTGATTGG
GCAGGACTTCCTTCTCATTTGTCAGCTGTCACCAACAAAGTCGCCCTCAGATGCAGCCTT
GATAGCCTTCTTGATGTCATCATATGATGCAGCCTTCTCGGTTCTAACAGTGAGATCAAC
AACTGACACATCCACAGTGGGAACCCGGAAAGACATACCGGTAAGCTTGCCATTCAGCTC
AGGAAGAACCTTACCAACAGCCTTGGCAGCACCAGTGCTGCTGGGAATGATGTTAAAGCT
TGCGGCCCTGCCACCTCTCCAGTCCTTGCTCGAGGGACATCAACAGTCTTCTGTGTGGCA
GTGATGGCATTAGTCATCAAACCCTCAATAATACCGAAGTTGTCATTGATGATCTTAGCA
AGGGGRCATGGATATACTCAATATCTTTAGGGCCCAGTAGAACTTCTCCATACGACCATC
ACGGATCAGAGGGGCGTACAACGTCGAGAAATCGTTACCAGTGACGACGATGGGCACACG
AGGGTTCTCCTCCTTACATGCCTGGGAGCCGTTGGTGGGGGCATCGGCGATGTTCATGAG
GGTGGGTTCACCATCTGGTTGTTGACGGTGTATTGTGATCCGCCATGCTGGTGACTTCCA
CTTCGTTCAGGATCGGGTTCCCGGCCAAGAAGAAGGTGCAGACTGAGTGCGTTCGATGAC
CATGCACCGTCCTCGAAAAGGAGGAGACAACTCCAGAACAGTCTTTAGAACCATCGGCAA
ACAGAAGGTATCCATCAACTCGACGCTGTTGTCAATATGAATTTCAAGCAATTGCTTCCA
AGCCAGGGGAGCTCTCGGCCAATTTCCGGTACTAAATAAACAAGACAGCATCCCTCTGAT
TAACTCGAGGAGCGCAACCTTCTATCAGTTGCTTAAGAATGTTATCGGTGCCCGCCGGGC
GCATAATTTCCTCCATCGAGCAGAAGGAAGAGAGCCGTGGCAACGAGGACCGTGTCACAC
TCATCAAGGACTACCGTGGAAAGATTGAGGTTGAGCTCACCAAGAAGCTTCTTGATTCCC
ACCTTGCTCTCCCAAACGCCGCAGCGCCGCCACCCCAGCAACCATGGCGTGGCAGACACT
CAGATAACTACATGCTCCGCATGTTTGCCATCTTCACCAAGAGACGCCCCAACCAGGTCA
AGCGCACTTGCTACGCTCAAGCAAGTCAAATCAGACAGATCCGCCGCAATGGTTGAGATC
ATGGTCAACCAAGGCGAGCTGTGACTTGAAGGAGCTTGTGACAAGTTCATCCCTGAGGTG
ATGGAAAGGAGATTGACCTCAAGCATCTTCCCTCCAGAACGTTCGCCTAGTTTTGGCAGG
ATGCCTCCATGGTTGTAGTAGGCCAACTCCACCTCGTGTCAAAGCGAAGTATGAGTCAAG
GATTTCCCGTCATACATCCTGGCCACTCGCTGACGTCGGTGGGAAGCGATGGTGTAGCTC
ATGTCCAGTAAGGAGTCGGCATCCTCGCCGGCTTTGAAGCACAGTGGGATGATCCCCATC
CCGACCAAGTTGCTTCGGTGGATCCGCTCAAAGCGGCAATCACCGCTTGAGAAGCATTGG
TCCCTTGGCAGCCGGCGCCAGCAAGAGTGGCCGCATCGAGAAGGAAGACATAAGGCGGGC
TGACTCCGGAGAGGCGATCTGTCCAGCGTTCAGAGTATGATAGTCTCTACCTGAGAGACG
GTTCCATTGCATTTCCAGTTGCCGCCGACTTGCGGCCCATGGCGACTCTGTTCAGAAAGC
CTGGGGGCACTCTTCAAGAACGAGGTGGAGAAGATCTTTGATCCCACTGATGGAGGGGTC
ACAAGTGATGGAGTGGGTACTTCTCCTCAAACTTGAGTGATCACATCAGAATCAGCAATC
CATTGGCCATCACCACCGTTATACACAGGCACCTTGCCCTCCGGATTGATCTTCAGGAAC
CAATCGGGCTTGTTGCTGACGTCGATGAGCTTCATCTGGTAGGGSACYTCTTCTCCTCCA
GAGTGAGCAGCACCCTCTGGGAGAAGGGAATGCTAATTTACCCGTCTTGTAGACCYCCAC
ACAGGTGTAGGATAAGCAGGTTCACATCCMGGATGCTTGCAGCCMMCCYGATYGMAGTAT
GGATTGCACYCSCCASTAACAACACCMYTYTSGAYGARTATTTGCCMCSCMCTGATAGGA
TATCCCCCSCCACMACCMCCGCCACACATAAACCCCCAGCAAGCCACCAGGTTATTGAGA
AAGTGTAATGTTTATGTTTTCTGGACAGCTCCTTTCATTCCCAAGAGTGGGTCGGTGAGG
ACCAGCTCAGCACCAAAAGCCTTCAAGATGATTCTCCTCTCCATACTCATGGATGCGGGC
ATTGTGAGCACAAGCCTGTAACCCTTGCAGCAGCCATGAAGGCCAGCCCAATGCCTGTGT
TGCCACTGGTTGGCTCAATCAGGACACTCTTGCGACGATGAAGCCCTTGTCCTCTGCGTC
GGTGATCATCTGTATCCAATCCTCTCGAGCTTTGCGGCGACCACGCACCCGTCCGAGGTA
CACCAACGGCGTGTTCCCGATCAGCTCGGTGACATCCTTGGAAATAACTCCAGGATTTTG
GGCTGAGCGAGGACAACGCGGCCGCTGGCTTGTCATGCGCTAGGTTCATTTGGAAGTGGA
TCATGGGAATACGAACATCGCCCTTCTTAACTATCTTGGAGAAGAGCCTGTTTGGGTTGG
ATGTGACAAATCCAAGGTAGAGTGTCCCCTCGAGCACTGTTAGGAGCTCGGTGGCACGGG
GGTGTATGTGCGGTGTGTTCACAATGGTCCGTAGTCGATGCGTGCTAGCGAGATGCCGAG
GGTGTTGAGGCCAGGGAAATTTATGACATTGATGTTGGTGACGTTGGACCTGACCTTGCT
GTTAGTATCCCTAGGCTGATCATCTGGGGTTGCAGACATTGGGTCACTCGCACAGATCAT
AGGCAGCGGATCTGGGTGGTGTGCTGGACCCGCAGTTGGTGATCCTGCGGCCCAGTCCAA
GTAGAGCGTGCTCGGACTTGCGGAGTGGCAGACCCTCTCTCAAAGCAGCCTCGTCAATTT
GGTGACCTGAATACCACCAGCCTCAAGGTCCTCCCTTCTTGATTGCAAAATCTGGTAGCA
ATCTCAAACCTCGGGAGAGCCAGTCAAGTCCCTCGTACAATCCTTCTCCAGATGTCGCGC
AAGTGCTCTGAAGTACCAGTGCCGCTGGCGCAGGGAGTGCAGACCAAGCTTGTCAGTATT
TCAGCAGCATTCATGGCATTGGAAGATCTTGTTTGTTTGCAAATACAAGCAACACAGCAT
CACGCAGCTCATCCTCATTCAGCATCCTGGAAGCTCGTCTCTAGCCTCAACAACACGCTC
CCTATCATTGCTGTCAACAACAAAATGAGCCCTTGCGTTCTGGAAGTAGTGCCTCCAGAG
GGGCCTGATCTTGTCTTGGCCCCCCACATCCCAAACAGTGAAGCTATGTTCTTGTATTCG
ACAGTTTCGACGTTAAATCCTCAAGGACCTGCAGAAGGCCCACATCATTGGCAGGCAACA
ATTATGGGACCCGGCGGTGTTTTCCCCTTCAAGCCACCAAAGGTATCGTCTTCCATCCTT
ATCAACAGCAATGGAACTTGATATTCTTAAGGAGCAGTGGTGCTGTCTATCTGTTCCCCG
ATCAAAGTATGAGACGACAGAGAGAGGCGTGGAGCCGCCGATCCACACAATCTCCTTGTT
ATGCGGTCGGCGATCCACATCGCACTTCATGATGGAGTTGTACGTGGACGGCTGGCACCT
CGGGGCACCATGGTGATCACCGCCATGTCGGACTCCGAGGACCACCAGGCCGATGCGGGG
GCGTCCAAGACCTTCCCTATGCAGGCCGGCTCCGGAAGGGCGGCTACCTCGTGCAAGGTG
GTGGAGGTTTCTACCTCGAAGCTTTGTTGCCTTAGATATATTCAATGGTAAAAAGCTTGA
AGACATTGTGCCTTCATCCCACAACTGTGATGTGCCACATGTAGACCGTACTGAGTATCA
GCTGATTGACATATCAGAGGATGGATTTGTGAGCCTTCTTACTGATAATGGTAGCACTAA
GGATGATCTTAAACTCCCTACTGATGACGCTATCCTGACCCAGCTCACCGTCAGACAAAA
ATATCCTTTTGGCAGCTACTGTGCATTCTCTCAGGGGTGGACTGGTCCATCCTCACACAT
CGAAGATCTTGATGAGCTGTCCACACTCCTCCAAGTCCCTCTTGTCGCAGGAACCGTGAA
CCGTGGTAGCGAGGTCATTGCTGCGGGCATGACGGTGAACGACTGGACCGCCTTCTGTGG
CTCAGACACCACGGCTACGGAGCTGTCCGTCATCGAGAGCGTCTTCAAGTTGAGAGAAGG
CCAGCCCACGGCGATCGTCGATGACATGAGGAAGTCGCTGATTGACAGCTATGTCTAAAT
GATCAAAGCTCCCCCGCCGCAAATCCTCCACATCCAGGGCGGTCGCGGCAACCAGATCGG
GGCCAAGTTCTGGGAGGTGATCTGCGGCATCGATCAGACCGGCAAGTACGCCGGCGACTC
CGACCTCGAGCGCATCAACGTCTACTACAACGAGGCCAGCGGCGGCCGCTTCGTGCCCCG
CGCCGTCCTCATGGACCTCGAGCCGGGAACCATGGACTCCCTCCGCTCCGGCCCCTACGG
CCAGATCTTCCGCCCCGACAACTTCGTCTTCCAGTCCGGCGCCGGCAACAACTGGGCCAA
GGGCCACTACACCGAGGGCGCCGAGCTCATCGATTCCGTCCTCGACGTCGTCCGCAAACG
AGGACGGAGTACGACCGCGGCGTGAACACCTTCTCGCCGGAGGGATCCAGGTCGAGTATG
CCATCGAGGCCATCAAGTTAGGATCTACTGCAATCGGGTTGAAGACGAAGGATGGGGTTG
TTCTTGCTGTGGAGAAACGTGTGACGTCTCCATTGCTGGAACCTAGCAGTGTCGAGAAAA
TTATGGAAATTGATGAGCACGTAGGCTGTGCCATGAGTGGCCTTATTGCTGATGCAAGAA
CATTGGTTGAGCATGCTCGTGTGGAGACCCAAAACCATAGATTCTCATATGGGGAACCAA
TGACAGTTGAGTCCACCACACAAGCTATTTGCGATCTAGCTCTTCGCTTTGGAGAATGTG
AAGAAGAGTCTATGTCACGACCTTTTGGAGTTTCTCTCCTTATTGCTGGTCATGATGAAA
ATGGGCCGAGCAAGTAAAACAAAAGGGAAATTTTCTGGATCTGATGGGCTAGCTTGAATT
AGGAATTCCTCACGCCAGTTGTTGAGTTTTTCAAATGACTTGGTAACATTGACATCATAT
ACAAGAACACAACAGTCAGCTCCCCGATAAAACGCCACACCAAGACTCTGGAAACGTTCC
TGTCCTGCCGTGTCCCATATCTGTAAAGTGAAGAGGCGGTCGTCGATCTTGACCTCCTTG
GTGAGGAAATCGGCGCCGATGGTGGCCTTGTACTGGTTGCTGAACTTGTTGTTGACGTAC
TGGTTCATCAGCGACGTCTTCCCGACCCCGCTGTCGCCGAGGATGATGACCTTGAGGAGC
ATTCGCCTGCGCGACGCCATGGCACGTTCCTTGATTCTTCAATTGTGTCAGTGGGCTCAA
TATCAATCTCGATTTCCTTCCCAGTAAGTGTCTTCACCTTGATCATAGTTCCACCCCTAG
CCTCAGGACCAAATGGAGCGTCGACTCTTTCTGAATGTTGTAATCAGCTAATGTTCGCCC
ATCTTCCAACTGCTTACCAGCAAATTAGCCTTTGCTGATCTGGGGGAATGCCCTCCTTGT
CCTGGATCTTGGCCTTGACGTTGTCGATGGTGTCGCTGCTCTCGACCTCGAGACAACATC
CAGAAAGAGTCCACCCTCCACTTGGTTCTCCGTCTCCGTGGTGGCATGCAGATCTTTGTC
AAGACCTTGACTGGCAAGACCATCACCCTGGAGGTGGAATCCTCAGACACCATCGACAAC
GTGAAGGCGAAGATCCAGGACAAGGAGGGCATCCCCCCGGACCAGCAGCGCCTGATCTTT
GCCGGTAAGCAGCTCGAGGATGGCCGCACTCTGGCAGATTACAACATTCAGAAGGAGTCT
ACTCTCCACCTGGTGCTCCACTACCGGCATATCAAGAACAAGCCGTACCCCAAGTCAAGT
ACTGCCGTGGTGTGCCTGACCCTAAGATCAGATCTATGATGTTGGCATGAAGAAGAAAGG
TGTCGATGAGTTCTCTCACTGTGTTCACCTTGTCTCATGGGAGAAGGAGAATGTGTCCAG
TGAAGGTCTCGAGGCTGCCCGTATTGCTTGCAACAAGTACATGACCAAGCATGCAGGAAA
AGATGCCTTACACCTCAAGGTCAGGGTTCACCCGTTCCATGTGCTCCGTATCAACAAGAT
GCTTTCGTGCGCTGGGGCTGATAAGCTCCACACTGGTATGAAGGGTGCTTTCAGGAAGCC
GCAGGGAGTCTGTGCCCGTGTTGCCATTGGGCAGGTCCTCCTTTCTGTGCGGTGCAAGCC
CAACAATGCCATCCATGCCACTGAGGCCCTGCG
>Triticum
TGACATCTGCGCCGCTCCCTTGACATTGAGCGCCCAACATACACCAACCTCAACAGGCTT
GTTTCTCAGGTCATACAGCTTCCCTGAGGTTTGATGGTGCTCTGAATGTTGATGTCAATG
AATTCCAGACCAACCTTCATCTATGATGGCCTTCCCGCATTGACCCCAGGGTGGTATGAT
GATGACCTGGGAGGTGAAGCGCCTCCTTGGCAGGGTCATCCTTGGAGTTGGATGCAACAA
ACCCACCAGATCCTTCACTCAACAGACTTAACCTCAGTTGTCAGACCAGTGGGACCAAAG
GCTTGATGACACCAGTCTCAACACGGCCAACAGGCACAGTTGACGCAGGGGCTTGTCTGA
GGGCCCTTGTACCAGTCAAGGTTGCTTGGCCAGACGCTGCCACCTTGCAGCCCTGATTGG
GCAGGACTTCCTTCTCATTTGTCAGCTGTCACCAACAAAGTCGCCCTCAGATGCAGCCTT
GATAGCCTTCTTGATGTCGTCATATGATGCAGCCTTCTCGGTTCTAACAGTGAGATCAAC
AACTGACACATCCACAGTGGGAACCCGGAAAGACATACCGGTAAGCTTGCCATTCAGCTC
AGGAAGAACCTTACCAACAGCCTTAGCAGCACCAGTGCTGCTGGGAATGATGTTAAAGCT
TGCGGCCCTGCCACCTCTCCAGTCCTTGCTCGAGGGACATCAACGGTCTTCTGTGTGGCA
GTGATGGCATTGGTCATCAAACCCTCAATAATACCGAAGTTGTCATTAATGATCTTAGCT
AGGGGACAAGGCAGTTAGTGGTGCAGCTAGAGCCCAGTAGAACTTCTCCATACGGCCATC
ACGGATCAGAGGGGCGTACAACGTCGAGAAATCGTTACCAGTGACGACGATGGGCACACG
AGGGTTCTCCTCCTTACATGCCTGGGAGCCGTTGGTGGGGGCATCGGCGATGTTCATGAG
GGTGGGTTCACCATCTGGTTGTTGACGGTGTACTGTGATCCGCCATGCTGGTGACTTCCA
CTTCGTTCAGGATCGGCTTCCCGGCCAAGAAGAAGGTGCAGACTGAGTGCGTTCGATGAC
CATGCACCGTCCTCGAAAAGGAGGAGACAACTCCAGAACAGCCTTTAGAACCATCGGCAA
ACAGAAGGTTTCCATCAGCTCGATGCTGTTGTCAATATGAATTTCAAGCAATTGCTTCCG
AGCCAGGGGAGCTCTCGGCCAATTTCCGGTACTAAATAAACAAGACAGCATCCCTCTGAT
TAACTCGAGGAGCGCAACCTTCTATCAGTTGCTTAAGAATGTTATTGGTGCCCGCCGGGC
GCATCATTTCCTCCATTGAGCAGAAGGAAGAGAGCCGTGGCAATGAGGACCGTGTCACAC
TCATCAAGGACTACCGTGGAAAGATTGAGGTTGAGCTCACCAAGAAGCTTCTTGATTCCC
ACCTTGTCCCCCCTGAAGATGAAGGGTGATTACTACAGGAACTGAGAGGTGGCAGACACT
CAGACAACTACATGCTCCGCATGTTCACCATCTTCACGAAGAGACGCCCAAACCAGGTGA
AGCGCACTTGCTATGCCCAAGCAAGTCAGATCAGACAGATCCGCCGCAATGGTTGAGATC
ATGGTCAACCAAGGCAAGCTGTGACTTGAAGGAGCTTGTGACAAGTTCATCCCTGAGGTG
ATGGAAAGGAGATTGACCTCAAGCATCTTCCCTCCAGAACGTTCGCCTAGTTCTGGCAGG
ATGCCTCCATGGTTGTAGTAGGCCAACTCCACCTCGTGTCAAAGCGAAGTATGAGTGAAG
GATTTGTCGTTGTACATCCTGGCCACTCGCTGACATCGGTGGGAAGTGATGGTGTAGCTC
ATGTCCAGTAAGGAGTCGGCATCCTCGCCGGCTTTGAAGCACAGAGGGATGATCCCCATC
CCGACCAAGTTGCTTCGGTGGATCCGCTCAAAGCGGAAATCACCGCTTGAGAAGCATCGG
CCCCTTGGCAGCCGGCGCCAGCAAGAGTGGCCGCATCGAGAAGGAAGACATAGGGCGGGC
TAACTCCGTAGAGGCGATCTGTCCAGCGTTCAGAGTATGATGCTCTCTACCTGTTCGACA
GTTCCATTGCATTTCCAGTTGCCGCCGACTTGCGGCCCATGGCGACTTTGTGGACAAAAG
CTGGCCAGACTCTTCAAGAACGAGGTGGAGAAGATCTTTGATCCCACTGATGGAGGGGTC
ACAAGTGATGGAGTGGGTACTTCTCCTCAAACTTGAGTGATCACATCAGAATCAGCAATC
CATTTGCCATCACCACCGTTATACACAGGCACCTTGCCCTCCGGATTGATCTTCAGGAAC
CAGTCGGGCTTGTTGCTGACGTCGATGAGCTTCATCTGGTAGGGCACCTCTTCTCCTCCA
GCGTGAGCAGCACCCTCTGGGAGAAGGGAGTGTCGGGGTGGCCGTCTTGTAGACCTCCAC
ACAGGTGTAGGATAAGCAGGTTCACATCCAGGATGCTTGCAGCCAACCTGATCAAAGTAT
GGATCGCACTCGTCAGTAACAACACCGTTCTGGACGAAGTATTGCCATGCGCTGATAGGA
TATCCTCCATCACAACCATCGCCGCACATAAACCCACAGCAAGCCACTAGGTCATTCAGA
AAGCGTAATGTTCATGTTTTTTGGACAGCTCCTTTCATTCCCAAGAGTGGGTCGGTGAGG
ACCAGCTCAGCACCAAAAGCCTTCAAGATGATTCTCCTCTCCATACTCATGGATGCGGGC
ATTGTGAGTACAAGTCTGTAACCCTTGCAGCAGCCATGAAGGCCAGCCCAATGCCTGTGT
TGCCACTGGTTGGCTCAATCAGGACACTCTTGCGACGATGAACCCCTTCTCCTCCGCGTC
GGTGATCATCTGTATCCAATCCTCTCGAGCTTGGCGGCGACCACGCACCCGTCGGAGGTA
CACCAGCGGCGTGTTCCCGATCAGCTCGGTGACATCCTTGGAAATAACTCCAGGGTTTTG
GGCTGAGCGAGGACAACGCGGCTGCTGGCTTGTCATGCGCTAGGTTCATTTGGAAGTGGA
TCATGGGAATACGAACATCGCCCTTCTTAACTATCTTGGAGAAGAGCCTGTTTGGGTTGG
ATGTGACAAATCCAAGGTAGAGTGTCCCCTCGAGCACTGTGAGGAGCTCAGTGGCACGAG
GGTGTATGTGTGGCGTGTTCACAACGGTCCATAGTCGATGCGAGCCAGCGAGATGCCGAG
GGTGTTGAGGCCGGGGAAATTTATGACATTGATGTTGGTGACGTTAGACCTGACCTTGCT
GTTAGTATCCCTAGGCTGATCGTCCGGGGTTGCGGCCATTGGGTCACTCGCACAGATCGT
AGGCAGTGAATCTGAGTGGTGTCTTGCACCCGCAGTTGGTGATTCTGCAGCCCAGTCCAA
GTAGAGCATGCTCCGACTTGCGAAGTGGCAGACCCTCTCTTAGAGCAGCCTCGTCAATCT
GGTCACCTGAATACCACCAGCTTCAAGATCCTCCCTTCTTAATGGCAAAATCTGGTAGCA
TTCTCAAACCTTGGGAGAGCCAGTCAAGTCCCTCGTACAACCCTTCGCCAGACGTCGCAC
AAGTGCTCTGAAGTACCAGTGCCGCTGGCGCAGGGAGTGCAGACCAAGCTTGTCGGTATT
TCAGCAGCATTCATGGCATTGGAAGATCTTGTTTGTTTGCAAATACAAGCAACACAGCAT
CACGCAGCTCATCCTCATTCAGCATCCTGGGAGCTCATCCCTAGCCTCAACAACACGTTC
CCTATCATTGCTGTCGACAACAAAATGAGGCCCTGCGTTCTGGAAGTAGTGCCTCCACAG
GGGCCTGATCTTGTCTTGGCCCCCCACATCCCAAACAGTGAAGCTATGTTCTTGTATTCA
ACAGTTTCGACGTTAAATCCTCAAGGACTTGCAGAAAGCCGACATCATTGGCAGGCAACC
ATTATGGGTCCTGGAGGTGTTTTCCCCTTCAAGCCTCCGAAGGTATCGTCTTCCATCCGC
ATCAATAGCAATGGAACTCGACATTCTGAAGGAGCAATGGTGCTTTCAATCTGCTCACCG
GTCCAAGTACGAGACGACAGATGGAGTTGTGGTCTCGTGGATCCCCGCGACCTGGCCGTC
GGCAGCTCGTAGCTCTATTTCGCGCTCCGCCGTGGTGGTGAAGGAGGTCGAGACGTGGCG
TGGGGCAGCGTGGCTCACACCGCCATGTCGGACTCCGAGGACCACCAGGCCGATGCGGGG
GCGTCCAAGACCTTCCCTATGCAGGCCGGCTCCGGAAGGGCGGCTACCTCGTGCAAGGTG
GTGGAGGTTTCTACCTCGAAGCTTTGTTGCCTTAGATATATTCAATGGTAAAAAGCTTGA
GGACATTGTTCCTTCATCCCACAACTGTGATGTGCCACATGTGGACCGTACTGAGTATCA
GCTGATTGACATATCAGAGGATGGATTTGTGAGCCTTCTTACTGATAATGGTAGCACTAA
GGATGATCTTAAACTCCCAACTGATGACGCTATCCTGACCCAGCTCAGCGGCTGAGGCAG
GAATCGACATGGCGACCCGTATCCAGTTTGACAACTGTGAAGTTGTCCAAGCTCACAAAT
GGGAGGATCAGAGAATTTGTCTGAGCTTGCAGATGTCATTCCTGTGGTCAAGACCTCTAT
CGGTGGCACTAGAATAATTGGTGCCTCTGCGTTGGAAAAAGAATGGACTTCTCTCCACTG
ATCAAGAGCTTCAGCTGAGGAACTGCATACCATCAAGTGGTTGTTCAGGATGAAAGGCTG
TCTGCCCTTGGCAATTGCATATGCAATGACCATGTCGCTCACACACGACCTTGACAAGGC
AACTGAGGCTCCCCCGCCGCAGATCCTCCACATCCAGGGCGGCCGCGGCAACCAGATCGG
GGCCAAGTTCTGGGAGGTGATCTGCGGCATCGACCAGACCGGCAAGTACGCCGGCGACTC
CGACCTCGAGCGCATCAACGTCTACTACAACGAGGCCAGCGGCGGCCGCTTCGTGCCCCG
CGCCGTCCTCATGGACCTCGAGCCGGGCACCATGGACTCCCTCCGCTCGGGGCCCTACGG
CCAGATCTTCCGCCCCGACAACTTCGTCTTCCAGTCCGGCGCCGGCAACAACTGGGCCAA
GGGCCACTACACCGAGGGCGCCGAGCTCATCGACTCCGTCCTCGACGTCGTCCGCAAACG
AGGACGGAGTACGACCGCGGCGTGAACACCTTCTCGCCGGAGGGATCCAGGTCGAGTACG
CCATCGAGGCCATCAAGTTGGGATCTACTGCAATCGGGTTGAAGACGAAGGATGGGGTTG
TTCTTGCTGTGGAGAAACGTGTGACGTCTCCATTGCTGGAACCTAGCAGTGTTGAGAAAA
TTATGGAAATTGATGAGCATGTAGGCTGTGCCATGAGTGGCCTTATTGCTGATGCAAGAA
CATTGGTTGAGCATGCTCGAGTGGAGACCCAAAACCATAGATTCTCATATGGGGAACCGA
TGACAGTTGAGTCCACCACACAAGCTATTTGCGATCTAGCTCTTCGCTTTGGAGAAGGTG
AAGAAGAGTCTATGTCACGACCTTTTGGAGTTTCTCTCCTTATTGCTGGTCATGATGAAA
ATGGGCCGAGCAAGTAAAACAAAAGGAAAATTCTCTGGATCTGACGGGCTAGCTTGAATT
AGAAATTCCTCACGCCAGTTGTTGAGTTTTTCAAATGACTTGGTAACATTGACATCATAT
ACAAGAACACAACAGTCAGCTCCCCGATAAAACGCCACACCAAGACTCTGAAAACGTTCC
TGTCCTGCCGTGTCCCATATCTGTAGAGTGAAGAGGCGGTCGTCGATCTTGACCTCCTTG
GTGAGGAAATCGGCGCCGATGGTGGCCTTGTACTGGTTGCTGAACTTGTTGTTGACGTAC
TGGTTCATCAGCGACGTCTTCCCGACCCCGCTGTCGCCGAGGATGATGACCTTGAGGAGC
ATTCGCCGGCGCGACGCCATGGCACGTTCCTTGATTCTTCGATTGTGTCAGTGGGCTCAA
TATCAATCTCGATTTCCTTCCCAGTAAGTGTCTTCACCTTGATCATAGTTCCACCCCTAG
CCTCAGGACCAAATGGAGCGTCGACTCTTTCTGAATGTTGTAATCAGCTAATGTTCGCCC
ATCTTCCAACTGCTTTCCAGCAAATTAGCCTTTGCTGATCTGGGGGAATGCCCTCCTTGT
CCTGGATCTTGGCCTTGACGTTGTCGATGGTGTCGCTGCTCTCGACCTCGAGACAATATC
CAGAAGGAGTCCACACTCCATCTGGTGCTCAGGCTCAGGGGTGGCATGCAGATCTTCGTG
AAAACCCTCACTGGCAAGACCATCACTCTAGAGGTCGAGTCTTCGGATACAATCGACAAT
GTGAAGGCGAAGATCCAGGACAAGGAGGGCATCCCTCCAGACCAGCAGAGGTTGATCTTT
GCGGGCAAGCAGCTTGAGGATGGTCGCACTCTGGCGGATTACAACATTCAGAAGGAGTCT
ACTCTCCATTTGGTGCTCCGCTACCGCCAGATAAAAAACAAGCCATACCCCAAGTCAAGT
ACTGCCGTGGTGTACCTGACCCGAAGATCAGATCTATGATGTTGGGATGAAGAAGAAGGG
AGTGGATGAGTTCCCCTCCTGCGTCCACCTGGTCAGCTGGGAAAAGGAGAATGTCTCCAG
CGAGGCTCTTGAGGCTGCCCGTATTGCTTGCAACAAGTACATGACCAAGAATGCTGGAAA
GGATGCGTTTCACCTGAGGGTCAGGGTCCATCCATACCATGTCCTTCGTATCAACAAGAT
GCTTTCATGTGCTGGGGCTGATAGGCTCCAGACTGGAATGAGGGGTGCTTTTGGGAAGCC
TCTGGGTACCTGTGCTCGTGTGGACATTGGCCAAGTGCTCCTATCTGTGCGCTGCAAGGA
GAGCAATGCTGTTCATGCTGATGAAGCCCTCCG
>Agrostis
TGACATCTGCGCCGCTCCCTTGATATTGAGCGCCCAACCTACACCAACCTCAACAGGCTT
GTTTCTCAGGTCATACTGCTTCCCTGAGGTTTGATGGTGCTCTGAATGTTGATGTCAACG
AGTTCCAGACCAATCTTCCTCCATGATGGCCATCAGGCACTGAACGTAGAGAAGGTCCAC
AACCATGGGCTTGGTGGGAAATACCAGCGTCACCGTTCTTCTTGGGCTCTTTCTCAATCT
CCTTGCCAGATCGTCTGTTCAGCAAACTTGACAGCGATGTGGGAGGTGTGGCAGTCCAGG
CGTAGCCGTTGCCAATCTGACCAGGGTGGTTCATGATGATGGTTGGCAGCCTCCTTGGCA
GGGTCTTGAGATCTTTCACGGCAACTTGGCCAGACGCTGCCACCTTGCAGCTCTGATTGG
GCAGGACTTCCTTCTCATTTGTCAGCTGTCTCCAACGAAGTCGCCCTCAGATGCGGCCTT
GATAGCCTTCTTGATTTCCTCATATGATGCAGCCTTCTCGATTCTGACGGTGAGATCAAC
AACTGACACATCCACGGTGGGAACACGGAATGACATACCGGTAAGCTTGCCGTTCAACTC
AGGAAGAACCTTCCCAACAGCCTTGGCAGCGCCAGTGCTGCTTGGAATGATGTTGAAGCT
TGCAGCCCTTCCACCTCTCCAGTCCTTGCTCGAGGGACGTCAACAGTCTTCTGGGTGGCA
GTGATGGCATTGGTCATCAGACCCTCAACAATACCAAAGTTGTCATTAATGATCTTGGCA
AGGGGACAAGACAGTTTGTGGTGCAGCTAGCGCCCAGTAGAACTTCTCCATACGACCGTC
ACGGATCAGGGGCGCGTACAGCGTGGAGAAGTCGTTTCCGGTGACGATGATGGGCACACG
GGGGTTCTCCTCCTTACATCCCTGGCAGCCGTTTGTGGGTGCGTCCGCGATGTTCATCAG
GGTGGGTTCACCATCTGGTTGTTCAAAGTGTACTGCGATCCGCCATGCTGGAGACTTCCA
CTTCGTTCAGGATCGGGTTCCCTGCCAAGAAGAAGGTGCAGAAGGAGCAGGTTCGATGAC
CATGCGCCGTCTTGGAAAAGGAGGAGACAACTCCAGAACAGTCTTTAGAACCATTGGCAA
ACAGAAGGTTTCCATCATCTCGACACTGTTGTCTATGTGAATTTCAAGCAATTCCTTACG
GGCCAGGAGTGTTCTCGGCCATTTTCCGGTACAAGGTGGCCAAGACAGTAGATGTCGAGG
AGCTTCAGGGGATGAATGTCCTTACAAACTTCTGGGGCATGGACTTCACCACCGACAAGC
TCAGGTCTCTTGTGAGGAAGTGGCAGACACTGATTGAGGCTCATGTGGACGTCAAGACTA
CTGACAACTACATGCTCCGCATGTTCTGCATTGGCTTCACCAAGAAACCAGGTGAAGCGC
ACTTGCTACGCCCAGATCAGACAGATCCGCCGCAAGAGAGATCATGGTGATATATGTACC
AAGTTGTCCACAATCACAGCCTGTTTGCCATAGTTGTTTGATAACGTCCCACCAGGATCA
ACCTTGTCATCTACATCTGTGTTAGCTAAGCCATGCATAAGCTTCACGATCATCAAAAAC
ATGTGTTCCCTCGGTGAACGAGATGTCAACACAATTGAAGGGCAGAGTATGCTTCCGCTG
CACCCAAACACAATGATAGAAACCACCTAACAATCAGTAACATCGCCTAGTTCTGGGAGG
ATGCCTCCATGGTTGTAGTATGCCAACTCCACCTCGTGTCAAAGCGAAGTGTGGCTGAAA
GATTTTCCGTTGTACATCCTGGCCACTCGCTGACGTCGGTAGGAAGTAATGGTGAACCTC
ATGTCCAGTAAGGAGTCAGCATCTTCCCCAGCTTTGAAGCAGAGCGGGATGATTCCCATT
CCCACCAGGTTGCTTCGGTGGATCCGCTCGAAACGGAAATCACTGCTTGAGAAGCATCGG
TCCCTTGGCAGCCGGCTCGTATGCGAGTGATCTTGTCAGGGAGGAACACGTATGGCGGGC
TGACTTGGTAGCGGTGATCTTTCCATCATTCAGAGTCTGATCTTCTCCACCTGCTCGGTG
GTTCCGTTGCATTTCCAGTTGCCTCCGACGTGCGGCCCACGGCGACTTTGTGGACAAAAC
CAGGTCAGACCCCTCTGGGTTGATCTCTAGAAACCATTTGGGCTTGTTGCTGGATGAGCT
TCATCTCGTAGGGCACCTTCTTCTCCTCCAGCGTGAGCAGCACCCTCTGGGAGAAGGGAC
AGTCGCCGATTGTCGGGGTGCCCGACGGCGGCCTTGACGCACACCTCCACGGTCATGACG
CACACCTCCACGGTCATGGCGACGGCGACGGCCACGGTCATGGCGACGCCACCTCCACGG
CCTTGACGCACGCCTCCACGGTCAACCGAAAGCTAATTTACCAGTCTTGTAGACCTCCAC
TTGGGTGTATCATAAGCAGGTTCACAACCAGGATGTTTGCAGCCAACCTGATCAAAGTAT
GGATCACACTCGTCAGTAACAACACCAGTCTGAACGAAGTATTGCCATGCGCTGATAGGA
TATCCTCCATCACAACCATCACCACACAAAAACCCACAGCAAGCCACTAGGTCATTCAGA
GAGTGAAACGTTGATGTTTTCTGGACAGCGCCTTTCATTCCCAAGAGCGGGTCAGTGAGG
ATGAGTTCAGCACCGAAAGCCTTCAATATGATTCTCCTCTCCATGCTCATGGAGGCGGGC
ATCGTGAGTATGAGCTTGTAACCCTTGCGGCAGCCATGAAGGCCAGTCCAATGCCTGTGT
TGCCACTGGTTGGTTCAATCAGCACGCTCGTGCGACGATGAAGCCCTTCTCCTCTGCATC
AGTGATCATCTGTACAAGTTCCTTTCTTGGTTGACAAGGACTATGCGCCGGACCAAGAAG
GATATCAAGAAAGCTTCTTGGGAGCTCTTAGACCTGCTGGAAAATAACCCCAGGATTTTG
GGCTCAGCGAGGACAAAGCAGCTGCTGGCTTGTCATGCGCTAGGTTCATTTGGAAGTGGA
TCATGGGAACACCAACCTCACCTTTCTTAACTATTTTGGAAAAAAGTCTGTTTGGGTTGG
ATGTGACAAATCCAAGGGAGAGTGTTCCCTCAAGCACGGTCAAGAGCTCAGTGGCACGGG
GGTGAATGTGTGGTGTGTTCACAACGGTCCATAGTCGATGCGTGCCAGCGAGATGCCAAG
GGTGTTGAGGCCAGGGAAATTTATGACATTGACGTTGGTGACGTTGGACCTGACCTTACT
GTTAGTATCCCTAGCCTGATCGTTCGGCACGAGGGAAATTACATCGTACGCAAAGCTTCC
AAGTATTAGATCTGGGTGGTGTCCTGGACCCGCAGTTGGTGATTCTGCAGCCCAGTCCAA
GTAGAGCATGCTCGGACTTGCGCAGCGGCAGACCCTCTCTTAGAGCAGCCTCATCGATCT
GGTCACCTGAATACCACCAGCTTCGAGGTCCTCCCTTTTTGATGGCAAAATCTGGTAGCA
TTCTCGAACCTTGGGACAGCCAGTCGAGGCCTTCGTACAATCCCTCACCTGAGGTAGCAC
AAGTGCTCTGGAGTACCAGTGCCGCTGGCGAAGGGAGTGCAGTCCAAGCTTATCAGTATC
TCAGCAGCATTCATAGCATTGGAAGATCTTGCTTGTTAGCAAACACAAGCAACACAGCAT
CACGTAACTCATCCTCATTCAGCATCCTGGGAGCTCATCCCTGGCTTCAACAACACGGTC
CCTATCGTTGCTGTCCACAACAAAGTGAGACCCTGCGTTCTGGAAGTAATGCCTCCACAA
TGGCCTGATCTTGTCCTGACCCCCGACATCCCAGACAGTGAAGCTATGTTCTTGTACTCC
ACGGTTTCAACATTGAATCCTAAAGGACTTGCAGAAAGCCGACATCATTGGCAGGCAACC
ATTATGGGTCCGGGAGGTGTTTTCCCGTTCAAGCCTCCGAAGGTATCGTCTTCCACCCGC
ATCAATAGCAATGGAACTCGACATTCTGAAGGAGCAATGGTGCTTTCGATCTGCTCGCTT
TTTTTTTTATGATTCAGCAAAGGGAGGCATGGACCCTCCAATCCAGACAATCTCCTTGCT
ATGCGGTCAGCAATACACGTCACATTTCATGATAGAGTTGTAGGAAGATGGCTGGGACCT
CAGGGCAACATGGTGATCACCGTAGCCTCTCTCCGTAAGAATCTTCAAGTCAGTTAAGTC
GCGTCCAGCAAGGTCAAGACGAAGGATGGCTGCGGAAGGGCATATCCTTCATACAGTATG
GCTGACACCTTCGGCACGAGGCTTTGTTGCCATAGATATATTCAATGGTAAAAAGCTTGA
GGATATTGTTCCTTCATCCCATAACTGTGATGTACCACATGTGGACCGTACTGAGTATCA
GCTGATTGACATATCAGAGGATGGATTTGTGAGCCTTCTTACTGATAGTGGTGACACTAA
GGATGATCTTAAACTCCCAACTGATCCGGCTATCCTGACCCAGCTCAGGAAGAAACTGAA
AAAGCCCACTGGGCACTATTATTGTGAATTTCATGTTTGCTGTTTTTCCTGCTCAAAAAA
AAAAAAAAAAAACGGGCAGTCTGAGCTTGCAGATGTCATTCCTGTGGTCAAGACCTCTAT
CGGCGGCACTAGAATAATTGGTGACTGTGTGTTGGAAAAAGAATGGACTTCTCTCCACTG
ATCAAGAGCTTCAGCTGAGGAACTGCCTGCCATCAAGTGGTTGTTCAGGATGAAAGGCTG
TCTGCCCTTGGCAACTGCATATGCAATGACCGCGTCACTTACACACGACCTTGACAAGGC
GACTGAGGCTTCTGCGGCTCGAGCTCTCTGCATTGAGAGCGTCTGAGAGGGGCAGCCCAC
GGCTATCGTCTATGAGGAAGTCTCCTATGTCTAGTAGATCAATGGGTACGCCGGGGACGC
CGACCTCGAGCGCATCAACGTCTACTACAACGAGGCCAGCGGGGGGCGCTACGTGCCCCG
CGCSGTGCTCATGGACCTCGAGCCGGGCACCATGGACTCGGTGAGGTCCGGGCCCTACGG
CCAGATCTTCCGCCCCGACAACTTCGTCTTCCAGTCCGGCGCTGGCAACAACTGGGCCAA
GGGTCACTACACCGAGGGCGCCGAGCTCATCGATTCGGTGCTCGACGTCGTCCGCAAGCT
GGGAGGAGGCACGGCTCCGGAATGGGCACCCTCTCATCTCCAAGATCAGGGAGGAGTACG
CCATCGAGGCCATCAAGTTGGGCTCTACTGCTATTGGGTTGAAGACGAAGGATGGGGTTG
TTCTTGCTGTGGAGAAACGTGTGACGTCTCCGTTGCTGGAACCTAGCAGTGTTGAGAAAA
TTATGGAAATTGATGAGCATGTTGGTTGCGCCATGAGTGGCCTTATTGCTGATGCAAGGA
CATTGGTTGAGCATGCTCGTGTGGAGACCCAAAACCATAGATTCTCATATGGGGAACCAA
TGACAGTCGAGTCCACCACACAAGCTATTTGTGATCTAGCTCTTCGCTTTGGAGAAGGTG
AAGAAGAGTCAATGTCACGACCTTTTGGAGTTTCTCTCCTTATTGCTGGTCATGATGAAA
ATGGTCCCAGCCAGCAGAACAAAAGGGAAGTTATCAGGATCTGATGGGCTAGCCTGAATC
AGAAATTCTTCACGCCAGTTGTTCAGATTATCAAATGATTTCATAGAGTTCACATCATAA
ACGAGAACACAGCAATCTGCTCCGCGGTAGAATGCAACGCCTAGACTTTGAAACCTTTCC
TGGCCAGCAGTATCCCATATTTGTAGAGTGAAGAGCCTGTCCTCGAACTGCACCTCCTTG
GTGAGGAAGTCGGCGCCGATCGTAGCCTTGTACTGGTTGCTGAACTTCTTGTTCACATAT
TGGTTCATCAAGGAGGTCTTCCCAACCCCGCTGTCGCCGAGGATGATGACCTTGAGGAGG
GTGCGCCGGCGCGAAGCCATAGCACGTTCCTTGATTCTTCGATTGTGTCAGTGGGCTCAA
TGTCAATCTCGATTTCCTTCCCGGTAAGTGTCTTCACCTTAATCATAGTTCCACCCCTAG
CCTCAGCACCAAATGAAGTGTTGACTCTTTCTGGATGTTGTAATCAGCCAGTGTCCGCCC
ATCTTCCAATTGCTTTCCAGCAAATTAGCCTTTGCTGATCTGGGGGAATGCCCTCCTTGT
CCTGGATCTTGGCCTTGACGTTGTCGATGGTGTCGCTGCTCTCGACCTCGAGACAACATC
CAGAAGGAGTCCACCCTCCACCTTGTCCTCCGTCTTCGTGGAGGCATGCAAATCTTTGTC
AAGACCCTCACTGGCAAGACCATCACGCTTGAGGTGGAGTCCTCTGACACCATTGACAAC
GTCAAGGCCAAGATCCAGGACAAGGAGGGCATTCCCCCGGACCAGCAGCGACTCATCTTC
GCTGGCAAGCAGCTGGAGGATGGCCGCACCCTTGCTGACTATAACATCCAGAAAGAGTCT
ACCCTTCATCTTGTCCTCCGCTAAAAAAAAAAAAAAAAAAAGCCATACCCCAAGTCGAGT
ACTGCCGTGGTGTCCCTGATCCCAAGATCAGATCTACGATGTTGGCATGAAGAAGAAGGG
TGTGGATGAGTTCTCTCATTGTGTTCACCTTGTCTCATGGGAGAAGGAGAACGTCTCCAG
CGAGGCTCTTGAGGCTGCCCGTATTGCTTGCAACAAGTACATGACCAAGCACGCAGGAAA
GGATGCCTTCCACCTCAGGGTCAGGGTTCACCCGTTCCACGTGCTCCGCATCAACAAGAT
GCTTTCGTGCGCTGGGGCTGATAGGCTACAGACCGGAATGAGGGGTGCTTTCGGGAAGCC
TCAGGGTGTCTGTGCCCGTGTCGCCATTGGCCAGGTCCTTCTTTCTGTGCGCTGCAAGGC
CAACAATGCCATCCACGCTACTGAGGCCCTCCG
>Saccharum
TGACATCTGCGCCGCTCCCTTGACATTGAACGGCCAACCTACACCAACCTCAACAGGCTT
GTGTCTCAGGTCATACTGCCTCCCTGAGGTTTGATGGCGCTCTGAATGTTGATGTGAATG
AGTTCCAGACCAACCATCTTTCATGATGGCCTTCATGATGATGACTCAACAGACTACCTC
AGTAGTAAGGCCACTGGGAGGTAACCACCATACCGGGCTTCACCAGTCTCAACACGCCCA
ACAGGAAATACCACCAATTCCAAAGCCTCAAGGAGGGTTGGGCCCTTGTACCAGTCAAGT
TGTCACCTTCGAATCCAGAGATGGGAACAAAGTGGATCTTGCTTCACAATCTCATCATAA
CGGGCATCATCTGTTTCACTCCAACTTTGCCAGACGCTGCAACCTTGCAGCTCTGATTGG
GCATGACCTCCTTCTCATTAGTGAGCTGTCACCAACGAAGTCGCCCTCAGAAGCAGCCTT
AATAGCTTTCTTGATTTCCTCATAGGAGGCACCCTTCTCAATTCTGACAGTGAGGTCAAC
AACCGACACATCCACAGTGGGAACCCGGAAGGACATACCAGTGAGCTTGCCATTCAAATC
AGGAAGAACCTTACCGACAGCCTTGGCAGCACCAGTGCTGCTGGGAATGATGTTAAAGCT
GGCAGCCCTGCCACCTCTCCAGTCCTTGGCTGAGGGTCATCAACAGTCTTCTGGGTGGCA
GTGATGGCATTTGTCATCAAGCCCTCAATAATGCCAAAGTTGTCATGAATGACCTTAGCA
AGGGGACAAGGCAGTTTGTGGTGCAGCTACCCTCCCCACACCCACCCCCGTCGAGTTATA
TCCAAACAAAAAAAAGCAATAGCAAGAGGTGCTATTGTTGTTCTACTTGAAGAAGTTGCC
AGTCTTGGCGTCCTCGCTGCACCAAGAGCCGTTGAGGTACTTGTCAGCAAGCTGCACACG
CTTGAGTTCTCCTGCTAGCATGTAGCCGTACTCCAAGAACCGCCATGCGGGTGACTTCCA
CTTCGTTCAGGATCGGCTCGCCTGCCAAGACGAAGGTGCAGAAAGAGCACGTTCGATGAC
CATGCTCCATCCTGGAGAAGGAGGAGGCAACTCCAAGACGGCTTTCAGAACCCTTGGCAA
AGAGAAGGCTTCCATGAGTTCAACACTGTTGTCAACATGAACTTCAAGCAATTCCTTCCG
AGCTAGATGAGCCATCAGCCAATTTCCGGTACTAAGTAGACAAGACAGCATCACGCTGAT
TAACTGGAGGAGCGCAACCTCCTGTCTGTTGCATAAGAACGTCATTGGAGCCCGCCGGGC
GCATCATCTCCTCCATTGAGCAGAAGGAGGAGGGCCGAGGCAATGAGGACCGTGTAACAC
TCATCAAGGACTACCGTGGCAAGATTGAGACTGAGCTCACCAAGAAGCTGCTCGAGTCCC
ACCTTGTGCCCCCTCAAGATGAAGGGTGACTACTACAGGAGCTGAGAGGATCCCTTCTCT
AAGGTGTTCAGCGTGCGCACATTGGGAAGACAGTGTCCAGGACACAGGGTACCAGGATGC
TTCTGAGGGTCTGAAGCACAGAGTTTGAGGTTTGCCTAGCTGATCTTCGCGACGAGGATC
AGGCTTACAGGAATCAGGCTCCGTGCTGAAGATGTGCAAGGAAGGAATGTGCTCACAAAC
TTTGGGGCATGAATTGATAAACTCAGATCCCTTGAGGAAGTGTGCCTTAGTTCTGGGAGG
ATGCCTCCATGGTTGAAGTACGCCAGCTCCACCTCGTGTCAAAACGAAGAGTGAGCGAAA
GATTTCCCATTGTACATCCTGGCCACTCATTGAGGTTGGCAGGGAGCGATGCTGTACCTC
ATGTCCAGTGAGGAATCAGCATCCTCACCAGCTTTGAAGCAGAGAGGAATGATTCCCATC
CCCACCAAGTTGCTTCTGTGGATACGCTCAAAGCGGCAATCACAGCTTCAGGAGCATCGG
ACCCTTGGCAGCCAGCGCCAGCGAGAATGGCAGCATCAAGAAGGAAGACATAAGGAGGGC
TGACTCTGAAGGGGGGACCTGTCCTTCATTCAGGGTCTAATCTTCTCGACCTGATCTGTG
GTTCCGTTGCATTTCCAGTTGCCACCGACTTGCGGCCCATCTCGGCTTTGTGGGCAAAAT
CTGGCCAGACTCTTCAAGAACTAGGCTGGGAAAATCTTTGATCCCACTGATGGAGGGGTG
ACCAGAGATGGAGTGGGAACTTCTCCTCAAACTTGGGTGATTACATCAGAATCAGCAATG
CATTTACCATCACCACCTTTGAGCACAGGCACCTTACCCTCTGGGTTAATCTCCAGAAAC
CATTCGGGCTTGTTGCCGAGGTCGATGAGCTTCACCTCGTAGGGGACCTCTTCTCCTCCA
GCGTGAGCAGCACCCTCTGCGAGAACGGAGTGTCGGGCTTCCCCTTTTGTAGACCTCCAC
TTAGGTGTAGCATAAGCAGGTTCACATCCAGGATGCTTGCAACCGACCTGATCGAAGTAT
GGATCACACTCATCAGTAACAACACCATTTTGAACAAAGTAGCGCCATGCCGCTATAGGA
TAGCCTCCATCACACCCATCGCCGCACATAAAACCGCAGCATGCCAGCAGGTCATTCTGA
TAGTAAAATGCTCATGTTTTTTTGACAGCTCCTTTCATTCCCAGGAGTGGGTCAGTAAGG
ACAAGTTCAGCACCAAAAGCCTTCAATATGATCCTCCTCTCCATGCTCATGGAGGCAGGC
ATTGTCAGTATAAGTTTGTAGCCCTTGCAGCAGCCATAAAGGCCAGTCCAATGCCTGTGT
TGCCGCTAGTTGGTTCAATCAGAACACTCACGCAGTGATCAGCCCCTTCTCCTCTGCGTC
TGTGATCATCTGTAGCCAATCCTCTCGAGCTTGGCGGCGACGACGCAGCCATCGGAGGTA
CACCAGCGGCGTGTTCCCGATCAACTCGGTGACGTCCTTGGTAATAACACCAGGGTTTTG
GGCTGAGCGATGACAAGGCAGCCGCTGGCTTCTCATGGTCTAGGTTCATCTGGAAGTGGA
TCAGGGGAAGACGAACATCACCCTTCTTGACCACCTTGGAGAAAAGCCTGTTAGGGTTGG
ACGTGACGAAGCCAAGGTAGAGTGTTCCCTCAAGCACGGTGAGGAGCTCGGTGGCGCGGG
GGTGTAAGTGGGGTGGGTTCACAGGGGCGCATAGTCGATGCGCGCCAGTGAGATGCCCAG
GGTGTTGAGGCCCGGGAAGCTCTCGACGTTGATGTTGGTGACGTTGGATCCGACCTTGTT
GTTGGTGTCCCTACGCTTGTCGTCCGGGGTGACGGCCATTGGGTCACACGAACAGATCGT
AGGCGATGGATCTGGGTGGTGTCCTGGACCCGCAGTTGGTGATTCTGCAGCCCAGTCCAG
GTAGAGCATGCTCTGACTTGCGCAGTGGCAGACCCTCCCTTAGAGCTGCCTCATCAATCT
GGTCACCTGAATACCAGCAGCCTCAAGATCCTCCGTTTTTGATTGCAATATTTGGTAGCA
TTCTCAAACCTAGGGAAAGCCAGTCAAGCCCCTCGTACAACCCTTCACCAGATGTAGCAC
AAGTGCTCTGGAGTACCAGTGCCGCTGGCGCAGGGAATGCAGACCAAGCTTGTCAGTATT
TCAGCAGCATTCATAGCATTGGAAGATCTTGTTTGTTTGCAAATACAAGCAGCACGGCGT
CACGCAGCTCATCCTCATTCAGCATCCTGGGAGCTCATCTCTAGCCTCAACAACACGTTC
CCTGTCATTGCTGTCTACAACAAAATAAGTCCCTGTGTTCTGAAAGTAGTGCCTCCACAG
GGGCCTGATCTTGTCCTGGCCACCAACATCCCAAACGGTGAAGCTATGTTCTTGTACTCA
ACAGTTTCAACATTGAATCCTAAAGGACCTGCAAAAGGCCAACATCATTGGCAGGCAACC
ATCATGGGTCCTGGAGGTGTTTTCCCCTTCAAGCCTCCAAAGGTATCGTCTTCCATCCAC
ATCAATAGTAATGGAACTCGACATTCTTAAGGAGCAGTGGTGCTTTCTATCTGCTCCCCG
GCCTAAGTATGAGGCGACAAATGGAGTTGTAGTCTCGTGGATACCAGCAACCTGTCCATC
GGAAGCTCGTAGCTCTATTTCCCGCTCAGCAGTGGTGGTGAAGGAGGTCGAGACGTGGCG
TGGGGGAGGGTGGCTGACACCGCCATGTCGGACTCGGAGGAGCACCAGGCCGACGCTGGT
GCGTCCAAGACCTACCCGCAGCAGGCTGGCTCCGCAAGAACGGCTTCCTCGTGCAAGGTT
GTGGAGGTTTCTACCTCAAAGCTTTGTTGCCATAGACATATTCAACGGGAAAAAACTTGA
AGATATTGTTCCTTCTTCACACAACTGTGATATTCCGCATGTGAACCGTACTGAGTATCA
GCTGATTGACATATCAGAGGATGGATTTGTGAGCCTTCTTACTTCAGATGGCAACACTAA
GGATGATCTTAGACTCCCAACTGATGAGACTCTCGTGGCCCAGATTAGCTGCGGCCAAAC
CAATCGACATGGCGACCCGTATTCAGTTTGATAACTGTGAAATTGTCCAAGCTGACAAAT
GGGAGGGTCAGAGAACTTGGCTGAGCTTGCAGATGCCATTCCTGTGGTCAAGACCTCTAT
TGGTGGAACCAGAATAATCGGGGACTCTGTGTTGGAAAAAGAATGGACTTCTATCAACTG
ACCAGGAGCTTCAGCTGAGGAACTGCTTGCCATCAAGTGGTGGTTCAGGATGAAAGGTTG
TCTGCCCTTGGCAATTGCTTACGCAATGACCATGTCGCTTACACACGACCTTGACAAGGA
GACTGAGGCCTCGCCGGAACAGATCCTCCACATTCAGGGCGGGCGCGGGAACCAGATCGG
AGCCAAGTTCTGGGAGGTGATCTGCGGCATCGACCACACCGGCAAGTATGCCGGCGACTC
CGACCTCGAGCGCATCAACGTCTACTACAACGAGGCCAGCGGCGGACGCTACGTCCCGCG
CGCCGTCCTCATGGACCTCGAGCCCGGCACCATGGACTCCGTGCGCTCGGGCCCCTTCGG
CCAGATCTTCCGCCCCGACAACTTCGTCTTCCAGTCCGGCGCTGGCAACAACTGGGCCAA
GGGACACTACACCGAGGGCGCAGAGCTCATCGACTCCGTGCTCGACGTCGTCCGCAAACG
AGGACGGAGTACGACCGCGGGGTGAACACCTTCTCGCCGGAGGGGTCCAGGTCGAGTACG
CCATCGAGGCCATCAAGTTGGGATCCACTGCAATCGGGTTGAAGACAAAGGATGGCGTTG
TTCTTGCCGTCGAGAAACGTGTGACCTCGCCACTGCTGGAACCTAGCAGTGTGGAGAAAA
TCATGGAAATTGATGAGCACATAGGCTGTGCCATGAGTGGACTTATTGCTGATGCTAGAA
CATTAGTTGAGCACGCTCGTGTTGAGACCCAGAATCATAGGTTCTCATATGGGGAGCCAA
TGACCGTAGAATCTTCTACACAAGCTATCTGTGACCTGGCTCTGCGCTTTGGCGAAGGTG
ATGAAGAGTCAATGTCACGGCCATTTGGAGTCTCCCTCCTAATCGCTGGACATGATGAGA
ATGGACCTAGCAAGCACAACAAATGGGAAATTCTCTGGATCTGATGGGCTAGCTTGAATA
AGGAATTCCTCACGCCAGTTGTTGAGCTTTTCAAATGACTTGGTAACATTCACATCGTAT
ACGAGAACACAGCAGTCAGCTCCCCGATAAAATGCCACACCAAGACTTTGAAACCGCTCC
TGTCCTGCCGTATCCCATATCTGCAATGTGAAGAGGCGGTCGTCGATCTGGACCTCCTTG
GTGAGGAAATCCGCGCCGATGGTGGCCTTGTACTGGTTGCTGAACTTGTTGTTGACGTAC
TGGTTCATCAGCGAGGTCTTGCCGACCCCGCTGTCGCCGAGGATGATGACCTTGAGGAGC
ATTCGCCTGCGCGTCGCCATGGCACGCTCCTTGATCCTTCGATCGTGTCAGTGGGCTCGA
TGTCAATCTCGATTTCCTTCCCAGTCAGTGTCTTCACCTTGATCATAGTTCCACCCCTAG
CCTCAGGACCAAATGGAGTGTCGACTCCTTCTGAATGTTGTAATCAGCTAATGTTCTCCC
ATCCTCCAATTGCTTACCAGCAAATCAGCCTCTGCTGGTCAGGCGGAATGCCCTCCTTGT
CCTGGATCTTGGCCTTGACATTGTCGATGGTGTCGCTGCTCTCGACCTCGAGACAACATC
CAGAAGGAATCCACCCTTCACCTTGTGCTCAGGCTCAGGGGTGGTATGCAAATCTTTGTG
AAGACCCTCACTGGCAAGACCATCACTCTGGAGGTTGAGTCCTCGGACACCATTGACAAT
GTGAAGGCCAAGATTCAGGACAAGGAGGGCATCCCCCCGGACCAGCAGCGTCTCATCTTT
GCTGGCAAGCAGCTCGAGGATGGCCGTACCCTTGCTGATTATAACATCCAGAAGGAGTCG
ACCCTTCACTTGGTGCTCCGCTACCGCCAGATCAAGAACAAGCCATACCCAAAGTCGAGT
ACTGCCGTGGTGTCCCTGACCCCAAGATCAGATCTATGATGTTGGGATGAAGAAGAAGGG
AGTGGATGAGTTCCCCTTCTGTGTCCACCTGGTGAGTTGGGAGAAAGAGAATGTTTCCAG
TGAGGCTCTTGAGGCTGCCCGCATTGCTTGCAACAAGTACATGACCAAGAGTGCTGGGAA
GGATGCCTTCCACCTGAGGGTCAGGGTCCACCCGTTCCATGTGCTTCGTATCAACAAGAT
GCTTTCATGTGCTGGGGCTGATCGACTCCAGACTGGAATGAGGGGTGCTTTCGGCAAGCC
CCAGGGTACCTGTGCTCGTGTGGACATTGGTCAGGTCCTCCTTTCTGTGCGCTGCAAGGA
AAGCAATGCTAATCACGCTGAAGAAGCCCTCCG
>Zea
TGACATCTGCGCCGCTCCCTTGACATTGAGCGCCCAACCTACACCAACCTCAACAGGCTT
GTGTCCCAGGTCATACTGCTTCCCTGAGGTTCGATGGTGCTCTGAACGTTGATGTGAACG
AGTTCCAGACCAACCATCCTCCATGATGGCCTTCATGATGATGACTCAACAGACTACCTC
AGTAGTCAGGCCAGTTGGAGGTGACAACCATACCAGGCTTCACCAGTCTCCACACGACCA
ACTGGCAATACCACCAATTCAAGAGCCTCAAGCAGGGTTGGGCCTTTGTACCAGTCAAGT
TGTCACCCTCAAAACCAGAGATGGGAACAAATGCTATCTTACTTCACAATCTCATCATAA
CGTGCATCATCTGCTTCACTCCAACTTCGCCAGACGCTGCAACCTTGCAGCTCTGATTGG
GCATGACCTCCTTCTCATTAGTGAGCTGTCACCGGTGAAGTCGCCCTCAGAAGCAGCCTT
AATAGCTTTCTTGATTTCCTCGTAGGAGGCCCCCTTCTCGATTCTGACAGTGAGGTCAAC
AACTGACACATCCACGGTGGGAACCCGGAAGGACATGCCAGTGAGCTTGCCATTCAATTC
AGGAAGAACCTTACCGACAGCCTTGGCAGCACCGGTGCTGCTGGGAATGATGTTAAAGCT
GGCAGCCCTGCCACCTCTCCAGTCCTTGGCTGAGGGTCATCAACAGTCTTCTGGGTGGCA
GTGATGGCATTTGTCATCAAGCCCTCAATAATGCCAAAGTTGTCATGAATGACCTTAGCA
AGGGGACAAGGCAGTTTGTGGTGCAGCTAGCGCCCAGTAGAACTTCTCCATGCGGCCGTC
GCGGATGAGCGGCGCGTAGAGCGTGGAGAAGTCGTTGCCGGTGACGATGATGGGCACGCG
GGGGTTGTCCTCCTTACATCCCCGGGAGCCGTTGGTGGGGTTGTCGGCGATGTTCATCAG
GGTGGGTTGACCATCTGGTTGTTCACCGTGTACTGGGAACCGCCATGCTGGTGACTTCCA
CTTCGTTCAGGATCGGCAGCCCTGCCAAGAACAAGGTGAAGAAAGAGCACGTTCGATGAC
CATGCTCCATCCTGGAGAAGGAGGAGACAGCTCCAAGACGGCTTTCAGAACCCTTGGCAA
AGAGAAGGCTTCCATGAGCTCAACACTGCTGTCAACATGAACTTCAAGCAACTCCTTCCG
AGCCAGGTGAGCTGTCTGCCAATTTCCGGTACTAAGTAGACAAGGCAGCGTCGCGCTGAT
TAACTGGAGGAGCGCAACCTCCTGTCTGTTGCATAAGAACGTCATTGGAGCCCGCCGGGC
GCATCATCTCCTCCATCGAGCAGAAGGAGGAGGGTCGAGGCAATGAGGACCGTGTAACAC
TCATCAAGGACTACCGTGGCAAGATTGAAACTGAGCTCACCAAGAAGCTTCTCGAATCTC
ACCTTGTGCCGTCTCAAGATGAAGGGTGACTACTACAGGAACTGAGAGGATCCCTTCTCT
AAGGTCTTCAGTGTGCGCACATTGGGAAGACCGTGTCCAGGACACAGGGTACCAGGATGC
CTCTGATGGTCTGAAGCACAGAGTTTGAGGTTTGTCTAGCTGATCTTCGTGACGAGGATC
AGGCTTACAGGAATCAGGCTCCGTGCTGAGGATGTGCAAGGCAGGAATGTGCTCACAAAC
TTTGGGGCATGAATTGATAAGCTCAGATCTCTTAAAGAAGTGTGCCTCAGTTATGGGAGG
ATGCCTCCATGGTTGAAGTACGCCAGCTCCACCTCGTGTCAAAGCGAACGATGAGTGAAA
GATTTCCCATTGTACATCCTGGCCGCTCACTGAGGTTGGTAGGGAGCGATGCTGTACCTC
ATGTCCAGTGAGGAATCAGCATCCTCACCAGCTTTGAAGCACAGAGGAATGATTCCCATC
CCCACCAAGTTGCTTCTGTGGATACGCTCAAAGCGGCAATTACAGCTTCAGGAGCATCGG
ACCCTTAGCAGCCAGCACCAGCGAGGATGGCCGCATCAAGAAGGAAGACATAAGGAGGGC
TGACTCTGAAGGGGGAACCTGTCCTTCATTCAGGGTTTAATCTTCTCGACCTGATCTGTG
GTTCCATTGCATTTCCAGTTGCCACCGACTTGCGGCCCATCTCGGTTTTGTGGGCAAAAC
CGGGCCAGACTCTTCAAGAACTAGGCTGGGAAAATCTTTGATCCCACTGATGGAGGGGTG
ACCAGAGAAGGAGTGGGAACTTCTCCTCAAACTTGGGTGATTACATCAGAATCAGCAATG
CATTTGCCATCTCCACCGTTGAACACAGGCACCTTACCCTCTGGGCTGATGTTCAGAAAC
CATTCGGGCTTGTTGCCGAGGTCGACGAGCTTCACCTCGTACGGGACCTCTTCTCCTCCA
GCGTGAGCAGCACCCTCTGCGAGAACGGGGTGTCGGGGTTCCCCTTTTGTAGACCTCCAC
TTTGGTGTAGGATAAGCAGGTTCGCATCCAGGATGCTTGCAACCGACCGGGTCGAAGTAT
GGATCACACTCATCCGTAACAACACCATTTTGAACAAAGTAGCGCCATGCCTCTATAGGA
TAGCCTCCATCACACCCATCGCCGCACATAAAACCGCAGCATGCCAGTAGGTCATTCTGA
AAGTAAAATGCTCATGTTTTCTTGACAGCTCCTTTCATTCCCAAGAGTGGGTCAGTAAGG
ACAAGTTCAGCACCAAAAGCCTTCAATATGATCCTCCTCTCCATGCTCATGGAGGCAGGC
ATTGTGAGTGTAAGTTTGTAGCCCTTGCAGCAGCCATAAAGGCCAGTCCAATGCCTGTGT
TGCCGCTAGTTGGTTCAATCAGAACACTCACGCAGTAATCAGCCCTTTCTCCTCTGCGTC
CGTGATCATCTGTAGCCAATCCTCTCGAGCTTGGCGGCGACGACGCACCCATCGGAGGTA
CACCAGCGGCGTGTTCCCGATCAACTCGGTGACGTCCTTGGTGATGACGCCAGGGTTCTG
GGCTGAGCGACGACAGAGCGGCGGCGGGCTTCTCGTGGTCCAGGTTCATCTGGAAGTGGA
TCAGGGGAAGACGAACGTCGCCCTTCTTGACCACCTTGGAGAAGAGGCGGTTGGGGTTGG
ACGTGACAAAGCCTAGGTAGAGGGTCCCCTCCAGCACGGTGAGGAGCTCGGTGGCGCGCG
GGTGGATGTGGGGCGGGTTCACAGGGGCGCGTAGTCGATGCGCGCCAGCGAGATGCCCAG
CGTGTTGAGGCCCGGGAAGCTCTCCACGTTGACGTTGGTGACGTTGGACCCGACCTTGTT
GTTGGTGTCCCTGCGCTTGCCGTCCGGGGTGACGGCCATTGGGTCACACGCACAGATCGT
AGGCGACGGAGACCCATGTTGGTCAGGGCTCACCTACCGTGTACTTGGACCGCAGTCAGG
GTTCAGAGGATGTTGGTGTCGAGCACGGCGAGCATCTTGTTGACGCGGTCCCGATCTCCT
CGTGGAGGGGATCCTGGGCGAGTGGATGTCGTACTGGACCGATTCCAGTACTTCACACCC
TCGCGGAACACGGAGAAAGCCAATCAAGCCCCTCATACAACCCTTCACCAGATGTAGCAC
AAGTGCTCTGGAGTACCAGTGCCGCTGGCGAAGAGAATGCAGACCAAGCTTGTCAGTATT
TCAGCAGCATTCATAGCATTGGAAGATCTTGTTTGTTTGCAAATACAAGCAGCACGGCAT
CACGCAGCTCATCCTCATTCAGCATCCTGGGAGCTCATCTCTAGCCTCAACAACACGTTC
CCTATCATTGCTGTCTACAACAAAATAAGTCCCTGCGTTCTGAAAGTAGTGCCTCCACAG
GGGCCTGATCTTGTCCTGGCCACCAACATCCCAAACGGTGAAGCTATGTTCTTGTACTCA
ACAGTTTCAACATTGAATCCTAAAGGACTTGCAAAAGGCCAACATCATTGGCAGGCAACC
ATCATGGGTCCTGGAGGTGTTTTCCCCTTCAAGCCTCCAAAGGTATCGTCTTCCATCCAC
ATCAATAGTAATGGAACTTGACATTCTTAAGGAGCAGTGGTGCTTTCTATCTGCTCGCCG
GCCTAAGTACGAGGCGACAGATGGAGTTGTGGTCTCGTGGATGCCGGCAACCTGTCCGTC
GGGAGCTCGTAGCTCTATTTCCCGCTCAGCGGTGGTGGTGAAGGAGGTCAAGACGTGGCG
TGGGGGAGGGTGGCTCACACCGCCATGTCGGACTCGGAGGAGCACCAGGCCGACGCCGGA
GCGTCCAAGACCTACCCGCAGCAGGCTGGCTCCGTAAGAACGGCTTCATCGTGCAAGGTT
GTGGAGGTTTCTACCTCAAAGCTTTGTTGCCATAGACATATTCAACGGGAAAAAGCTTGA
AGATATTGTTCCTTCATCACACAACTGTGATATTCCGCATGTGAACCGTACTGAGTACCA
GCTGATTGATATATCAGAGGATGGATTTGTGAGCCTTCTTACTTCAAATGGCAACACTAA
GGATGATCTTAGACTCCCAACTGATGAGACTCTGGGGGCCCGGATCAGCGGCGGCCAAAC
CAATCGACATGGCTACCCGTATCCAGTTTGACAACTGTGAAATTGTCCAAGCTGACAAAT
GGGAGGGTCAGAGAACTTGGCTGAGCTTGCAGATGCCATCCCTGTGGTCAAGACCTCTAT
TGGTGGCACTAGAATAATAGGCGACTTTGTGTTGGAAAAAGAATGGACTTCTATCAACCG
ACCAAGAGCTTCAGCTGAGGAATTGCTTGCCATCAAGTGGTGGTTCAGGATGAGAGGTTA
TCTGCCCTTGGCAATTGCATAGGCAATGACCATGTCACTTACGCACGACCTTGACAAGGA
GACTGAGGCTCCCCCAAAACAGATCCTCCACATCCAGGGCGGGCGCGGTAACCAGATCGG
GGCCAAGTTCTGGGAGGTGATATGCGGCATCGACCACACCGGCAAGTACGCCGGCGACTC
CGACCTCGAGCGCATCAACGTCTACTACAACGAGGCCAGCGGCGGCCGCTTCGTCCCGCG
CGCCGTCCTCATGGACCTCGAGCCAGGCACCATGGACTCCGTGCGCTCGGGCCCCTTCGG
CCAGATCTTCCGCCCCGACAATTTCGTCTTCCAGTCCGGCGCCGGCAACAACTGGGCCAA
GGGCCACTACACCGAGGGCGCCGAGCTCATCGACTCCGTGCTCGACGTCGTGCGCAAACG
AGGACGGAGTACGACCGCGGGGTGAACACCTTCTCGCCGGAGGGGTCCAGGTCGAGTACG
CCATCGAGGCCATCAAGTTGGGATCCACTGCGATCGGGTTGAAAACAAAGGATGGTGTTG
TCCTTGCTGTTGAGAAACGTGTGACCTCGCCACTGCTGGAACCAAGCAGTGTGGAAAAAA
TCATGGAAATTGATGAGCACATAGGCTGTGCCATGAGTGGGCTTATTGCTGATGCTAGAA
CACTAGTCGAGCATGCTCGTGTTGAAACTCAGAATCATAGGTTCTCATACGGGGAGCCAA
TGACCGTAGAATCTTCAACACAAGCTATTTGTGACTTAGCTCTGCGCTTTGGCGAAGGTG
ACGAAGAGTCAATGTCACGGCCATTTGGAGTCTCTCTCCTAATTGCTGGACACGATGAGA
ATGGACCTAGCAAGCACAACAAATGGGAAATTCTCTGGGTCTGATGGGCTGGCTTGAATT
AGGAATTCCTCACGCCAGTTGTTGAGCTTTTCAAATGACTTGGATACGTTGACATCATAT
ACAAGAACACAGCAGTCAGCTCCCCTATAAAATGCCACACCAAGACTTTGAAACCGCTCC
TGTCCTGCCGTATCCCATATCTGCAGTGTGAAGAGGCGGTCGTCGATCTGGACCTCCTTG
GTGAGGAAATCCGCGCCGATGGTGGCCTTGTACTGGTTGCTGAACCTGTTGTTGACGTAC
TGGTTCATCAGCGAGGTCTTGCCGACCCCGCTGTCGCCGAGGATGATGACCTTGAGGAGC
ATTCGCCTGCGCGTCGCCATGGCATGCTCCTTGATCCTTCAATTGTGTCATTGGGCTCGA
TGTTAATCTCGATTTCCTTCCCAGTTAGTGTCTTCACCTTGATCATAGTTCCACCCTTAG
CCTCAAGACCGAAGGGAGTGTTGACTCCTTCTGAATGTTGTAATCAGCTAATGTCCTCCC
ATCCTCCAATTGCTTGCCAGCAAATCAGCCTCTGCTGGTCACGCGAAATGCCCTCCTTGT
CCTGGATCTTGGCCTTGACATTATCGATGGTGTCGCTGCTCTCGACGTCGAGACAACATC
CAGAAGGAGAGCACCCTCCACTTGGTGCTGCGCCTCAGGGGAGGCATGCAGATCTTCGTG
AAGACCCTGACCGGCAAGACTATCACCCTTGAGGTGGAGTCTTCAGACACCATCGACAAC
GTCAAGGCCAAGATCCAGGACAAGGAGGGCATCCCACCGGACCAGCAGCGTTTGATCTTC
GCTGGCAAGCAGCTGGAGGATGGCCGCACCCTTGCGGATTACAACATCCAGAAGGAGAGC
ACCCTCCACCTGGTGCTCCGCTATCGCCAGATCAAGAACAAGCCATACCCCAAGTCCAGT
ACTGCCGTGGTGTCCCTGACCCCAAGATCAGATCTACGATGTTGGCATGAAGAGAAAGGG
TGTTGATGAGTTCCCCTACTGTGTGCACCTTGTCTCTTGGGAGAAGGAGAATGTCTCCAG
TGAGGCTCTTGAGGCTGCCCGTATTGCCTGCAACAAGTACATGACCAAGTCTGCAGGAAA
GGATGCCTTCCACCTTCGGGTCCGGGTTCACCCCTTCCATGTCCTTCGTATCAACAAGAT
GCTTTCGTGTGCTGGGGCTGATAGGCTCCAGACTGGAATGAGGGGTGCCTTTGGCAAGCC
TCAGGGCACCTGTGCTAGGGTGGACATTGGTCAGGTCCTCCTTTCTGTTCGATGCAAGGA
CAACAATGCTGCACATGCCAGTGAAGCTCTGCG
>Sorghum
TGACATCTGCGCCGCTCCCTTGACATTGAGCGCCCAACCTACACCAACCTCAACAGGCTT
GTGTCACAGGTCATACTGCATCCCTGAGGTTTGATGGTGCTCTGAACGTTGATGTGAACG
AGTTCCAGACCAATCATCCTCCATGATGGCCTTCATGATGATGACTCAACAGACTACCTC
AGTTGTAAGGCCACTAGGAGGTAACAACCATACCAGGTTTTACCAGTCTCAACACGCCCG
ACAGGAAATACCACCAATTCCAGAGCCTCAAGCAGGGTTGGGCCCTTGTACCAGTCAAGT
TGTCACCTTCAAAACCAGAGATGGGAACAAAGTGGATCTTGCTTCACAATCTCATCATAA
CGGGCATCATCTGCTTCACTCCAACTTTGCCAGACGCTGCAACCTTGCAGCTCTGATTGG
GCATGACCTCCTTCTCATTAGTGAGCTGTCACCAACGAAGTCGCCCTCAGAAGCAGCCTT
GATAGCTTTCTTGATATCCTCATAGGAGGCACCCTTCTCGATTCTGACAGTGAGGTCAAC
AACTGACACATCCACTGTGGGAACCCGGAAGGACATACCAGTGAGCTTGCCATTCAAATC
AGGAAGAACCTTACCAACAGCCTTGGCAGCACCAGTGCTGCTGGGAATGATGTTGAAGCT
GGCGGCCCTGCCACCTCTCCAGTCCTTGGCTGAGGGTCATCAACAGTCTTCTGGGTGGCA
GTGATGGCATTTGTCATCAAGCCCTCAATAATACCAAAGTTGTCATGAATGACCTTAGCA
AGGGGACAAGGCAGTTCGTGGTGCAGCTAGCGCCCAGTAGAACTTCTCCATACGTCCATC
ACGGATGAGCGGCGCGTACAGCGTGGAGAAGTCGTTGCCGGTGACGATGATGGGCACCCG
GGCGTTGTCCACCTTACATCCCCGGGAGCCGTTGGTGGGGTTGTCGGCGATGTTCATCAG
GGTGGGTTCACCATCTGGTTGTTCACCGTGTACTGGGTCCAAATAAGCGCCTGACTTCCA
CTTCGTTCAGGATCGGCTTCCCTGCCAAGATCAAGGTGAAGAAAGAGCACGTTCGATGAC
CATGCTCCATCCTGGAGAAGGAGGAGACAACTCCAAGACGGCTTTCAGAACCCTTGGCAA
AGAGAAGGCTTCCATGAGCTCAACACTGTTGTCAACATGAACTTCAAGCAATTCCTTCCG
AGCTAGATGAGTCATCAGCCAATTTCCGGTACTAAGTAGACAAGACAGCATCACGCTGAT
TAACTGGAGGAGCGCAACCTCCTGTCTGTTGCATAAGAATGTCATTGGAGCCCGCCGGGC
GCATCATCTCCTCCATTGAGCAGAAGGAGGAGGGCCGTGGCAATGAGGACCGTGTAACAC
TCATCAAGGACTACCGTGGCAAGATTGAGACTGAGCTCACCAAGAAGCTGCTCGAGTCCC
ACCTTGTGCCCTCTCAAGATGAAGGGTGACTACTACAGGAGCTGAGAGGACCCCTTCTCT
AATGTGTTCAGCGTGCGCACATTGGCAAGACAGTGTCCAGGACACAGGGTACCAGGATGC
TTCTGAGGGTCTGAAGCACAGAGTTTGAGGTTTGCCTAGCTGATCTTCGCGACGAGGATC
AGGCTTACAGGAATCAGGCTCCGTGCTGAAGATGTGCAAGGCAGGGATGTGCTCACAAAC
TTTGGGGCATGAGTTGATAAACTCAGATCCCTTGAAGAAGTGTTCATGGTGACTAGGAGG
ATGCCTCCATGGTTGAAGTACGCCAGCTCCACCTCGTGTCAAAGCGAAGGGTGAGTGAAA
GATTTCCCATTGTACATCCTGGCCGCTCACTGAGGTTGGCAGGGAGCGATGCTGTACCTC
ATGTCCAGTGAGGAATCAGCATCCTCACCAGCTTTGAAGCAGAGAGGAATGATTCCCATC
CCCACCAAGTTGCTTCTGTGGATACGCTCGAAGCGGCAATCACAGCTTCAGGAGCATCGG
ACCCTTGGCAGCCAGCGCCAGCGAGAATGGCCGCATCAATTAGGAAGACATAAGGAGGGC
TGACTCTGCAGGGGGAACCTGTCCTTCATTCAGGGTTTAATCTTCTCGACCTGATCTGTG
GTTCCGTTGCATTTCCAGTTGCCGCCGACTTGCGGCCCATCTCGGGTTTGTGGGCAAAAC
CTGGCAAGACTCTTCAAGAACTAGGCTGGGAAAATCTTTGATCCCACTGATGGAGGGGTG
ACCAGAGATGGAGTGGGAACTTCTCCTCGAACTTGGGTGATTACATCAGAATCAGCAATG
CATTTACCATCATCACCTTTGAGCACAGGCACCTTACCCTCTGGGTTAATCTCCAGAAAC
CATTCGGGCTTGTTGCCGAGGTCGACGAGCTTGACCTCGTAGGGGACTTCTTCTCCTCCA
GCGTGAGCAGCACCCTCTGCGAGAACGGGGTGTCGGGCTTCCCGTTATGTAGACCTCCAC
TTAGGTGTATCATAAGCAGGTTCACATCCAGGATGCTTGCAACCGACCTGATCAAAGTAT
GGATCACACTCATCAGTAACAACACCATTTTGAACAAAGTAGTGCCATGCCATTATAGGA
TAGCCTCCATCACACCCATCGCCGCACATAAAACCACAGCATGCCAGTAGGTCATTCTGA
AAGTAAAATGCTCGTGTTTTTTTGACAGCTCCTTTCATTCCCAGGAGTGGGTCAGTAAGG
ACAAGTTCAGCACCGAAAGCCTTCAAGATGATCCTCCTCTCCATGCTCATGGAGGCAGGC
ATTGTGAGTATAAGTTTGTAGCCCTTGCAGCAGCCATAAAGGCTAGTCCAATGCCTGTGT
TGCCACTAGTTGGTTCAATCAGAACACTCACGCGATGATCAGCCCCTTCTCCTCTGCGTC
TGTGATCATCTGTAGCCAATCCTCTCGAGCTTGGCGGCGACGACGCAGCCATCGGAGGTA
CACCAGCGGCGTGTTCCCGATCAACTCGGTGACGTCCTTGGTAATAACACCAGGGTTTTG
GGCTGAGCGATGACAAGGCCGTCGCTGGCTTCTCATGGTCGAGGTTCATCTGGAAGTGGA
TCAGGGGAAGACAAACATCACCCTTCTTAACCACCTTGGAGAAGAGCCTATTGGGGTTGG
ACGTGACGAAGCCAAGGTAAAGGGTTCCCTCGAGCACGGTGAGAAGCTCGGTGGCGCGGG
GGTGGATGTGGGGTGGGTTCACAGGGGCGCGTAGTCGATGCGCGCTAGCGAGATGCCCAG
GGTGTTGAGGCCCGGGAAGCTCTCCACGTTGATGTTGGTGACGTTGGATCCCACCTTGTT
GTTGGTGTCCCTGCGCTTGTCGTCCGGGGTCACGGCCATTGGGTCACACGAACAGATCGT
AGGCGATGGATCTGGGTGGTGTCCTGGACCCGCAGTTGGTGATTCTGCAGCCCAGTCCAG
GTAGAGCATGCTCTGACTTGCGCAGTGGCAGACCCTCCCTTAGAGCTGCCTCATCAATCT
GGTCACCTGAATACCAGCAGCCTCAAGATCCTCCCTTTTTGATTGCAATATTTGGTAGCA
TTCTCAAACCTAGGGAAAGCCAGTCAAGCCCCTCATACAACCCTTCGCCAGACGTAGCAC
AAGTGCTCTGGAGTACCAGTGACGCTGGCGCAGGGAATGCAGACCAAGCTTGTCAGTATT
TCAGCAGCATTCATAGCATTGGAAGATCTTGTTTGTTTGCAAATACAAGCAGCACGGCGT
CACGCAGCTCATCCTCATTCAGCATCCTGGGAGCTCATCTCTAGCCTCAACAACACGTTC
CCTGTCATTGCTGTCTACAACAAAATAAGTCCCTGTGTTCTGAAAGTAGTGCCTCCACAG
GGGCCTGATCTTGTCCTGGCCACCAACATCCCAAACGGTGAAGCTATGTTCTTGTACTCA
ACAGTTTCAACATTGAATCCTGAAGGACCTGCAAAAGGCCAACATCATTGGCAGGCAACC
ATCATGGGTCCTGGAGGTGTTTTCCCCTTCAAGCCTCCAAAGGTATCGTCTTCCATCCGC
ATCAATAGTAATGGAACTCGACATTCTTAAGGAGCAGTGGTGCTTTCTATCTGCTCCCCG
GCCTAAGTATGAGGCGACAGATGGAGTTGTAGTCTCGTGAATGCCAGCAACCTGTCCATC
GGAAGCTCGTAGCTCTATTTCCCGCTCAGCAGTGGTAGTGAAGGAGGTCGAGACGTGGCG
TGGGGGAGGGTGGCTGACACCGCCATGTCGGACTCGGAGGAGCACCAGGCCGACGCTGGT
GCGTCCAAGACTTACCCGCAGCAGGCTGGCTCCGCAAGAACGGCTTCCTCGTGCAAGGTT
GTGGAGGTTTCTACCTCAAAGCTTTGTTGCCATAGACATATTCAACGGGAAAAAGCTTGA
AGATATTGTTCCTTCTTCACACAACTGTGACATTCCGCATGTGAACCGTACTGAGTATCA
GCTGATTGACATATCAGAGGATGGATTTGTGAGCCTTCTTACTTCAGATGGCAACACTAA
GGATGATCTTAGACTCCCAACTGATGAGACTCTTGTGGCGCCTATTGGCTGCGGCCAAAC
CAATCGACATGGCGACCCGTATTCAGTTTGACAACTGTGAAGTTGTCCAAGCTCACAAAT
GGGAGGCTCAGAGAACTTGGCTGAGCTTGCAGATGCCATTCCTGTGGTGAAGACCTCTAT
TGGTGGCACCAGAATAATTGGCGACTCTGTGTTGGAAAAAGAATGGACTTCTATCAACTG
ACCAAGAGCTTCAGCTGAGGAACTGCTTGCCATCAAGTGGTGGTTCAGGATGAGAGGTTG
TCTGCCCTTGGCAACTGCATAGGCAATGACCATGTCGCTTACACACGACCTTGACAAGGA
GACTGAGGCCTCGCCTCGCCAGATCCTGCACATCCAGGGCGGGCGCGGGAACCAGATCGG
GGCCAAGTTCTGGGAGGTGATCTGCGGCATCGACCACACGGGCAAGTACGCCGGCGACTC
CGACCTCGAGCGCATCAACGTCTACTACAACGAGGCCAGCGGTGGCCGGTACGTCCCGCG
CGCCGTGCTCATGGACCTCGAGCCCGGCACCATGGACTCCGTGCGCTCCGGACCCTACGG
CCAGATCTTCCGCCCCGACAACTTCGTCTTCCAGTCCGGCGCCGGCAACAACTGGGCCAA
GGGCCACTACACCGAGGGCGCCGAGCTCATCGACTCCGTGCTCGACGTCGTCCGCAAACG
AGGACGGAGTACGACCGCGGGGTGAACACCTTCTCGCCGGAGGGGTCCAGGTCGAGTACG
CCATCGAGGCCATCAAGTTGGGATCCACTGCGATCGGGTTGAAGACAAAGGATGGTGTTG
TCCTCGCTGTTGAGAAACGTGTGACCTCGCCACTGCTGGAACCAAGCAGTGTGGAAAAAA
TCATGGAAATTGATGAGCACATAGGCTGTGCCATGAGTGGACTTATTGCTGATGCTAGAA
CACTAGTTGAGCATGCTCGTGTTGAAACTCAGAATCATAGATTCTCGTACGGGGAGCCAA
TGACCGTAGAATCTTCGACACAAGCTATCTGTGACTTAGCTCTGCGCTTTGGTGAAGGTG
ACGAAGAGTCAATGTCACGGCCATTTGGAGTCTCTCTCCTAATTGCTGGACATGATGAGA
ATGGACCTAGCAAGCACAACAAATGGGAAATTCTCTGGATCTGATGGGCTAGCTTGAATT
AGGAATTCCTCACGCCAGTTGTTGAGCCTTTCAAGTGACTTGGTTACATTGACATCGTAT
ACGAGAACACAGCAGTCAGCTCCCCGATAAAATGCCACACCACGACTTTGAAACCGCTCC
TGTCCTGCCGTATCCCATATCTGCAATGTGAAGAGGCGGTCGTCGATCTGGACCTCCTTG
GTTAGGAAATCCGCGCCGATGGTAGCCTTGTACTGGTTGCTGAACCTGTTGTTGACGTAC
TGGTTCATCAGCGAGGTCTTGCCGACCCCGCTGTCGCCGAGGATGATGACCTTGAGGAGC
ATTCGCCTGCGCGTCGCCATGGCACGCTCCTTGATCCTTCGATCGTGTCAGTGGGCTCGA
TGTCAATCTCGATTTCCTTCCCAGTGAGTGTCTTCACCTTGATCATAGTTCCACCCCTAG
CCTCAGGACCAAATGGAGAGTCGACTCCTTTTGAATGTTGTAATCAGCTAATGTTCGCCC
ATCCTCCAATTGCTTACCAGCAAATCAGCCTCTGCTGGTCAGGCGGAATGCCCTCCTTGT
CCTGGATCTTGGCCTTGACATTGTCGATGGTGTCGCTGCTCTCGACCTCGAGACAACATC
CAGAAGGAGTCCACCCTCCATCTGGTGCTCCGGCTCAGGGGAGGCATGCAGATCTTCGTC
AAGACCCTCACTGGCAAGACCATCACGCTTGAGGTCGAGTCTTCTGACACGATCGACAAT
GTGAAGGCCAAGATCCAGGACAAGGAGGGCATCCCCCCGGACCAGCAGCGTCTCATCTTC
GCAGGCAAGCAGCTCGAGGATGGTCGTACCCTTGCTGATTACAACATCCAGAAGGAGTCA
ACCCTTCACCTGGTGCTCCGCTACCGCCAGATCAAGAACAAGCCATACCCGAAGTCAAGT
ACTGCCGTGGTGTCCCTGACCCCAAGATCAGATCTATGATGTTGGGATGAAGAAGAAGGG
AGTGGATGAGTTCCCCTTCTGCGTCCACCTGGTGAGTTGGGAGAAGGAGAATGTTTCCAG
TGAGGCTCTTGAGGCTGCCCGCATTGCTTGCAACAAGTACATGACCAAGAGTGCCGGGAA
GGATGCCTTCCACCTGAGGGTGAGGGTCCACCCATTCCATGTCCTTCGTATCAACAAGAT
GCTTTCATGTGCTGGGGCTGATCGGCTCCAGACTGGAATGAGGGGTGCTTTTGGCAAGCC
CCAGGGTACCTGCGCTCGTGTGGACATTGGTCAGGTCCTCCTTTCTGTGCGCTGCAAGGA
AAGCAATGCTAATCATGCTGAAGAAGCCCTCCG
>Hordeum
TGACATCTGCGCCGCTCCCTTGACATTGAGCGCCCAACATACACCAACCTCAACAGGCTT
GTTTCTCAGGTCATACTGCTTCCCTGAGGTTTGACGGTGCTCTGAATGTTGATGTGAATG
AGTTCCAAACCAACCTTCCTCCATGATGGCCTTCATGATGATGACTCAACAGACTACCTC
AGTTGTCAGACCGGTGGGGGGTAACAACCATACCAGGCTTCACCAGTCTCAACACGGCCC
ACAGGCAATGCCACCAATTCAAGAGCCTCAAGAAGGGTAGGGCCCTTGTACCAGTCCAGT
TGTCACCCTCAAACCCAGAGATGGGGACGAAGGGAACCTTGCTTGACGATTTCCTCATAA
CGGGCATCATCTGCTTCACTCCAACTTCGCCAGCCGCTGCCACCTTGCAGCCCTGATTGG
GCAGGACTTCCTTCTCATTTGTCAGCTGTCACCAACGAAGTCGCCCTCGGATGCAGCCTT
GATAGCCTTCTTGATGTCATCATATGATGCAGCCTTCTCGGTTCTAACAGTGAGATCAAC
AACTGACACATCCACAGTGGGAACCCGGAAAGACATACCGGTAAGCTTGCCATTCAGCTC
AGGAAGAACCTTACCAACAGCCTTGGCAGCACCAGTGCTGCTGGGGATGATGTTAAAGCT
TGCGGCCCTGCCACCTCTCCAGTCCTTGCTTGAGGGACATCAACGGTCTTCTGTGTGGCA
GTGATGGCATTGGTCATCAGACCCTCAATAATACCAAAGTTGTCATTAATGACCTTAGCT
AGGGGACAAGGCAGTTAGTGGTGCAGCTAGAGCCCAGTAGAACTTCTCCATACGACCATC
ACGGATCAGAGGAGCGTAGAGCGTCGAGAAATCGTTACCGGTGACGACGATGGGCACACG
GGGGTTCTCCTCCTTACATGCCAGGGAGCCGTTGGTGGGGGCATCGGCGATGTTCATCAG
GGTGGGTTCACCATCTGGTTGTTGACGGTGTACTGCGATCCGCCATGCTGGTGACTTCCA
CTTCGTTCAGGATCGGGTTCCCGGCCAAGAAGAAGGTGCAGACTGAGTGCGTTCGATGAC
CATGCACCGTCCTGGAGAAGGAGGAGACAACTCCAGAACAGTCTTTAGAACCATTGGCAA
ACAGAAGGTTTCCATCAGCTCAACGCTGCTGTCAATATGAATTTCGAGCAATTGCTTACG
AGCCAGGGGAGCTCTCAGCCAATTTCCGGTACTAAATAAACAAGACAGCATCCCTCTGAT
TAACTCGAAGAGCGCAACCTTCTATCAGTTGCTTAAGAATGTTATTGGTGCCCGCCGGGC
GCATCATTTCCTCCATCGAGCAGAAGGAAGAGAGCCGTGGCAACGAGGACCGTGTCACAC
TCATCAAGGACTACCGTGGAAAGATTGAAGTTGAGCTCACTAAGAAGCTTCTTGATTCCC
ACCTTGTCCCCCCTGAAGATGAAGGGTGATTACTACAGGAACTGAGAGGATCCGTTCACC
AAGCTCTTCACCAGCCGCACGTCGGCAAGACCGTGTCCAGGACACAGGGTACCAAGATGC
CTCAGAGGGCCTGAAGCACCGGGTTTGAAGTATCTCTAGCTGATCTTCACGATGAGGACC
AGGCCTACAGGAATCAGACTCCGTGCTGAGGATGTGCAAGGGATGAATGTCCTCACAAAC
TTTGGGGCATGGATTGACAAGCTCAGGTCTCTTGAGGAAGTGTCGCCTATTTCTGGCAGG
ATGCCTCCATGGTTGTAGTAGGCCAACTCCACCTCGTGTCAAAGCGAAGTATGAGTGAAG
GATTTCCCGTCTTACATCCTGGCCACTGGCCGACGTCGGTGGGAAGTAATGGTGTAGCTC
ATGTCCAGTAAGGAGTCGGCATCCTCGCCGGCTTTGAAGCACATCGGGATGATACCCATC
CCGACCAAGTTGCTTCGGTGGATCCGCTCAAAGCGGCAATCACCGCTTGAGAAGCATTGG
TCCCTTGGCAGCCGGCGCCAGCAAGAAAGGCTGCATCGAGAAGGAAGACATAGGGCGGGC
TGACTCCGGAGAGACGATCTGTCCAGCGTTCAGAGTTTGATCGCCTCTACCTGCTCGACG
GTTCCATTGCATTTCCAGTTGCCGCCGACTTGCGGCCCATGGCGACTTCGGGAACAACGC
AGAGTGGCCCTCTTCAAGAAGGAGGTGGAGAAGATCTTTGATCCCACTGATGGAGGGGTC
ACAAGTGATGGAGTGGGTACTTCTCCTCAAACTTGAGTGATCACATCAGAATCAGCAATC
CATTTGCCATCACCACCGTTAAACACAGGCACCTTGCCCTCTGGATTGATCTTCAGGAAC
CAGTCGGGCTTGTTGCTGACGTCGATGAGCTTCATCTCGTAGGGCACCTCTTCTCCTCCA
GCGTGAGCAGCACCCTCTGCGAGAAGGGGGTGTCGGGGTGGCCGTCTTGTAGACCTCCAC
ACAGGTGTAGGATAAGCAGGTTCGCATCCAGGATGCTTGCAGCCAACCTGATCAAAGTAT
GGATCGCACTCCTCAGTAACAACACCATTCTGGACGAAGTATTGCCATGCGCTGATAGGA
TATCCTCCATCACAACCATCACCACACATAAACCCACAGCAAGCCACTAGGTCATTCAGA
AAGTGAAATGTTCATGTTTTTTGGACAGCTCCTTTCATCCCCAAGAGTGGGTCTGTGAGG
ATCAGCTCAGCACCAAAAGCCTTCAGGATGATTCTCCTCTCCATACTCATGGAGGCGGGC
ATCGTGAGTACAAGTCTGTAACCCTTGCAGCAGCCATGAAGGCCAGCCCAATGCCTGTGT
TGCCACTGGTTGGCTCAATCAGCACACTCTTGCGACGATGAACCCCTTCTCCTCTGCGTC
GGTGATCATCTGTACCCAATCCTCTCGAGCTTGGCGGCGACCACGCACCCGTCCGAGGTA
CACCAGCGGCGTGTTCCCGATCAGCTCGGTGACATCCCTGGATATAACCCCAGGGTTTTG
GGCTGAGCGAGGACAAGGCGGCTGCTGGCTTGTCATGCGCCAGGTTCATTTGGAAGTGAA
TCATGGGAATACGAACATCACCCTTCTTAACTATCTTGGAGAAGAGCCTGTTTGGGTTGG
ATGTGACAAATCCAAGGTAGAGTGTCCCCTCAAGCACCGTGAGGAGCTCGGTGGCACGGG
GGTGTATGTGCGGCGTGTTGACAATGGCCCATAGTCGATGCGTGCCAGGGAGATGCCGAG
GGTGTTGAGGCCAGGAAAATTGATGACATTGATGTTGGTGACGTTGGACCTGACCTTGCT
GTTGGTATCCCTAGGCTGATCGTCCGGGGTTGCGGCCATTGGGTCACTCGCACAGATCGT
AGGCAGTGGATCTGAGTGGTATCTTGCACCCGCAGTTGGTGATTCTGCGGCCCAGTCCAG
GTAGAGCATGCTCCGACTTGCGCAGTGGCAGACCCTCTCTTAGAGCAGCCTCGTCGATCT
GGTCACCTGAATACCACCAGCTTCAAGATCCTCCCTTTTTAATGGCAAAATCTGGTAGCA
TTCTCAAACCTTGGGAGAGCCAGTCAAGTCCCTCGTACAACCCTTCACCAGATGTCGCGC
AAGTGCTCTGAAGTACCAGTGCCGCTGGCGCAGAGAGTGCAGGCCAAGCTTGTCAGTATT
TCAGCCGCATTCATCGCATTGGAAGATCTTGTTTGTTCGCAAATACAAGCAACACAGCGT
CACGCAGCTCATCCTCATTCAGCATCCTGGGAGCTCGTCTCTAGCCTCAACAACACGTTC
CCTATCATTGCTGTCGACGACAAAATGAGGCCCTGCGTTCTGGAAGTAGTGCCTCCACAG
GGGCCTGATCTTGTCTTGGCCCCCCACATCCCAAACAGTGAAGCTATGTTCTTGTATTCA
ACAGTTTCGACATTAAAACCTCAAGGACTTGCAGAAAGCCGACATCATTGGCAGGCAACC
ATCATGGGCCCTGGAGGTGTTTTCCCCTTCAAGCCTCCGAAGGTATCGTCTTCCATCCGC
ATCAATAGCAATGGGACTCGACATTCTGAAGGAGCAATGGTGCTTTCAATCTGCTCGCCG
GTCTAAGTACGAGACGACAGATGGAGTTGTGGTCTCATGGATACCTGCAACCTGCCCATC
GGAAGCTCGTAGCTCTATTTCCCGCTCAGCAGTGGTGGTGAATGAGGTCAAGACGTAGCG
TGGGGAAGAGTGGCTGACACCGCCATGTCGGACTCCGAGGACCACCAGGCCGATGCCGGG
GCGTCCAAGACCTACCCTATGCAGGCCGGCTCCGGAAGGGCGGCTACCTCGTGCAAGGTG
GTGGAGGTTTCTACCTCAAAGCTTTGTTGCCTTAGATATATTCAATGGTAAAAAGCTTGA
GGACATTGTTCCTTCATCCCACAACTGCGATGTGCCACATGTAGACCGTACTGAGTATCA
GCTGATTGACATATCAGAGGATGGATTTGTGAGCCTTCTTACTGAGAATGGTAGCACTAA
GGATGATCTTAAACTCCCAACTGATGATGCTATCCTGACCCAGCTCAGCTGAGGCGAAAG
GAATCGACATGGCGACCCGTATCCAGTTTGACAACTGTGAAGTTGTCCAAGCTCACAAAT
GGGAGGATCAGAGAATTTGTCTGAGCTTGCAGATGTCATTCCTGTGGTCAAGACCTCTAT
CGGTGGCACTAGAATAATTGGCGCCTCTGTGTTGGAAAAAGAATGGACTTCTCTCCACTG
ATCAAGAGCTTCAGCTGAGGAACTGCATACCATCAAGTGGTTGTTCAGGATGAAAGGCTG
TCTGCCCTTGGCAATTGCATATGCAATGACCATGTCGCTCACACACGACCTTGACAAGGC
AACTGAGGCTTCCCCGCCGCAAATCCTGCACATCCAGGGCGGCCGCGGCAACCAGATCGG
GGCCAAGTTCTGGGAGGTGATATGCGGCATCGACCAGACCGGCAAGTACGCCGGCGACTC
CGACCTCGAGCGCATCAACGTCTACTACAACGAGGCCAGCGGCGGCCGCTTCGTGCCCCG
CGCCGTCCTCATGGACCTCGAGCCGGGCACCATGGACTCGCTCCGCTCCGGCCCCTACGG
CCAGATCTTCCGCCCCGATAACTTCGTCTTCCAGTCCGGCGCCGGCAACAACTGGGCCAA
GGGCCACTACACCGAGGGCGCCGAGCTCATCGACTCCGTCCTCGACGTTGTCCGCAAACG
AGGACGGAGTACGACCGCGGCGTGAACACCTTCTCCCCGGAGGGGTCCAGGTCGAGTACG
CCATCGAGGCCATCAAGTTGGGATCTACTGCAATCGGGTTGAAGACGAAGGATGGGGTTG
TTCTTGCTGTGGAGAAACGTGTGACGTCTCCATTGCTGGAACCTAGCAGTGTTGAGAAAA
TTATGGAAATTGATGAGCATGTAGGCTGTGCCATGAGTGGCCTTATTGCTGATGCAAGAA
CATTGGTTGAGCATGCTCGTGTGGAGACCCAAAACCATAGATTCTCATATGGGGAACCGT
TGACAGTTGAGTCCACCACACAAGCTATTTGCGATCTAGCTCTTCGCTTTGGAGAAGGTG
AAGAAGAGTCTATGTCACGACCTTTTGGAGTTTCTCTTCTTATTGCTGGTCATGATGAAA
ATGGGCCGAGCAGGTTATGGAAGAAAGAAATTCTCTGGATCCGATGGGCTAGCTTGAATT
AGGAATTCCTCGCGCCAGTTGTTGAGTTTTTCAAATGACTTGGTAACATTGACATCATAT
ACGAGAACACAACAGTCAGCTCCCCGGTAAAATGCCACACCAAGACTCTGAAAACGTTCC
TGTCCTGCTGTGTCCCATATCTGTAGAGTGAAGAGGCGGTCGTCGATCTTGACCTCCTTG
GTGAGGAAATCGGCGCCGATGGTGGCCTTGTACTGGTTGCTGAACTTGTTGTTGACGTAC
TGGTTCATCAGCGACGTCTTCCCGACCCCGCTGTCGCCGAGGATGATGACCTTGAGGAGC
ATTCGCCTGCGCGACGCCATGGCACGTTCCTTGATTCTTCGATTGTGTCAGTGGGCTCAA
TATCAATCTCAATTTCCTTCCCAGTAAGTGTCTTCACCTTGATCATAGTTCCACCCCTAG
CCTCAGGACCAAATGGAGCGTCGACTCTTTCTGAATGTTGTAATCAGCTAATGTTCGCCC
ATCTTCCAACTGCTTTCCAGCAAATTAGCCTTTGCTGGTCTGGGGGAATGCCCTCCTTGT
CCTGGATCTTGGCCTTGACGTTGTCGATGGTGTCGCTGCTCTCGACCTCGAGACAACATC
CAGAAGGAGTCCACTCTCCATCTGGTGCTCAGGCTCCGTGGTGGTATGCAGATCTTCGTC
AAGACCCTCACCGGCAAGACCATCACGCTGGAGGTTGAGTCCTCGGACACCATTGACAAT
GTGAAGGCGAAGATCCAGGACAAGGAGGGCATTCCCCCGGACCAGCAGCGTCTCATCTTT
GCTGGTAAGCAGCTTGAGGATGGCCGCACCTTGGCGGACTACAACATCCAGAAGGAGTCG
ACCCTTCACTTGGTGCTCCGCTATCGGCAGATCAAGAACAAGCCATACCCCAAGTCAAGT
ACTGCCGTGGTGTGCCTGACCCTAAGATCAGATCTATGATGTTGGCATGAAGAAGAAGGG
CGTGGATGAGTTCTCCCACTGTGTTCACCTTGTCTCATGGGAGAAGGAGAATGTGTCCAG
TGAGGCACTTGAGGCTGCCCGTATTGCTTGCAACAAGTACATGACCAAGCATGCAGGAAA
GGATGCCTTCCACCTCAGGGTCAGGGTTCACCCGTTCCATGTGCTCCGTATCAACAAGAT
GCTTTCGTGTGCTGGGGCTGATAGGCTCCAGACTGGTATGAGGGGTGCTTTCGGGAAGCC
GCAGGGAGTCTGTGCCCGTGTTGCCATTGGCCAGGTCCTCCTTTCTGTGCGGTGCAAGCC
CAACAATGCCATCCATGCAACTGAGGCTCTTCG
>Leymus
TGACATCTGCGCCGCTCCCTTGACATTGAGCGCCCAACATACACCAACCTCAACAGGCTT
GTTTCTCAGGTCATACTGCTTCCCTGAGGTTTGATGGTGCTCTGAATGTTGATGTCAATG
AGTTCCAAACCAACCTCCTTCCCAGATCGCCTTCATGATGATGACTCAACGGACTACCTC
AGTTGTCAGACCAGTGGGAGGTAACAACCATACCAGGCTTCACCAGTCTCAACACGTCCA
ACAGGCAATGCCACCAATTCAAGAGCCTCAAGAAGGGTAGGGCCCTTGTACCAGTCAAGT
TGTCACCCTCAAACCCAGAGATGGGGACAAAGGGAACCTTGCTTAACAATTTCCTCATAA
CGGGCATCATCTGCTTCACACCAACTTCGCCAGACGCTGCCACCTTGCAGCCCTGATTGG
GCAGGACTTCCTTCTCATTTGTCAGCTGTCACCAACAAAGTCTCCCTCAGATGCAGCCTT
GATAGCCTTCTTGATGTCGTCATATGATGCAGCCTTCTCAGTTCTAACAGTGAGATCAAC
AACTGACACATCCACAGTGGGAACCCGGAAAGACATACCAGTAAGCTTGCCGTTCAGCTC
AGGAAGAACCTTGCCAACAGCCTTGGCAGCACCAGTGCTGCTAGGAATGATGTTAAAGCT
TGCGGCCCTGCCACCTCTCCAGTCCTTGCTCGAGGGACATCAACGGTCTTCTGTGTGGCA
GTGATGGCATTGGTCATCAAACCCTCAATGATACCAAAGTTGTCATTAATGACCTTAGCT
AGGGGACAAGGCAGTTAGTGGTGCAGCTAGAGCCCAGTAGAACTTCTCCATACGACCATC
ACGGATCAGAGGGGCGTACAACGTCGAGAAATCGTTACCGGTGACGATGATGGGCACACG
GGGGTTCTCCTCCTTACATCCCTGGGAGCCGTTGGTGGGGGCATCGGCGATGTTCATGAG
GGTGGGTTCACCATCTGGTTGTTGACGGTGTACTGTGATCCGCCATGCTGGCGACTTCCA
CTTCGTTCAGGATCGGGTTCCCGGCCAAGAAGAAGGTGCAGACTGAGTGCGTTCGATGAC
CATGCGCCGTCCTGGAAAAGGAGGAGACAACTCCAGAACAGTCTTTACAACCATTGGCAA
ACAGAAGGTTTCCATCAGCTCGACGCTGTTGTCAATATGAATTTCGAGCAATTGCTTCCG
AGCCAGGGGAGCTCTCGGCCAATTTCCGGTACTAAATAAACAAGACAGCATCCCTCTGAT
TAACTCGAGGAGCGCAACCTTCTATCAGTTGCTTAAGAATGTTATTGGTGCCCGCCGGGC
GCATCATTTCCTCCATCGAGCAGAAGGAAGAGAGCCGTGGCAATGAGGACCGTGTCACAC
TCATCAAGGACTACCGTGGAAAGATTGAGGTTGAGCTCACTAAGAAGCTTCTTGATTCCC
ACCTTGTCCCCCCTGAAGATGAAGGGTGATTACTATAGGAACTGAGAGGATCCGTTCACC
AAGCTGTTCACCAGCCGCACGTCGGCAAGACCGTGTCCAGGACACAGGGTACCAAGATGC
CTCAGAGGGTCTGAAGCACAGGGTTCGAAGTATCTCTAGCTGATCTTCACGATGAGGACC
AGGCTTACAGGAATCAGACTCCGTGCTGAGGATGTGCAAGGGATGAATGTCCTCACAAAC
TTTGGGGCATGGATTGACAAGCTCAGGTCCCTTGAGGAAGTGTCGCCTAGTCCTGGCAGG
ATGCCTCCATGGTTGTAGTAGGCCAACTCCACCTCGTGTCAAAGCGAAGTGTGAGTGAAG
GATTTCCCGTTGTACATCCTGGCCACTCGCCGACGTCGGTGGGAAGTAATGGTGTAGCTC
ATGTCCAGTAAGGAGTCGGCATCCTCGCCAGCTTTGAAGCACAGAGGGATGATCCCCATC
CCGACCAAGTTGCTTCGGTGGATCCGCTCAAAGCGGCAATCACCGCTTGAGAAGCATTGG
TCCCTTGGCAGCCGGCGCCAGCAAGAGTGGCAGCATCGAGAAGGAAGACATAGGGCGGGC
TGACTCCGGAGAGGCGATCTGTCCAGCGTTCAGAGTTTGATCATCTCTACCTGATCGACA
GTTCCATTGCATTTCCAATTGCCACCGACTTGCGGCCCATGGCGACTTCGGTAGGACTAC
ATGGCTGAACTCTTCAAGAATGAGGTGGAGAAGATCTTTGATCCCACTGATGGAGGGGTT
ACAAGTGATGGAGTGGGTACTTCTCCTCAAACTTGAGTGATCACATCAGAATCAGCAATC
CATTTGCCATCACCACCGTTAAACACAGGCACCTTGCCCTCCGGATTGATCTTCAGGAAC
CAGTCGGGCTTGTTGCTGACGTCGATGAGCTTCATCTCGTAGGGCACCTCTTCTCCTCCA
GCGTGAGCAGCACCCTCTGGGAGAAGGGAGTGTCGGGGTGGCCGTCTTGTAGACCTCCAC
ACAGGTGTAGGATAAGCAGGTTCGCATCCAGGATGCTTGCAGCCAACCTGATCAAAGTAT
GGATCGCACTCGTCAGTAACAACACCATTCTGGACGAAGTATTGCCATGCGCTGATAGGA
TATCCTCCATCACAACCATCGCCACACATAAACCCACAGCAAGCCACTAGGTCATTCAGA
AAGTGAAATGTTCATGTTTTTTGGACAGCTCCTTTCATTCCCAAGAGTGGGTCGGTGAGG
ATCAGCTCAGCACCAAAAGCCTTCAAGATGATTCTCCTCTCCATACTCATGGATGCGGGC
ATTGTGAGTACAAGTCTGTAACCCTTGCAGCAGCCATGAAGGCCAGCCCAATGCCTGTGT
TGCCACTGGTTGGCTCAATCAGCACACTCTTGCGACGATGAACCCCTTCTCCTCTGCATC
GGTGATCATCTGTACCCAATCCTCTCGAGCTTGGCGGCGACCACGCACCCGTCCGAGGTA
CACCAACGGCGTGTTCCCGATCAGCTCGGTGACATCCTTGGAAATAACCCCAGGGTTTTG
GGCTGAGCGAGGACAGCGCGGCTGCTGGCTTGTCATGCGCTAGATTCATTTGGAAGTGGA
TCATGGGAATACAAACATCGCCCTTCTTAACTATCTTGGAGAAGAGCCTGTTTGGGTTGG
ATGTGACAAATCCAAGGTAGAGTGTTCCCTCAAGCACTGTGAGGAGCTCGGTGGCACGGG
GGTGTATGTGCGGCGTGTTCACAATGGTCCATAGTCGATGCGTGCCAGTGAGATGCCGAG
GGTGTTGAGGCCAGGGAAATTTATGACATTGATGTTGGTGACGTTGGACCTGACCTTGCT
GTTAGTATCCCTAGGCTGATCGTCCGGGGTTGCGGCCATTGGGTCACTCGCACAGATCGT
AGGCAGTGAATCTGAGTGGTATCTTGCACCCGCAGTTGGTGATTCTGCAGCCCAGTCCAA
GTAGAGCATGCTCCGACTTGCGCAGCGGCAGACCCTCTCTTAGAGCAGCCTCGTCGATCT
GGTCACCTGAATACCACCAGCTTCGAGATCCTCCCTTTTTAATGGCAAAATCTGGTAGCA
TTCTCAAACCTTGGGAGAGCCAGTCAAGTCCCTCGTACAACCCTTCACCAGATGTCGCGC
AAGTGCTCTGAAGTACCAGTGCCGCTGGCGCAGAGAGTGCAGGCCAAGCTTGTCGGTATT
TCAGCCGCATTCATGGCATTGGAAGATCTTGTTTGTTAGCAAATACAAGCAACACAGCAT
CACGCAGCTCGTCCTCATTCAGCATCCTGGGAGCTCATCTCTAGCCTCAACAACACGTTC
CCTATCATTGCTGTCGACGACAAAATGAGGCCCTGCGTTCTGGAAGTAGTGCCTCCATAG
GGGCCTGATCTTGTCTTGGCCCCCCACATCCCAGACAGTGAAGCTATGTTCTTGTATTCA
ACAGTTTCGACGTTAAAAAATGAAGGACTTGCAGAAAGCCGACATCATTGGCAGGCAACC
ATTATGGGTCCTGGAGGTGTTTTCCCCTTCAAGCCTCCGAAGGTATCGTCTTCCATCCGC
ATCAATAGCAATGGAACTCGACATTCTGAAGGAGCAATGGTGCTTTCAATCTGCTCGCCG
GTCTAAGTACGAGACGACAGATGGAGTTGTGGTCTCGTGGATCCCGGCGACCTGGCCGTC
GGCAGCTCGTAGCTCTATTTCGCGCTCCGCCGTGGTGGTGAAGGAGGTCGAGGCGTGGCG
TGGGGCAGCGTGGCTCACACCGCCATGTCGGACTCCGAGGACCACCAGGCCGACGCGGGG
GCGTCCAAGACCTACCCTATGCAGGCCGGCTCCGGAAGGGCGGCTACCTCGTGCAAGGTG
GTGGAGGTTTCTACCTCGAAGCTTTGTTGCCTTAGATATATTCAATGGTAAAAAGCTTGA
GGACATTGTTCCTTCATCCCACAACTGTGATGTGCCACATGTAGACCGTACTGAGTATCA
GCTGATTGACATATCAGAGGATGGATTTGTGAGCCTTCTTACTGAGAATGGTAGCACTAA
GGATGATCTTAAACTCCCAACTGATGACGCTATCCTGACCCAGCTCAGCTGAGGCGAAAG
GAATCGACATGGCGACCCGTATCCAGTTTGACAACTGTGAAGTTGTCCAAGCTCACAAAT
GGGAGGATCAGAGAATTTGTCTGAGCTTGCAGATGTCATTCCTGTGGTCAAGACCTCTAT
CGGTGGCACTAGAATAATTGGTGCCTCTGCGTTGGAAAAAGAATGGACTTCTCTCCACTG
ATCAAGAGCTTCAGCTGAGGAACTGCATACCATCAAGTGGTTGTTCAGGATGAAAGGCTG
TCTGCCCTTGGCAATTGCATATGCAATGACCATGTCGCTCACACACGACCTTGACAAGGC
AACTGAGGCTCCTCCGCCGCAAATCCTCCACATCCAGGGCGGCCGCGGCAACCAGATCGG
GGCCAAGTTCTGGGAGGTGATCTGCGGCATCGACCAGACCGGCAAGTACGCCGGCGACTC
CGACCTCGAGCGGATCAACGTCTACTACAACGAGGCCAGCGGCGGGCGCTTCGTGCCCCG
CGCCGTCCTCATGGACCTCGAGCCGGGCACCATGGACTCCCTCCGCTCCGGCCCCTACGG
CCAGATCTTCCGCCCCGACAACTTCGTCTTCCAGTCCGGCGCCGGCAACAACTGGGCCAA
GGGCCACTACACCGAGGGCGCCGAGCTCATCGACTCCGTCCTCGACGTCGTCCGCAAGCA
CGAACGGAGTACGACCGCGGCGTGAACACCTTCTCCCCGGAGGGATCCAGGTCGAGTACG
CCATCGAGGCCATCAAGTTGGGATCTACTGCAATCGGGTTGAAGACGAAGGATGGGGTTG
TTCTTGCTGTGGAGAAACGTGTGACGTCTCCATTGCTGGAACCTAGCAGTGTTGAGAAAA
TTATGGAAATTGATGAGCATGTAGGCTGTGCCATGAGTGGCCTTATTGCTGATGCAAGAA
CATTGGTTGAGCATGCTCGTGTAGAGACCCAAAACCATAGATTCTCATATGGGGAACCGA
TGACCGTTGAGTCCACCACACAAGCTATTTGCGATCTAGCTCTTCGCTTTGGAGAAGGTG
AAGAAGAGTCTATGTCACGACCTTTTGGAGTTTCTCTCCTCATTGCTGGTCATGATGAAA
ATGGGCCGAGCAAGTAAAACAAAAGGGAAATTCTCTGGATCTGATGGGCTAGCTTGAATT
AGGAATTCCTCACGCCAGTTGTTGAGTTTTTCAAATGACTTGGTAACATTGACATCATAT
ACAAGAACACAACAGTCAGCTCCCCGGTAAAACGCCACACCAAGACTCTGAAAACGTTCC
TGTCCTGCCGTGTCCCATATCTGTAAAGTGAAGAGGCGGTCGTCGATCTTGACCTCCTTG
GTGAGGAAATCGGCGCCGATGGTGGCCTTGTACTGGCTGCTGAACTTGTTGTTGACGTAC
TGGTTCATCAGCGACGTCTTGCCGACCCCGCTGTCGCCGAGGATGATGACCTTGAGGAGC
ATTCGCCTGCGCGACGCCATGGCACGTTCTTTGATTCTTCGATTGTGTCAGTGGGTTCAA
TATCAATCTCAATTTCCTTCCCAGTAAGTGTCTTCACCTTGATCATAGTTCCACCCCTAG
CCTCAGGACCAAATGGAGCGTCGACTCTTTCTGAATGTTGTAATCAGCTAATGTCCGCCC
ATCTTCCAACTGCTTTCCAGCAAATTAGCCTTTGCTGATCTGGGGGAATGCCCTCCTTGT
CCTGGATCTTGGCCTTGACATTGTCGATGGTGTCGCTGCTCTCGACCTCGAGACAATATC
CAGAAGGAGTCCACCCTCCATCTGGTGCTCAGGCTTAGGGGTGGCATGCAGATTTTTGTG
AAAACTCTCACCGGCAAGACCATTACTCTAGAGGTTGAGTCTTCGGATACGATTGACAAT
GTGAAGGCGAAGATCCAGGACAAGGAGGGCATCCCTCCAGATCAGCAGAGGTTGATCTTT
GCGGGCAAGCAGCTTGAGGATGGTCGCACTCTGGCGGATTACAACATTCAGAAGGAGTCT
ACTCTCCATCTGGTGCTCCGCTACCGCCAGATAAAAAACAAGCCATACCCCAAGTCAAGT
ACTGCCGTGGTGTGCCTGACCCGAAGATCAGATCTATGATGTTGGGATGAAGAAGAAGGG
AGTGGATGAGTTCCCCTCCTGTGTCCACTTGGTCAGCTGGGAAAAGGAGAATGTCTCCAG
CGAGGCTCTTGAGGCTGCCCGTATTGCTTGCAACAAGTACATGACCAAGAATGCTGGAAA
GGATGCGTTCCACCTGAGGGTCAGGGTCCATCCATACCATGTCCTTCGCATCAACAAGAT
GCTTTCATGTGCCGGGGCTGATAGGCTTCAGACTGGAATGAGGGGTGCTTTCGGGAAGCC
TCTGGGTACCTGTGCTCGTGTGGACATTGGCCAAGTCCTCCTTTCTGTGCGCTGCAAGGA
GAGCAATGCTATTCATGCTGATGAAGCCCTCCG
>Brachypodium
TGACATCTGCGCCGTTCTCTTGATATTGAGCGCCCAACCTACACCAACCTCAACAGGCTT
GTCTCTCAGGTCATACTGCATCCCTGAGGTTTGATGGTGCTCTTAATGTTGATGTTAATG
AGTTCCAGACCAACTGCTTTACCAGATCGCCTTCATGATGATGACTCAACGGACTACCTC
AGTGGTAAGACCAGTAGGAGGTAACAATCATACCAGGCTTCACCAGTCTCAACACGGCCA
ACAGGCAATGCCACCAATTCAAGTGCCTCAAGCAAGGTAGGGCCCTTGTACCAGTCAAGT
TGTCACCCTCAAAACCAGAGATGGGGACGAAGGGGACCTTGCTTAACAATTTCATCATAA
CGGGCATCATCTGCTTCACTCCAACTTGGCCAGACGCTGCCACCTTGCAGCTCTGATTGG
GCAAGGTTTCCTTCTCATTTGTGAGCTGTCACCAACAAAGTCGCCCTCAGAGGCAGCCTT
GATAGCCTTCTTGATGTCCTCGTAAGAGGCAGCCTTCTCGGTTCTAACAGTGAGATCAAC
AACCGACACATCCACCGTGGGAACACGGAAGGACATACCGGTGAGCTTGCCATTCAACTC
AGGAAGAACCTTACCAACAGCCTTGGCGGCACCAGTGCTGCTAGGAATGATGTTAAAGCT
TGCAGCCCTGCCACCTCTCCAGTCCTTGCTTGAGGGTCGTCAACAGTCTTCTGGGTAGCA
GTGATGGCATTGGTCATCAGACCCTCAACAATGCCAAAGTTGTCATTGATGATCTTAGCT
AGGGGACAAGACAGTTAGTGGTGCAGCTAGGGCCCAGTAGAACTTCTCCATACGACCGTC
ACGGATGAGTGGCGCGTAGAGCGTGGAGAAATCGTTACCAGTGACGATGATGGGCACACG
GGGGTTTTCCTCCTTACATCCCAGGGAGCCGTTGGTGGGGGCATCCGCGATGTTCATCAG
GGTGGGTTAACCATCTGGTTGTTGACAGTGTACTGGGATTTGCCTTTTGAGTGACTTCCA
CTTCGTTCAGGATCGGGTTCCCGGCCAAGAAGAAGGTGCAGACCGAGTGCGTTCGATGAC
CATGCGCCGTCTTGGAAAAGGAGGAGACAGCCCCAGAACAGTCTTCAACACCATGGGCAA
ACAGAAGGTTTCCGTCAGCTCGACACTGTTGTCAACATGAATTTCAAGCAATTCCTTCCG
AGCCAGGGGAGCTCTCAGCCAATTTCCGGTACTAAGTAAACAAGACAGCATCCCTCTGAT
TAACTGGAGGAGCGCAACCTTCTCTCTGTTGCGTAAGAATGTGATTGGCGCCCGCCGGGC
GCATTATCTCCTCCATCGAACAGAAGGAGGAGAGCCGTGGCAACGAGGACCGGGTCACAC
TCATCAAGGACTACCGTGGCAAGATCGAGACTGAGCTTACCAAGAAGCTGCTCGAAACCC
ATCTTGTCCCCCCTTAAGATGAAGGGTGACTACTACAGGGGCTGAGAGGATCCCTTCACC
AAGATCTTCTCGACCCGCACGTCGGGAAGACCGTCTCCAGGACCCAGGGCACCAAGATGC
TTCTGAGGGTCTGAAGCACAGGGTTCGAGGTATCCCTTGCTGATCTTCCTGATGAGGATC
AGGCTTACAGGAATCAGACTCCGTGCTGAGGACGTGCAAGGGAAGAACGTCCTCACAAAC
TTTGGGGCATGGATTGACAAGCTCAGGTCGCTTCAGGAAGTGTTGTCTAGTTCTGGGAGG
ATGCCTCCATGGTTGTAGTATGCCAGCTCCACCTCGTGTCAAAGCGAAGAGTGACTGAAG
GATTTCCCGTTGTACATCCTGACCACTTGCTGACGTCGGTAGGAAGTGATGGTGAACCTC
ATGTCCAGTAAGGAATCAGCGTCCTCGCCAGTTTTGTAGCAGAGTGGGATGATTCCCATC
CCGACCAAGTTGCTTCGGTGGATCCGCTCAAAGCCGATATCACTGCTTGAGGAGCATCGG
TCCCTTGGCAGCCAGCACCGGCAAGAGTGGCCGCATCGAGAAGGAAAACATATGGCGGGC
TGACTCTGTAGAGGCGATCTGTCCTTCATTCAGAACCTGATCTTGTCTACCTGATCGGTG
GTTCCATTGCATTTCCAGTTGCCACCGACTTGCGGCCCATGACGACTTCATCAGGGCCAC
CAGTCTGGACTCTTCAGGAACGAGGTTGAGAAGATCTTTGATCCCACTGATGGAGGGGTG
ACAAGTGATGGAGTGGGTACTTCTCTTCAAATTTGAGTTATCACATCAGAATCAGCAATC
CATTTGCCATCACCACTGTTGAACACAGGCACCTTCCCCTCTGGGTTGATCTTCAGGAAC
CACTCGGGCTTGTTGCTGACGTCGATGAGCTTCATCTCGTAGGGCACCTCTTCTCCTCCA
GCGTGAGCAGCACCCTCTGGGAGAAGGGAGTGTCGGGGTGGCCGTTTTGTAGACCTCCAT
GCTGGTGTAGGATAAGCAGGTTCGCATCCAGGATGCTTGCAGCCAACCTGATCAAAGTAT
GGATCGCACTCGTCAGTAACAACACCATTCTCAACGAGGTACTGCCATGCGCTGATAGGA
TATCCTCCATCACAACCATCACCACACATAAAACCACAGCAAGCCACTAGGTCATTCAGA
AAGTGAGATGTTCATGTTTTCTGAATAGCTCCTTTCATTCCCAAGAGTGGGTCAGTCAGG
ATCAGTTCAGCGCCAAAAGCCTTCAATATGATTCTCCTCTCCATACTCATCGAGGCAGGC
ATAATCAGTACAAGTCTGTAACCCTTGCAGCAGCCATGAAAGCCAGTCCAATGCCTGTGT
TGCCACTGGTTGGTTCAATCAGCACACTCTTGCAACGATGAACCCGCTGTTCTCGGCATC
AGTTATCATCTGAATGCAATCCTCTCGAGCTTGGCGGCGACCACGCAGCCATCGGAGGTA
CACCAATGGCGTGTTCCCGATCAGCTCGGTGACATCCTTGGTGATAACCCCAGGGTTCTG
GGTTGAGCGATGACAGCGCGGCTGCTGGCTTGTCATGCGCTAGGTTCATTTGGAAGTGGA
TCATGGGAACACAAACGTCACCCTTCGTGACCACCTTTGAGAAGAGCCTGTTTGGGTTGG
ATGTGACAAATCCAAGGTAGAGCGTTCCCTCGAGTACGGTGAGGAGCTCGGTGGCACGTG
GATGTATGTGTGGCGTGTTCACAATGGTGCGTAGTCGATGCGTGCCAGAGAGATGCCGAG
GGTGTTGAGGCCAGGGAAGTTTGCTATATTGATGTTGGTGACGTTGGAACCGACCTTGCT
GATAGTGTCCCTAGGTTTGTCGTCCGCGACGACAGCCATTGGGTCACTCGCACATATCAA
AGGCAGTGTATCTGAGTGGTGTCCTGTACCCGCAGTTGGTGATTCTGCAGCCCAGTCCAA
GTAGAGCATGCTCGGACTTGCGCAGCGGAAGGCCCTCTCTTAAAGCAGCCTCATCGATCT
GGTCACCTGAATGCCACCAGCTTCAAGATCCTCCCTTCTTAATTGCAAAATCTGGTAGCA
TTCTCAAACCTTGGGAGAGCCAGTCAAGTCCCTCGTACAACCCTTCGCCAGATGTAGCAC
AAGTGCTCTGAAGTACCAGTGCCGCTGGCGCAGGGAGTGCAGACCAAGCTTGTCGGTATT
TCAGCCGCATTCATGGCATTGGAAGATCTTGTTTGTTTGCAAATACAAGCAGAACAGCAT
CACGAAGCTCATCCTCATTCAGCATCCTGGGAGCTCATCCCTGGCCTCAACAACACGCTC
CCTGTCATTGCTGTCGACAACAAAATGAGTCCCTGGGTTCTGGAAGTAGTGCCTCCACAG
GGGCCTGATCTTGTCCTGACCCCCGACATCCCAAACAGTGAAGCTATGTTCTTGTATTCA
ACAGTTTCAACGTTAAATCCTAAAGGACCTGCAGAAAGCCGACATCATTGGCAGGCAACC
ATTATGGGACCCGGAGGTGTTTTCCCCTTCAAGCCTCCAAAGGTGTCGTCTTCCATCCGC
ATCAATAGCAATGGAACTCGACATTCTCAAGGAGCAATGGTGCTTTCAATCTGCTCCCCG
GTCCAAGTACGAGACAACACGTGAAGGAGTCGCTCCGTCATGATCTTCACTTCGTATATC
GGCACGGTGTGGCTCAGCGGGGCAGTTGAAAGTCTCGAACATGAAGCACGGGGTGTCCTC
GGGCGCGACGCCCCCTACCCTGCCATGTCGGACTCCGAGGAACACCAGGCCGATGCGGGC
GCGTCCAAGACCTACCCGATGCAGGCCGGTTCCGCAAGAACGGCCACATTGTGCAAGGTG
GTTGAGGTTTCTACCTCGAAGCTTTGTTGCCATAGATATCTTCAATGGTAAAAAGCTTGA
GGATATTGTTCCATCATCCCATAACTGTGATGTTCCACATGTGGACCGCACTGAGTATCA
GCTGATTGACATATCAGAGGATGGATATGTGAGCCTTCTTACTGACAATGGTAACACTAA
GGATGATCTTAAACTCCCAACTGATGAGAATATCCTGCGTCAGATTAGCGGCGGCGAAAA
TCGACGACATGGCCACCCGTATTCAGTTTGACAACTGTGAAGTTGTCCAAGCTGACAAAT
GGGAGGATCAGAGAACTTGTCTGAGCTTGCAGATGTCATTCCCGTGGTTAAGACCTCTAT
CGGTGGTACTAGAATAATTGGTGGCTGTGTGTTGGAAAAAGAATGGACTTCTCTCCACTG
ACCAAGAGCTTCAGCTGAGGAACTGCTTGCCATCAAGTGGTTGTTCAAGATGAAAGGCTG
TCTGCCCTTGGCAATTGCATATGCAATGACCATGTCGCTTACACACGACCTTGACAAGGC
AACTGAGGCTCTCTCATTGCAGATCCTGCACATCCAGGGCGGCCGCGGCAACCAGTACGG
CTCCAAGTTCTGGGAGGTGGTCTGCGGCATCGACCCCACCGGCCGCTACGTCGGCACCTC
GGACCTCGAGCGCGTCAACGTCTACTACAATGAGGTCTCCTGCGGCCGCTTCGTGCCCCG
CGCCGTGCTCATGGACCTCGAGCCCGGTACCATGGACAGCGTCCGCACCGGGCCCTACGG
CCAGATCTTCCGCCCCGACAACTTTGTGTTCCAGTCCGGCGCCGGCAACAACTGGGCCAA
GGGGCATTACACAGAGGGAGCTGAGCTCATCGACTCGGTTCTCGATGTCGTCAGGAAACA
AGGACGGAGTACGACCGCGGCGTGAACACCTTCTCCCCGGAGGGCTCCAGGTGGAGTACG
CCATCGAGGCCATCAAGTTGGGCTCTACTGCAATAGGGCTGAAGACGAAGGATGGGGTTG
TTCTTGCTGTGGAGAAACGTGTGACCTCGCCATTGCTGGAGCCTAGCAGTGTTGAGAAAA
TCATGGAAATTGATGAGCATGTAGGCTGTGCCATGAGTGGCCTTATTGCCGATGCGAGAA
CATTGGTTGAGCATGCTCGTGTGGAGACCCAAAATCATAGATTCTCATATGGGGAGCCAA
TGACAGTTGAGTCCACGACCCAAGCTATTTGTGATCTAGCTCTTCGTTTTGGAGAAGGTG
AAGAAGAGTCAATGTCACGGCCTTTTGGAGTTTCTCTCCTCATTGCTGGTCATGATGAAA
ATGGTCCCAGCAAGTAAAACAAAAGGGAAATTCTCTGGATCTGATGGGCTAGCTTGAATT
AGGAATTCCTCACGCCAACTGTTGAGTTTTTCAAATGACTTGGTAACATTCACATCATAT
ACAAGAACACAACAGTCAGCTCCCCGATAAAATGCCACACCAAGACTCTGAAAACGCTCC
TGTCCAGCCGTATCCCATATCTGCAATGTGAAGAGCCGATCGTCGATCTGCACCTCCTTG
GTCAGGAAATCCGCGCCGATCGTCGCCTTATACTGGTTGCTGAACTTGTTGTTCACGTAC
TGGTTCATCAGTGACGTCTTCCCGACACCGCTGTCGCCGAGGATGATGACCTTGAGGAGC
ATTCGCCTGCGCGACGCCATGGCACGTTCCTTGATTCTTCAATTGTGTCAGTGGGCTCAA
TATCAATCTCAATTTCCTTCCCAGTAAGTGTCTTCACCTTAATCATAGTTCCACCCCTAG
CCTCAGCACCAAATGGAGCGTCGACTCTTTCTGAATGTTGTAATCAGCTAACGTTCGCCC
ATCTTCCAATTGCTTTCCAGCAAATTAGCCTTTGCTGATCCGGGGGAATGCCCTCTTTGT
CCTGGATCTTGGCCTTGACATTGTCGATGGTGTCGCTGCTCTCGACCTCGAGACAACATC
CAGAAGGAGTCCACCCTCCATCTGGTGCTCAGGCTCAGGGGTGGCATGCAAATCTTTGTG
AAGACCCTTACTGGCAAGACCATCACACTCGAGGTCGAGTCGTCTGACACGATCGACAAT
GTGAAGGCAAAGATCCAGGACAAGGAGGGCATCCCCCCAGACCAGCAGCGCCTCATCTTT
GCTGGCAAGCAACTGGAAGACGGTCGCACCCTGGCAGATTACAATATCCAGAAGGAGTCC
ACCTTGCACCTTGTGCTTCGCTATCGCCAAATCAAGAACAAGCCCTACCCCAAGTCAAGT
ACTGCCGTGGTGTTCCTGATCCCAAGATCAGATCTACGATGTTGGGATGAAGAAGAAGGG
TGTGGATGAGTTCTCTCACTGTGTTCACCTTGTCTCATGGGAGAAGGAGAACGTCTCCAG
TGAGGCTCTTGAGGCTGCCCGTATTGCGTGCAACAAGTACATGACCAAGTCTGCTGGAAA
GGATGCCTTCCACCTCAGGGTTAGGGTTCACCCATTCCACGTGCTCCGTATCAACAAGAT
GCTTTCGTGTGCCGGGGCTGATAGGCTCCAGACTGGAATGAGGGGTGCTTTCGGGAAGCC
ACAGGGTGTCTGTGCCCGTGTTGCTATCGGCCAGGTCCTCCTCTCTGTGAGGTGCAAGCC
GAACAATGCTGTCCATGCCACTGAGGCCCTCCG
>Dendrocalamus
TGGCACCTACGTCAGCTCTTCCACCCTGAGCAGCTCATCAGTGGCAAGGAGGATGAGCCA
ACAACTTTGCCCGTACCATTGGCAAGGAGATTGTTGATCTGTGCCTTGACCGCATCAGGA
AGCTTGCTGACAACTCTTCTCCTTGAGCGTCTTGACAACGAGGCCCAACAGACTTACCTC
AGTGGTCAGGCCGCTGGGAGGTAACAACCATACCAGGCTTCACCAGTCTCAACACGACCC
ACAGGCAATACCACCAATTCAAGAGCATCAAGAAGGGTCGGGCCCTTGTACCAGTCAAGT
TGTCACCCTCGAAACCAGAGATGGGAACAAAGGGAATCTTGCTTCACAATTTCATCATAG
CGGGCATCATCTGCTTCACTCCAACTCAGCCAGTCCCTGCTTCCATGTAGTTGTGCTTGT
TCGGGGACTTGCTCATAACAGTACGTTGTGATGAACTGATCCACCCTCAGATGCCGCCTT
GATAGCGTTCTTGATGTCATCGCATGAGGCAGCCTTCTCGATTCTAACAGTGAGATCAAC
AACTGACACATCCACAGTGGAAACCCGGAAAGCCATGCCTGTAAGCTTGCCATTCAAATC
AGGAAGAACCTTGCCAACAGCCTTGGCAGCACCAGTGCTGCTGGGAATGATGTTAAAACT
GGCAGCCCTGCCACCTCTCCAGTCCTTGCTTGAGGGTCATCAACAGTCTTCTGGGTGGCA
GTGATTGCATTGGTCATCAGACCCTCAATAATACCAAAGTTGTCATGAATGACCTTAGCA
AGGGGACAAGGCAATTTGTGGTGCAGCTAGAGCCCAGTAGAACTTCTCCATGCGACCGTC
ACGGATGAGTGGGGCGTAGAGGGTGGAGAAGTCGTTACCGGTGACGATGATGGGCACACG
GGGGTTGTCCTCCTTACATGCCCGGGAGCCGTTGGTGGGGTTGTCGGCGATGTTCATCAG
CGTCGGTTCACCATCTGGTTGTTGACAGTGTACTGCGACCTTCCAGAAGCGCAACTTGTA
AGCAGCTCAAATCTTACTCCACTGGTGCTAACTAAAAGCAAATTGGGCATATCCAATATG
CATATAAAGGGTTGAAGAGAAAATAAACAAGATCAGAACAGCTCTTGAGAACGACGGTAA
TGAGTTATCTTCCACAAACGTGGCATTGTCGTTAGCAGGAATGTACAAGAACAGATGTTG
AACCCAAAGAACCGTATTGCATCACATGGGAACATGTGTTCTGAACGATGTCCTGTCCTT
GACCTGGAGGAGCGCAACCTTCTATCAGTTGCTTAAGAATGTTATCGGTGCCCGCCGGGC
GCATCATCTCCTCCATTGAGCAGAAGGAAGAGAGCCGTGGCAATGAGGATCGTGTCACTC
TCGTTAAGGACTACCGTGGAAAGATTGAGACTGAGCTCACTAAGAAGCTTCTTGATTCCC
ACCTTGTCCCCCCTCAAGATGAAGGGTGACTACTACAGGAGCTGAGAGGACTGGTATGAC
ATGGTGTTCAGCGTGCGCACGTCGGGAAGACCGTGTCCAGGACACAGGGTACAAGGATGC
TTCTGAGGGTCTAAAGCATAGAGTTTGAGGTATCCTTAGCTGATCTTCATGATGAGGATC
AGGCTTACAGGAATCAGACTTCGTGCGGAGGACGTGCAAGGGAAGAATGTGCTCACAAAC
TTTGGGGCATGGATTGACAAGCTCCGGTCCTTTGAGGAAGTGCTTGCCATTACTTGGCGG
CTGCCATACGAGTTGAAGTCCTTCCGGTCCACACCACGCTCAAGCAAATACTTAGCAGCG
GGACTGTCTTTGTGTATGCTACCTGCTGGTGAAATATGATCTGTTGTAATGCTGTCCCCA
AAGTTCAGTAAGCAGTAAGCGTTCTTCACCACATGGGAGCCGGGTGGGGACATGGTCATG
CCCCCCGAATTGCTTTTGTTTGTGCAGCAACAACATCCATGGTTGATCTCGCAGCTCAAG
GGTCTCACCAACAAGCGAGTGCATATATTCTCCCAACAAGAAGGAACACATATGGCGGGC
TGACTCTGGAGGGGGGACCTGTCCTTCATTCAGAGTTTGATTTTGTCTACCTGATCGATG
GTTCCATTGCATTTCCAGTTGCCGCCAACTTGCGGCCCATATCGACACAGTCAACAAAAT
ATTCCTGGACTCTTCAAGAACTAGGTTGGGAAAATCTTTGATCCCACTGATGGAGGGGTG
ACAAGAGACGGAGTGGGAACTTCTCCTCAAACTTGAGTGATCACATCAGAATCAGCAATC
CATTTGCCATCACCGCTGTTAAACACAGGCACCATCCCCTCTGGGTTGATCTTCAGAAAC
CAGTCGGGCTTGTTGCTGAGGTCGATAAGCTTCATCTCGTAGGCCATCTCTTCTCCTCCA
GCGCGAGCAGCACCCTCTGGGCGAAGGGATGGTCAGGGGCTCCGTTTGGCGATCCCCCAC
ACTGGTGTAGGATAAGCAGGTTCACATCCTGGATGCTTGCAACCATCTTGATCAAAGTAT
GAATCGCACTCATCGGTAACAACACCATTTTGAACGAAGTAGCGCCATGCCATGATAGGA
TAGCCTCCATCACAACCATCGCCACACATAAAACCACAGCATGCCAGTAGGTCATTCAGA
AAGTGAAATAGTCATGTTTTTTGGACAGCTCCTTTCATTCCCAAGAGTGGGTCAGTCAGG
ATCAGTTCAGCACCAAAAGCCTTCAATATGATTCTCCTCTCCATACTCATGGAGGCAGGC
ATTGTGAGTACAAGTCTGTAACCCTTGCAGCAGCCATGAAGGCCAGTCCAATGCCTGTGT
TGCCACTAGTTGGTTCAATCAGCACACTCTTGCAGTGATGAGCCCCTTCTCCTCTGCATC
AGTAATCATCTGTATCCAATCCTCTCGAGCTTGGCCGCGACGACGCACCCATCGGAGGTA
CACCAATGGCGTGTTCCCGATCAACTCAGTGACATCCTTGGTTCTCACCTAAGGGTGCGT
AGTCGATGCGCGCCAGTGAGATGCCGAGGGTGTTGAGGCCAGGGATCTGCATGACGTTGA
TCAAGGTAACGTTGGACCCAACCTTGCTGGTCATCGTGTCCCTAGGCTTGTCGAGGTTAG
CCTTGAAGAAGTCGTCTGCGTTCACTGCCATTGGGTCCTTGACAAATCCATTGGCACGCA
GGCGAGTGGATGTCGGCGACGCGAAGTCTTGGAGAGGGCTAGGATCGGAGGGATGGCCTG
CCATGAGACCAACGCAAGAAGAGCAGCGAGGAGGAAGGAAGAGGAGGAGGCCATGTTGTT
TATTAGACTGTCGGCTCTGTTCCTTGTGTTTAGCTTGGTTGATGCAATGGTAATCGTCAT
TGAAGTTGGATCTGAGTGGTGTCCTGGACCCGCAGTTGGTGATTCTGCAGCCCAATTCAA
GTAGAGCATGCTCTGACTTGCGCAGCGGCAGACCCTCTCTTAGAGCAGCCTCATCGATCT
GGTCACCTGAATACCACCAGCTTCCAGATCCTCCCTTTTTAATTGCAAAATCTAATAGCA
TTCTCGAACCTTGGGAAAGCCAGTCAAGCCCCTCATACAATCCCTCACCAGAGGTAGCAC
ATGTGCTTTGGAGTACCAATGCCGCTGGCGCAGGGAATGCAGGCCAAGCTTGTCGGTATT
TCAGCTGCGTTCATGGCATTGGGAGATCTTGTTTGTTTGCAAATACCAGCAGCACAGCAT
CACGCAGCTCATCCTCATTCAGCATCCGGAGAGCTCATCTCTGGCCTCAACAACACGCTC
TCTGTCATTGCTGTCAACAACAAAATGAGGCCCTGGGTTCTGGAAGTAGTGTCTCCACAG
GGGCCTGATCTTGTCCTGACCCCCAACATCCCAAACGGTGAAGCTATGTTCTTGTACTCA
ACAGTTTCGACATTAAATCCTAAACAGCTTGGTGAACGTGAGCCCCATCTGCGCGAGATC
GCAGCGCCTCCTGGGGGCGCGTCCCCGTCCAGCCCCGCAGCAACATCGTACTCTCTCCCC
TTCGCCGGCAAGAAAATTCCACAACCGCAAGCAGTAGCAGTTCGTTCGATCTATCCGCCG
TCCAGTTCTTGACCCGGCGAAGGAGCAATGCCCAGCTTTAACTATTTCTACCCAGACGAT
CACTTGTACCAGAGATCTCATACGATCGGCGATACCAGGGAACATGATGGAATTGGGTCT
CATGGATTCCTGGAAGAGGACGAGATGTCGGACTCCGAGGAGCACCAGGCCGACGCCGGC
GCCTCCAAGACCTACCCGCAGCAGGCCGGCTCCGCAAGAACGGCTACGTGGTGCAAGGTT
GTGGAGGTTTCAACCTCTAAGCATTGTTGCTATTGACATCTTCACTGGGAAGAAGCTTGA
AGATATTGTGCCATCTTCGCACAACTGTGATGTTCCTCATGTGAATCGTACTGAATACCA
GCTCATTGATATATCTGAGGATGGATTTGTGAGCCTGCTGACTGAAAATGGTAACACCAA
AGATGATCTGAGGCTCCCAACTGATGAGAACCTGCTTAGCCAGATCAGCAGCGGCTGCCG
GAATCGACATGGCGACCCGTCTTCAGTTTGACAACTGCGAAGTTGTCCAAGCTGACAAAT
GGGAGGGTCAGAGAGCTTGGCTGAGCTTGCAGATATCATTCCTGTGGTCAAGACCTCTAT
AGGTGGTACTAGGATAATTGGTGACTGTGCGTTGGAAAAAGAATGGACTTCTCTCCACTG
ATCAAGAGCTTCAGCTCAGGAACTGCTTGCCATCAAGTGGTTGTTCAGGATGAAAGGCTA
TCTGCCCTTGGCAATTGTGTAGGCAATGACCATGTCACTTACACACGACCTTGACAAGGA
GACTGGGGTACGGCCAGATCACTTCGTCTTCGGCCAGTCCGGCGGCAACAACTGGGCCAA
GGGACACTACACCGAGGGTGCTGACGTGCTCGACGTCGTCCGCAAGGAGGCCGAGAACTG
CGACTTCAGGTCTGCCACTCACTGGGAGGAGGAAGGTTCCGGAATGGGCACCCTGCTCAT
CTCCAAGATCAGGGAGGAGTACCCGGATCGGATGATGCTGACGTTCTCCGTCCCCATCGC
CGAAGGTGTCCGATACTGTCGTGGAGCCATACAATGCTACGCTCTCTGTTCACCAGCTCG
TTGAGAATGCGATGAGTGCATGGTTCTTGACAACGAGGCTCTCTATGACATCTGCTTACG
AGGACGGAGTACGACCGCGGGGTGAACACCTTCTCGCCGGAGGGGTCCAGGTCGAGTACG
CCATTGAGGCCATCAAGTTGGGGTCAACTGCGATTGGGTTGAAGACCAAGGATGGTGTTG
TCCTTGCTGTTGAGAAACGTGTGACCTCGCCACTGCTGGAACCAAGCAGTGTGGAGAAAA
TCATGGAAATTGATGAGCACATAGGCTGTGCCATGAGTGGCCTTATTGCTGATGCTAGGA
CACTGGTTGAGCATGCTCGTGTTGAGACTCAGAATCATAGATTCTCATATGGGGAGCCAA
TGACAGTAGAATCTACTACACAAGCTATCTGTGACTTGGCTCTGCGCTTTGGTGAAGGTG
ATGAAGAGTCAATGTCACGACCATTTGGAGTCTCTCTCCTTATTGCTGGTCATGATGAGA
ATGGACCCAGCAAGTACAACAAAAGGGAAATTCTCTGGATCTGATGGGCTAGCCTGAATT
AGGAATTCCTCACGCCAACTGTTCAGCTTTTCAAATGATTTGGTAACATTGACATCATAT
ACAAGAACACAGCAGTCAGCTCCCCGATAAAATGCCACACCAAGACTCTGAAATCGTTCC
TGTCCCGCAGTGTCCCATATCTGCAATGTGAAGAGCCGGTCATCGATCTGCGCCTCCTTG
GTCAGGAAATCCGCGCCGATCGTCGCCTTGTACTGGTTGCTGAACTTCTTGTTCACGTAC
TGGTTCATCAGCGACGTCTTCCCGACCCCGCTGTCGCCGAGGATGATGACCTTGAGGAGC
ATTCGCCTGCGCGACGCCATGGCGCGCTCTTTGATCCTTCAATTGTGTCGGTAGGCTCGA
TGTCAATCTCAATCTCCTTACCAGTGAGTGTCTTCACCTTAATCATAGTTCCACCCCTAG
CCTCAGGACCAAATGAAGCGTTGACTCTTTCTGGATGTTGTAGTCAGCTAATGTCCGCCC
ATCTTCTAGCTGCTTTCCAGCAAATCAGCCCTTGCTGATCTGGGGGGATGCCTTCCTTGT
CCTGGACCTTGGCCTTGACATTGTCGATGGTATCGCTGTTCTCCACCTCTAGACAACATC
CAGAAGGAGTCGACCCTCCACCTGGTGCCCAGGCTCAGGGGAGGCATGCAGATCTTCGTC
AAGACCCTCACCGGCAAGACCATTACGCTCGAGGTTGAGTCCTCGGACACAATCGACAAT
GTCAAGGCTAAGATCCAGGACAAGGAGGGCATTCCCCCGGACCAGCAGCGTCTCATCTTT
GCCGGCAAGCAGCTGGAGGATGGCCGCACCCTGGCCGACTACAACATCCAGAAGGAGTCT
ACGCTCCACCTGGTGCTCAGCTATCGCCAAATCAAGAACAAGCCATACCCCAAGTCAAGT
ACTGCCGTGGTGTTCCTGACTCTAAGATCAGATCTATGATGTTGGAATGAAGAAGAAGGG
TGTGGATGAGTTCTCCCACTGTGTGCACCTTGTCTCTTGGGAGAAGGAGAATGTCTCCAG
CGAGGCTCTTGAGGCTGCCCGTATCGCGTGCAACAAGTACATGACCAAGTCCGCTGGAAA
GGATGCCTTCCACCTCAGGGTCCGGGTTCACCCATTCCATGTGCTCCGTATCAACAAGAT
GCTTTCGTGTGCCGGGGCTGATAGGCTCCAGACTGGAATGAGGGGTGCTTTTGGGAAGCC
ACAGGGAACCTGCGCTAGGGTGGATATTGGCCAGGTCCTCCTTTCTGTGCGGTGCAAGCC
CAACAATGCTGTCCATGCCTGTGAAGCCCTCCG
>Oryza
TGGTGACTACGCCAGCTCTTCCACCCTGAGCAGCTCATCAGTGGCAAGGAGGATGAGCCA
ACAACTTTGCCCGTACCATTGGCAAGGAGATTGTTGATCTGTGCCTTGACCGCATCAGGA
AGCTTGCCGACAACCCTTCTCCTTGAGCGTCTCGACAATGAGGCCCAACCGACTTACCTC
AGTGGTCAGACCGCTGGGAGGTCACCACCATACCAGGCTTCACCAGTCTCAACACGACCC
ACAGGCAATACCGCCGATTCAAGAGCCTCAAGCAAGGTGGGGCCCTTGTACCAGTCAAGT
TGTCACCCTCAAACCCAGAGATGGGAACAAAGGGAATCTTGCTTCACGATTTCATCATAA
CGGGCATCATCTGCTTCACTCCAACTTCGCCAGACGCTGCAACCTTGCAGCTCTGATTGG
GCAGGGACTCCTTCTCATTAGTCAGCTGTCACCAACAAAGTCACCCTCTGATGCAGACTT
GATAGCACTCTTGATAGCATCATATGAGGCAGCCTTCTCGATTCTAACTGTGAGATCAAC
AACTGAGGCATCGACAGTGGGAACACGGAAGGACATTCCCGTAAGCTTGCCATTCAAATC
AGGAAGAACCTTGCCAACAGCTTTGGCAGCACCAGTGCTGATGGGAATGATGTTAAAACT
GTCCGCCCTGCCACCCCTCCAGTCCTTGCTGGCGTGACATCAACGGTCTTTTGGGTGGCA
GTGATGGCATTTGTCATCAGACCCTCGATAATACCAAAGTTGTCATGAATGACCTTGGCA
AGAGGACAAGGCAGTTTGTGGTGCAGCTAGAGCCCAGTAGAACTTCTCCATACGCCCGTC
ACGGATGAGCGGCGCGTACAGCGTGGAGAAGTCGTTGCCGGTGACGATGATGGGGACACG
GGGGTTGTCCTCCTTACATCCCGGGGAGCCGTTGGTTGGGTTGTCGGCGATGTTCATCAG
GGTGGGTTCACCATCTGGTTGTTCACCGTGTCCTGGGACCCGCCATGCTGGTGACTTCCA
CTTCGTTCAGGACCGGTTTCCCCGCCAAGAAGAAGGTTCAGACCGAGCACGTTCGATGAC
CATGCGCCATCTTGGAGAAGGAGGAGACAACTCCAGAACAACCTTTAGAACCCTTGGCAA
AGAGAAGGTTTCCATCAGCTCAACACTGTTGTCAACATGAATTTCAAGCAATTGCTTCCG
AGCCAGGAGAACTCTCAGGCAATTTGCGGTACCGGCCGCTCGAAACACTAGTGAATTCGC
GGCCTTGAGGAGCGCAACCTTCTATCGGTTGCTTAAGAATGTTGTGGGTGCTCGCCGGGC
GCATCATATCATCCATTGAACAGAAGGAAGAGAGCCGTGGTAATGAGGATCGTTGCACGC
TCATCAAGGAATACAGGCGAAAGATTGAAACTGAGCTCTCCAAGAAGCTTCTTGACTCCC
ACCTTGTGCCTCCTCAAGATGAAAGGCGACTACTACAGGAGCTGAGAGGACTAGTATGTC
AAGGCATTATGGCCGGGGACATCGGCAAGAACGTGTCCAGGACACAGGGTACAAAGATGC
TTCTGAGGGCCTAAAGCATAGAGTTTGAGGTCTCCTTAGCTGATCTCCACGATGAGGATC
AGGCGTACAGGAATCAGACTTCGTGCTGAGGATGTGCAAGGGAAGAACGTGCTCACCAAC
TTTGGGGCATGTCGTGATAAGCTCAGATCACTTTAAGAAGTGTCTCCTAGTTCTGGGAGG
ATGCCTCCATGGTTGAAGTATGCCAGTTCCACCTCGTGTCAAAGCGAAGAGTAAGTGAAG
GATTTCCCGTTGTATGTCCTGCCCGCTCGCTGACGTTGGTCGGGAGCGATGGTATACCTC
ATGTCCAGTAAGGAGTCGGCATCCTCACCAGCCTTGAAGCAGAGAGGAATGATTCCCATA
CCCACCAGGTTGCTTCGGTGGATACGCTCAAAGCAGCGATCACAGCTTCAGGAGCATCGG
TCCCTTGGCAGCCAGCACCAGCAAGAAAGGCAGCATCAAGAAGGAACACATAAGGCGGGC
TGACTCTGTAGAAGCAATCTGTCCCTCATTCAGAATTTAATTTTGTCCACCTGATCAGTG
GTCCCATTGCATTTCCAGTTGCCACCAACTTGCGGCCCATCTCGACTAAGTCAACAAAAG
ATTCCTGGACTCTTCAAGAACGAGCATGAGAAAATTTTTGATCCCACTGATGGAGGGGTG
ACAAGAGACGGGGTGGGTACTTCTCCTCAAACTTGAGTGATCACATCAGAATCAGGAATC
CATTTGCCATCACCACCGTTAAACACAGGCACCTTCCCCTCTGGGCTGATCTTCAGAAAC
CAGTCGGGCTTGTTCTGGACGTCGATGAGCTTCATCTCGTAGGGCACCTCTTCTCCTCCA
GAGTCAGCAGCACCCTCTGCGAGAATGGAGTGTCCGGGTGGCCGTTTGGTAGACCTCCAC
ACTGGCGTAGGATAAGCAGGTTCGCATCCTGGATGCTTACAACCGACCTGATCAAAGTAT
GGATCGCACTCATCGGTAACAACACCATTCCGAACAAAGTAGCGCCATGCCATGATAGGA
TAGCCTCCATCACAACCATCGCCGCACATGAAACCGCAGCATGCCACTAGGTCATTCAGA
TAGCGAAATGTTCATGTTTGGAGCATGGCTCCATGGACTCTTGGCCGCGACGCGCCCGGC
ACCCATCCGTCACCCGGGAGGTACACCAACGGCGTGTTCCCAATCAACTCGGTGACATCC
TTGGCGAGTCTCACCCATTATCCCGTGGAATCGATCTGACAGCGAAACAACAACAATCCT
TGCTCCTCCTTAGTGGGGGTTGTGTCGTTGTGTGGTGGTGGAGTTGGGGGTGTGTGTGGT
GGGAGACGTTTGTAACGGGGCCGCTGTTGGATGGCCTGGCAGTGGCATTCACCAGGGTTT
CATATATGTCATACTGGCGGTTGATTAGGGAGAATCAGTAGTAATAACTCCAGGGTTTTG
AGTTGAGTGATGACTGGGCAACTGCTGGTTTATTGTGGTCTAAATTCATTTGGAAGTGGA
TCAAGGAAACACAAGTGTCACCCTTATGAACCACCTTAGAGAAGAGCCTGTTTGGGTTAG
ACGTGACAAAGCCAACATAGAGTGTTCCCTCAAGCACAGTGAGGAGCTCGGTAGCACGTG
GGTGAATGTGTGGTGGGTTCACAAAGGCGCATAGTCGATGCGGGCCAGCGAGATGCCGAG
GGTGTTGAGCCCCGGGAAATTTAGAACGTTGAGGTTGGTGACGTTGGATCCAACCTTGTT
TATGGTACTCCTAGGCATGTCATCCGAGTTCACCTCCATTGGGTCGGCCATAATGGTTCT
GGTATTTGGATTCAGGGTGTGTCCTGACACGCCGGTTTTGGATTGTACTGCCCGGTGGAG
GTAGGCAATGTGCGGTCTTGCGTAGGGGCAGACCTTGTCTCAAAGCAGCCTCATCGATTT
GGTGACCTGTATACCACCAGCCTCAAGGTCCTCCCTTCTTGATGGCAAAATCTGGTAGCA
TTCTCAAACCTCGGGAAAGCCAGTCAAGACCCTCATACAACCCTTCACCAGATGTAGCAC
AAGTGCTCTGAAGTACCAGTGCCTCTGGCGCAGGGAATGCAAACCAAGCTTGTCAGTATT
TCAGCTGCATTCATGGCATTGGAAGATCTTGTTTGTTTGCAAATACAAGCAGCACAGCAT
CACGCAGCTCATCCTCGTTCAGCATCCTGGAAGCTCGTCTCTGGCCTCAACAACACGCTC
CCTATCATTGCTGTCCACAACAAAGTGAGTCCCTGTGTTCTGGAAATAGTGCCTCCACAG
GGGCCTGATCTTGTCCTGGCCACCGACATCCCAAACAGTGAAGCTATGTTCTTGTATTCC
ACGGTTTCAACATTAAATCCTAAAGGACCTGCAGAAAGCCAACATCATTGGCAGGCGACC
ATTATGGGTCCTGGTGGAGTTTTCCCCTTCAAGCCTCCAAAGGTATCGTCTTCCATCCAC
ATCAATAGCAATGGAACTTGACATTCTTAAGGAGCAATGGTGCTTTCGATCTGCTCGCCG
TCCAAAGTATGAGACGACAGAGAAACAATGGACGGCGATAACAGCTCCTGCCTTGGCAAT
CACATCTGCTGGAATGCTCATCCTGTCAGCAATGCCAGGGAACATGATGGAGTTGAGTCT
CATGGATACCTGGAAGAGGACGGCATGTCGGACTCTGAGGAGCACCAGGCCGACGCTGGG
GCGTCCAAGACCTATCCCCAGCAGGCCGGATCCGCAAGAATGGGTATATTGTGCAAGGTG
GTGGAGGTTTCTACCTCGAAGCTTTGTTGCCATAGATATATTCAATGGTAAAAAGCTTGA
GGATATTGTTCCTTCGTCCCACAACTGTGATGTTCCACATGTGAACCGCACAGAGTACCA
GCTGATTGACATATCAGAGGATGGATTCGTGAGCCTTCTTACTGAGAGTGGTAACACTAA
GGATGATCTTAGACTCCCAACTGATGACAGTCTCCTGGGTCAGATCAGCGGTGGCTGCCG
GAATCGACATGGCGACCCGTATTCAGTTTGACAATTGTGAAGTTGTCCAAGTTGACAAAT
GGGAGGATCAGAGAACTTGTCTGAGCTCGCAGATGTTATTCCTGTTGTCAAGACCTCCAT
AGGTGGTACTAGAATAATTGGTGTCTCTGTGTCGGAAAAAGAATGGACTTCTCTCCACCG
ATCAAGAGCTTCAGCTGAGGAACTGCTTGCCATCAAGTGGTTGTTCAGGATGAAAGGCTA
TCTGCGCTTGGCAATTGTGTAGGCAATGACCATGTCGCTTACACACGACCTCGACAAGGC
CACTGAGGTTCGGCCAGATCACTTCGTCTTCGGCCAGTCCGGCGGCAACAACTGGGCCAA
GGGGCACTACACCGAGGGCGCCGACGTCCTCGACGTCGTCCGCAAGGAGGCCGAGAACTG
CGACTTCAAGTCTGCCACTCTCCAGGAGGAGGAAGGTTCTGGTATGGGTACCCTGCTCAT
CTCAAAGATCAGGGAGGAGTACCCGGACAGGATGATGTTGACATTCTCAGTTCCCCTCAC
CAAAGGTTTCTGATACCGTGGTGGAACCTTACAATGCCACACTATCTGTCCATCAGCTTG
TTGAGAATGCGATGAGTGCATGGTACTTGACAATGAAGCTCTATATGACATCTGCTTACG
AGGACGGAGTACGACCGCGGGGTGAACACCTTCTCCCCGGAGGGGTCCAGGTCGAGTACG
CCATTGAGGCCATCAAGTTGGGGTCAACTGCGATCGGGTTGAAGACCAAGGATGGTGTTG
TCCTTGCTGTAGAGAAACGTGTGACCTCGCCACTGCTGGAACCAAGCAGTGTGGAGAAAA
TCATGGAAATTGACGAGCACATAGGCTGTGCCATGAGTGGCCTTATTGCTGATGCTAGAA
CATTGGTTGAGCATGCTCGTGTTGAAACCCAGAATCATAGGTTCTCATATGGGGAGCCAA
TGACAGTAGAATCTACTACACAAGCTATCTGTGACTTAGCTCTGCGTTTTGGTGAAGGTG
ATGAAGAGTCGATGTCACGAGCATTTGGTGTCTCTCTCCTTATTGGTGGTCATGATGAGA
ATGGACCCGACAAGTACAACAAAAGGGAAATTCTCTGGATCTGATGGTCTAGCTTGAATT
AGGAATTCCTCACGCCAGCTGTTGAGCCTTTCAAATGACTTGGTAACATTGACATCATAT
ACAAGAACACAGCAGTCAGCTCCCCGGTAAAATGCCACACCAAGACTCTGAAATCGCTCC
TGTCCCGCTGTGTCCCAAATCTGCAATGTGAAGAGCCGGTCGTCGATCTGCACCTCCTTG
GTCAGGAAATCCGCGCCGATCGTCGCTTTGTACTGATTGCTGAACTTCTTGTTCACGTAC
TGGCTCATCAGAGACGTCTTCCCGACCCCGCTGTCACCGAGGATGATGACCTTGAGGAGC
ATTCGCCTGCGCGACGCCATGGCACGCTCCTTGATCCTTCGATCGTGTCGGTGGGCTCAA
TGTCAATTTCAATCTCTTTTCCAGTGAGGGTCTTAACCTTGATCATAGTGCCACCCCTAG
CCTGAGGACCAAGTGAAGAGTTGACTCCTTCTGAATGTTGTAGTCGGCCAGTGTGCGCCC
ATCTTCCAGCTGCTTGCCGGCGAATCAAACGCTGTTGATCTGGAGGGATCCCTTCCTTGT
CCTGGATTTTGGCCTTGACGTTGTCGATGGTGTCGCTGCTCTCCACCTCGAGACAACATC
CAGAAGGAGTCCACCCTTCACCTGGTTCTCAGGCTCAGGGGTGGGATGCAGATCTTCGTG
AAGACCCTGGCTGGCAAGACCATTACCCTTGAGGTTGAGTCGTCCGACACTATTGACAAC
GTGAAGGCGAAGATCCAGGACAAGGAGGGCATCCCCCCGGACCAGCAGCGTCTGATCTTT
GCTGGTAAGCAGCTTGAGGATGGGCGCACCCTTGCGGATTACAACATCCAGAAGGAGTCC
ACACTCCACCTGGTGCTCCCCTACCGCCAGATCAAGAACAAGCCGTACCCCAAGTCAAGT
ACTGCCGTGGTGTCCCTGACCCCAAGATCAGATCTATGATGTTGGCATGAAGAAGAAGGG
CGTGGATGAGTTCCCCTACTGTGTGCACTTGGTGAGTTGGGAGAAGGAGAATGTCTCCAG
TGAAGCTCTTGAGGCTGCCCGCATTGCTTGCAACAAGTACATGACCAAGAATGCAGGAAA
GGATGCCTTCCACCTAAGGGTCAGGGTCCACCCGTTCCATGTCCTTCGTATCAACAAGAT
GCTCTCGTGTGCTGGGGCTGATAGGCTCCAAACTGGAATGAGGGGTGCTTTTGGGAAGCC
TCAGGGTACCTGTGCTCGCGTGGACATTGGTCAGGTTCTTCTTTCTGTTCGTTGCAAGGA
GAGCAATGCTAAACATGCTGAAGAGGCACTCCG
>Lolium
TGGTACTTACGCCAGCTCTTCCACCCTGAGCAGCTCATCAGTGGCAAGGAGGATGAGCCA
ACAACTTTGCCCGCACCATTGGCAAGGAGATTGTTGATCTCTGCCTTGACCGCATCAGGA
AGCTTGCAGACAACTCTTCTCCTTGAGCGGCTTGACAATGAGGCTACCCAAGGATACTTC
ATGCTTTCCTCCTACGCGGGGTGACGAGCTGACCAGGCTTCACCTGTCTCAACACGTCCC
ACCGGCAATGCCACCGATTCAAGAGCCTCAAGGAGGGTGGGGCCCTTGTACCAGTCAAGT
TGTCACCCTCGAAACCAGAGATGGGGACAAATGGGACCTTGCTTCACAATTTCTTCATAA
CGGCCATCATCTGCTTCACTCCAACTTGGCCAGACGCTGCCACCTTGCAGCTCTGATTGG
GCAGGGTTTCCTTCTCGCCTGTAAGCTGTCACCAATGAAGTCACCCTCAGATGCAGCCTT
GATGGCCTTCTTGATGTCCTCGTATGATGCAGCCTTCTCGATTCTAACAGTGAGATCAAC
AACTGACACATCAACTGTGGGAACCCGGAATGACATACCGGTAAGCTTGCCGTTCAACTC
AGGAAGAACCTTGCCAACAGCCTTGGCAGCGCCGGTGCTGCTGGGGATGATGTTGAAGCT
TGCCGCTCTCCCACCTCTCCAGTCCTTGCTTGAGGGTCGTCAACAGTCTTCTGGGTGGCA
GTGATGTCATCGTACACCCGAGCACGCAGAGCACCGAAAAAGTCATGGATTGGCCTGGGA
AGGTGTCAACGATCTTGACGACGGACTCGGAGATCGTTGAGAAGAGGCAGCACATCTTAC
CCTTCTTAATCATGTCTGCAGCCTCACGGTACCGCTGCCGATGAGCTTGGCTGGCTCTCC
GGCGTTGCCACTCTCAGCTCTCCGGCACTTCATGATTGGGTTGATGCCCATCTTGGCGAA
GACAAGCTCACACTGGAAGGATTTTCCTTGACCCTTGATCCGCCATGCTGGTGACTTCCA
CTTCGTTCAGGATCGGGCACCCTGCTAAGATGAAGGTGAAGAAAGAGTGCTTTCGATGAG
CATGCGCCGTCTTGGAAAAGGAGGAGACAACTCCAGAACAGTCTTTAGAACCATTGGCAA
ACAGAAGGTTTCCATCAGCTCGACACTGTTGTCTATGTGAATTTCAAGCAATTCCTTCCG
GGCCAGGGGCGCTCTCGGCCAATTTCCGGTACTAAGTAAACAAGACAGCATCCCTCTGAT
TAACTCGAGGAGCGCAACCTTCTATCAGTTGCTTAAGAATGTTATTGGTGCCCGCCGGGC
GCATCATTTCCTCCATCGAGCAGAAGGAAGAGAGTCGTGGCAATGAGGACCGTGTCACAC
TCATCAAGGACTACCGCGGAAAGATCGAGACTGAGCTCACTAAGAAGCTTCTGGATTCCC
ACCTTGTCCCCCCTCAAGATGAAGGGTGATTACTACAGGATCTGAGAGCAGTGGTACGAC
ATGATTTTCAGCCAGCGCACATCGGGAAGACCGTGTCCAGGACACAGGGTACCAAGATGC
CTCTGAGGGTCTCAAGCACAGGGTTTGAAGTATCCCTAGCTGATCTTAATGATGAGGACC
AGGCTTACAGGAATCAGACTCCGTGCTGAGGATGTCCAGGGGATGAATGTCCTTACAAAC
TTTGGGGCATGGACTGACAAGCTCAGGTCTCTTGAGGAAATGTCGCCTAGTTCTGGGAGG
ATGCCTCCATGGTTGTAGTATGCCAACTCCACCTCGTGTCAAATCGAAGCTTGGGTGAAA
GATTTTCCATTGTACGTCCTGGCCACTCGCTGACATCAGTAGGAAGTAACAGTGAACCTC
GTGTCCAGTAAGGAATCAGCATCATCCCCAGCTTTGAAGCAGAGTGGGATGATTCCCATA
CCCACCAAGTTGCTTCGGTGGATCCGCTCAAAGCGGAAATCACTGCTTGAGAAGCATCGG
TCCCTTCGCTGCCAGCGCCAGCAAGAAGGAATCCGTCAAGCCGGTACCGATGGCCCACAC
TGGCCACGTTGGTCCAGTCTGTGATCTTGTCAGCAATTGCCTTTGTCTGTGCAGAAACAA
CTTCCATGGTTGATCCAGCTTCTCGCTGCTCGAGGGTCTCACCAACATGACCCATGAAGC
ATCTCAGCGCTCTTCAAGAACGAGGTTGAGAAGATCTTTGATCCCACTGATGGAGGGGTG
ACAAGTGATGGAGTGGGTACTTCTCCTCAAATCTGAGTGATTACATCGGAATCAGCAATC
CATTTACCATCACCACTGTTAAACACAGGCACCTTCCCCTCTGGGTTGATCTCCAGAAAC
CACTTGGGCTTGTTGCTGACGTCGATGAGCTTCATCTGGTAGGGCACCTCTTCTCCTCCA
GCGTGAGCAGCACCCTCTGGGAGAAGGTAATGTCATGTGGATCACCTTGCATTTCTTCAC
ACAGGTGTATCATAAGCAGGTTCACAACCAGGATGTTGGCAGCCCTCCTGATCAAAGTAT
GGATCGCACTCCTCAGTAACCACACCCTCCTTAACGAAGTATCGCCATGCGCTGATAGGA
TATCCTCCATCACAACCATCACCACACATAAAACCACAGCAAGCCACTAGGTCGTTCAGA
AAGTGAAATGTTAATGTTTTTTTGACAGCTCCTTTCATTCCCAAGAGCGGGTCAGTAAGG
ATCAGTTCAGCACCGAAAGCCTTCAATATGATTCTCCTCTCCATACTCATGGAGGCAGGC
ATCGTAAGTACAAGTTTGTAACCCTTGCAGCAGCCATGAAGGCTAGTCCAATGCCTGTGT
TTCCACTGGTTGGTTCAATCAGCACACTCGTGCGGTTATGAACCCCTTCTCCTCTGCATC
GGTGATCATCTGTATCCAATCCTCTCGAGCTTGGCGGCGACCACGCATCCATGGGAGGTA
CACCAGCGGCGTGTTCCCGATCAGCTCGGTGACGTCGTTGGAAATAACCCCAGGGTTTTG
GGCTGAGCGAGGACAATGCAGCTGCTGGCTTGTCATGCGCCAGGTTCATTTGGAAGTGGA
TCATGGGAACACGAACATCACCCTTCTTAACTATCTTGGAGAAGAGTCTGTTTGGGTTGG
ATGTGACAAATCCAAGGTAGAGTGTTCCCTCAAGCACGGTCAAGAGCTCAGTGGCACGGG
GGTGTACGTGTGGTGTGTTCACAATGGTCCATAGTCGATGCGTGCCAACGAGATGCCGAG
GGTGTTGAGGCCTGGGAAATTTATGACATTGATATTTGTGACGTTGGACCTGACCTTGCT
GTTAGTATCCCTAGCCTGATCGTCGGGGGTGGCAGTCATTGGGTCACTCTCACAGGTCGT
AGGCTGTGAAGGCAAGGAGAAACATGAGGAGATTTTTTTTTTTTTTATTATTCGAAACAA
ATAGCTTGCGCTCTGTTCAACATATCAAGAGACGTGCTATCAGGGTGTTCATTTTGCGCT
GGCGAGCTGGGTGCGGATGAGCTTGGCAGCATCTGGCTTTAAGGGCAGCACCTCGGCGTA
CTTGCGCGTCTTGAGACAGCCAGTCAAGCCCCTCGTACAAACCCTCACCAGAGGTAGCAC
ATGTGCTCTGGAGTACCAGTGTCGCTGGCGAAGGGAATGCAGGCCAAGCTTATCAGTATT
TCAGCAGCATTCATGGCATTGGAAGATCTTGCTTGTTTGCAAACACCAGAAGCACAGCAT
CACGCAACTCATCCTCATTGAGCATCCGGGAAGCTCATCTCTGGCCTCAACAACACGCTC
TCTGTCGTTGCTGTCCACCACAAAATAAGGCCCTGGGTTCTGGAAGTAGTGCCTCCACAG
GGGCCTGATCTTGTCCTGACCCCCGACATCCCAAACTGTGAAACTATGTTCTTGTACTCG
ACAGTTTCAACATTAAATCCTGAACAGCTTGGTGAACGTGAGCCCCATGTGCGCGGGATC
GCGGCGGCTGCTCTGGGCGATCTCCCTCTCTTCCTCGCGCCGGGCTTCTCCTGGGTTGGA
TCGGGTGGCAGGCAGGGAGAGAAATGGAGGAGAGAGAGAGTGCTCCCTCTTGTCCCGTCG
CCGCAGCACCGACCCGACCAGAGTCCTACCAACTGCATGGATGCCAGCAACCTGGCCGTC
GGCAGCTCGTAGTTCTATTTCCCGCTCGGCGGTGGTGGTGAAGGAGGTCGAGGCGTGGCG
TGCGGGAGCGTGGCTGACGCCGAGATGTCGGACACCGATGAGCACCAGGCCGACTCCGGT
GCCTCCAAGACCTACCCGCAGCAGGCCGGCTCCGCAAGAGTGGACACATCGTGCAAGGTT
GTTGAGGTCTCCACTTCCAAGCTTTGTTGCCATTGACATCTTTAACTCAAAGAAGCTTGA
GGATATTGTTCCTTCATCCCACAACTGTGATATCCCCCATGTTGACCGCAAGGATTATCA
GCTGATTGACATTGCTGAAGATGGATATCTCAGCCTCTTAACTGAGAGTGGCGACACTAA
GGATGACCTGAAGCTCCCTGCTGATGAAGATCTGGTTAAACAGATCAGAGGCGGCTGCAG
GAATCGACATGGCGACTCGTATTCAGTTTGACAACTGTGAAGTTGTCCAAGCTGACAAAC
GGGAGGGTCAGAGAACTTGTCTGAGCTTGCAGATGTCATCCCTGTGGTCAAGACCTCTAT
CGGCGGCACTAGAATAATTGGTGTCTGTGCGTTGGAAAAAGAATGGACTTCTCTCCACTG
ATCAAGAGCTTCAGCTGCGGAACTGCCTGCCATCAAGTGGTTGTTCAGGATGAAAGGCTG
TCTGCCCTTGGCAACTGCATATGCAATGACCATGTCGCTTACACACGACCTTGACAAGGC
GACTGAGGCACCGCCGCCGCAAATCCTCCACATCCAGGGCGGCCGCGGCAACCAGATCGG
GGCCAAGTTCTGGGAGGTCATCTGCGGCATCGACCAGACCGGCAAGTACGCCGGCGACTC
CGACCTCGAGCGCATCAACGTCTACTACAACGAGGCCAGCGGCGGCCGCTTCGTGCCCCG
CGCCGTCCTCATGGACCTCGAGCCGGGCACCATGGACTCGCTCCGCTCAGGCCCATACGG
CCAGATCTTCCGCCCCGACAACTTCGTCTTCCAGTCCGGCGCAGGCAACAACTGGGCCAA
GGGACACTACACCGAGGGCGCCGAGCTCATCGACTCCGTCCTCGACGTCGTACGCAAACG
AGGACGGAGTACGACCGCGGGGTGAACACCTTCTCCCCGGAGGGGTCCAGGTCGAGTACG
CCATTGAGGCCATCAAGTTGGGCTCGACCGCCATCGGGTTGAAGACTAAGGAGGGTGTTG
TCCTGGCTGTCGAGAAACGTGTCACCTCACCGCTGCTCGAACCAAGCAGTGTGGAGAAAA
TCATGGAAATTGATGAGCATGTAGGCTGTGCCATGAGTGGCCTTATTGCTGATGCTAGAA
CACTGGTTGAGCATGCTCGTGTTGAGACCCAGAATCATAGGTTCTCATATGGGGAGCCAA
TGACAGTAGAATCTACCACGCAAGCTATCTGCGACTTGGCTTTGCGCTTTGGCGAAGGTG
AAGAAGAGTCGATGTCACGACCTTTCGGAGTCTCTCTCCTTATTGCTGGTCATGATGAAA
ACGGACCCAGCCAGCAGAACAAAAGGAAAGTTATCAGGATCAGACGGACTAGCCTGGATC
AGAAACTCTTCGCGCCAGTTGTTCAGATTCTCAAATGATTTCATAGAATTAACATCATAG
ACTAGAACGCAACAATCCGCTCCACGGTAGAATGCAACACCAAGACTCTGAAACCTTTCC
TGCCCAGCAGTATCCCATATCTGGAGAGTGAAGAGCCTGTCCTCGTACTGCACCTCCTTG
GTGAGGAAATCCGCGCCGATGGTCGCCTTGTACTGGTTACTGAACTTCTTGTTCACATAT
TGGTTCATCAAGGACGTCTTCCCGACCCCGCTGTCGCCGAGGATGATGACCTTGAGGAGC
GTGCGGCGTCGCGAGGCCATCGCACGCTCCTTGATCCTTCGATTGTGTCGGTAGGTTCAA
TGTCAATTTCGATCTCCTTTCCAGTGAGAGTCTTAACCTTGATCATAGTACCGCCCCTAG
CCTGAGGAGCATGTGAAGGGTGGACTCCTTCTGAACGTTATAGTGAGCAAGTGTGCGTCC
ATCTTCCAAACGTTTGCCAGAAAAGCAAACATTGTTGATCTGGGGGAATCCCTTCCTCGT
CCTGGATTTTGCCCTTCACGTGTTCGATGGTGTAGCTGTTCTCCACCTGGAGACAACATC
CAGAAGGAGTCCACCCTCCACCTGGTGCTCAGGCTACGTGGTGGCATGCAGATCTTCGTG
AAGACTCTCACTGGCAAGACCATCACCTTGGAGGTGGAGTCTTCGGACACCATTGACAAT
GTCAAGGCTAAGATCCAGGACAAGGAGGGTATCCCCCCGGACCAGCAGCGTTTGATCTTT
GCTGGAAAGCAGCTGGAGGATGGCCGCACCCTGGCGGATTACAACATCCAGAAGGAGTCC
ACCCTCCACCTGGTACTCCGCTATCGCCAGATCAAGAACAAGCCGTACCCCAAGTCAAGT
ACTGCCGTGGTGTCCCTGATCCCAAGATCAGATCTACGATGTCGGCATGAAGAAGAAGGG
TGTGGATGAGTTCTCTCACTGTGTCCACCTTGTCTCATGGGAGAAGGAGAACGTCTCCAG
CGAGGCTCTTGAGGCTGCCCGTATTGCTTGCAACAAGTACATGACCAAGCATGCAGGAAA
GGATGCCTTCCACCTGAGGGTCAGGGTTCACCCGTTCCATGTGCTGCGCATCAACAAGAT
GCTTTCGTGCGCTGGGGCTGATAGGCTCCAGACCGGAATGAGGGGTGCTTTCGGGAAGCC
ACAGGGAGTCTGTGCCCGTGTTGCTATTGGACAGGTGCTTCTTTCTGTGCGCTGCAAGGC
CAACAATGCTGTCCATGCTACTGAGGCTCTCCG
